# Supplementary material for: METTL3 facilitates the translation of CircSIK2 during chicken myogenesis in an m6A dependent manner
Source: PLoS Genet. 2025 Oct 31;21(10):e1011934. doi: 10.1371/journal.pgen.1011934 (PMC12578262; doi:10.1371/journal.pgen.1011934)
Supplement: S1 Table — (XLSX) [file pgen.1011934.s006.xlsx]

## Sheet: Sheet1
CircRNA name	DM-1_rpm	DM-2_rpm	DM-3_rpm	GM-1_rpm	GM-2_rpm	GM-3_rpm	DM-1_count	DM-2_count	DM-3_count	GM-1_count	GM-2_count	GM-3_count	source_gene	chr	strand	genomic_start	genomic_end	spliced_length	annot_type
novel_circ_000001	0	0	14.1492	38.0614	24.0625	11.8203	0	0	2	3	2	1	ENSGALG00000041494	1	+	34200	39033	685	annot_exons
novel_circ_000002	11.5934	31.1165	0	126.871	24.0625	11.8203	1	3	0	10	2	1	ENSGALG00000041494	1	+	36419	60536	10468	exon_intron
novel_circ_000003	0	20.7443	0	0	0	0	0	2	0	0	0	0	ENSGALG00000041494	1	-	50847	51082	236	antisense
novel_circ_000004	23.1868	20.7443	35.3729	114.184	0	23.6407	2	2	5	9	0	2	ENSGALG00000041494	1	+	56446	58396	1951	one_exon
novel_circ_000005	0	20.7443	0	0	0	0	0	2	0	0	0	0	ENSGALG00000041494	1	-	56579	68531	11953	antisense
novel_circ_000006	69.5604	10.3722	63.6713	25.3743	60.1562	59.1017	6	1	9	2	5	5	ENSGALG00000041494	1	+	61775	64465	1395	exon_intron
novel_circ_000007	0	0	0	0	0	23.6407	0	0	0	0	0	2	ENSGALG00000038044	1	-	96049	96360	312	one_exon
novel_circ_000008	0	0	0	0	0	23.6407	0	0	0	0	0	2	ENSGALG00000033919	1	+	169406	169577	172	intronic
novel_circ_000009	0	0	0	0	24.0625	0	0	0	0	0	2	0	ENSGALG00000033919	1	-	169485	169656	172	antisense
novel_circ_000010	0	41.4886	0	0	0	0	0	4	0	0	0	0	ENSGALG00000033919	1	+	182375	194816	385	annot_exons
novel_circ_000011	0	0	7.07459	0	24.0625	0	0	0	1	0	2	0	ENSGALG00000033919	1	+	194708	227743	691	annot_exons
novel_circ_000012	46.3736	0	42.4475	50.7485	48.1249	23.6407	4	0	6	4	4	2	ENSGALG00000033919	1	+	239659	239998	340	one_exon
novel_circ_000013	23.1868	0	0	12.6871	0	0	2	0	0	1	0	0	ENSGALG00000033919	1	+	239659	273376	33718	exon_intron
novel_circ_000014	0	0	56.5967	12.6871	0	0	0	0	8	1	0	0	ENSGALG00000033919	1	+	364534	373576	9043	exon_intron
novel_circ_000015	23.1868	0	0	0	12.0312	0	2	0	0	0	1	0	ENSGALG00000039165	1	+	364534	409875	41996	exon_intron
novel_circ_000016	0	20.7443	0	0	0	0	0	2	0	0	0	0	ENSGALG00000039165	1	+	392518	398121	2258	exon_intron
novel_circ_000017	81.1538	0	0	12.6871	0	0	7	0	0	1	0	0	NA	1	+	407548	409875	2328	intergenic
novel_circ_000018	0	0	0	25.3743	0	0	0	0	0	2	0	0	NA	1	-	412661	412955	295	intergenic
novel_circ_000019	46.3736	0	0	0	12.0312	0	4	0	0	0	1	0	NA	1	+	416742	416945	204	intergenic
novel_circ_000020	23.1868	10.3722	14.1492	0	12.0312	0	2	1	2	0	1	0	NA	1	+	453591	454499	909	intergenic
novel_circ_000021	23.1868	0	0	12.6871	12.0312	11.8203	2	0	0	1	1	1	NA	1	-	453603	453862	260	intergenic
novel_circ_000022	11.5934	0	14.1492	0	60.1562	59.1017	1	0	2	0	5	5	NA	1	+	454030	454876	847	intergenic
novel_circ_000023	0	0	28.2983	0	24.0625	0	0	0	4	0	2	0	NA	1	-	455580	455769	190	intergenic
novel_circ_000024	0	20.7443	28.2983	0	0	11.8203	0	2	4	0	0	1	NA	1	-	455656	456187	532	intergenic
novel_circ_000025	0	0	0	25.3743	0	0	0	0	0	2	0	0	ENSGALG00000043476	1	-	455824	458224	2220	exon_intron
novel_circ_000026	0	20.7443	0	0	0	0	0	2	0	0	0	0	ENSGALG00000043771	1	+	470891	471261	371	antisense
novel_circ_000027	0	0	0	50.7485	0	0	0	0	0	4	0	0	ENSGALG00000043771	1	+	471093	471496	404	antisense
novel_circ_000028	0	0	0	76.1228	0	0	0	0	0	6	0	0	ENSGALG00000029341	1	+	524517	524764	248	one_exon
novel_circ_000029	0	0	0	50.7485	0	23.6407	0	0	0	4	0	2	ENSGALG00000029341	1	+	524517	528908	435	annot_exons
novel_circ_000030	0	20.7443	63.6713	0	12.0312	0	0	2	9	0	1	0	ENSGALG00000029341	1	+	530088	539742	431	annot_exons
novel_circ_000031	69.5604	0	0	0	0	0	6	0	0	0	0	0	ENSGALG00000029341	1	+	530088	542342	711	annot_exons
novel_circ_000032	46.3736	41.4886	7.07459	88.8099	0	47.2813	4	4	1	7	0	4	ENSGALG00000029341	1	+	530088	542790	915	annot_exons
novel_circ_000033	0	0	0	0	48.1249	0	0	0	0	0	4	0	ENSGALG00000029341	1	+	530088	551954	1972	annot_exons
novel_circ_000034	81.1538	134.838	162.716	88.8099	156.406	35.461	7	13	23	7	13	3	ENSGALG00000029341	1	+	542190	542790	357	annot_exons
novel_circ_000035	0	0	0	0	24.0625	0	0	0	0	0	2	0	ENSGALG00000029341	1	-	545127	550516	5390	antisense
novel_circ_000036	23.1868	0	0	0	0	0	2	0	0	0	0	0	ENSGALG00000043178	1	-	581677	582831	279	annot_exons
novel_circ_000037	0	0	14.1492	0	0	0	0	0	2	0	0	0	ENSGALG00000043178	1	-	582655	606595	4257	annot_exons
novel_circ_000038	0	0	49.5221	0	0	0	0	0	7	0	0	0	ENSGALG00000043178	1	-	583128	586252	899	annot_exons
novel_circ_000039	0	0	21.2238	0	0	0	0	0	3	0	0	0	ENSGALG00000043178	1	-	586045	596751	2471	annot_exons
novel_circ_000040	127.527	103.722	113.193	50.7485	72.1874	70.922	11	10	16	4	6	6	ENSGALG00000043178	1	-	586045	597180	2549	annot_exons
novel_circ_000041	0	0	49.5221	0	0	0	0	0	7	0	0	0	ENSGALG00000043178	1	-	586045	598311	2663	annot_exons
novel_circ_000042	23.1868	0	0	0	0	0	2	0	0	0	0	0	ENSGALG00000043178	1	+	589191	591386	2196	antisense
novel_circ_000043	0	0	0	0	0	23.6407	0	0	0	0	0	2	ENSGALG00000043178	1	+	591893	593755	1863	antisense
novel_circ_000044	0	62.2329	0	0	0	11.8203	0	6	0	0	0	1	ENSGALG00000043178	1	-	599708	611466	812	annot_exons
novel_circ_000045	0	10.3722	7.07459	12.6871	0	70.922	0	1	1	1	0	6	ENSGALG00000043178	1	-	610890	611462	573	exon_intron
novel_circ_000046	0	0	0	0	24.0625	0	0	0	0	0	2	0	ENSGALG00000043178	1	-	611381	630882	19502	exon_intron
novel_circ_000047	46.3736	31.1165	28.2983	0	12.0312	0	4	3	4	0	1	0	ENSGALG00000043178	1	-	630252	630882	631	intronic
novel_circ_000048	0	0	14.1492	0	0	0	0	0	2	0	0	0	ENSGALG00000041528	1	-	645640	648657	1314	annot_exons
novel_circ_000049	0	0	0	0	24.0625	0	0	0	0	0	2	0	ENSGALG00000034272	1	-	653409	654559	1151	antisense
novel_circ_000050	0	31.1165	0	0	0	0	0	3	0	0	0	0	ENSGALG00000039982	1	-	676701	677126	426	antisense
novel_circ_000051	0	0	28.2983	0	0	0	0	0	4	0	0	0	ENSGALG00000039420	1	-	681593	682981	325	annot_exons
novel_circ_000052	0	72.6051	14.1492	25.3743	48.1249	70.922	0	7	2	2	4	6	ENSGALG00000039420	1	-	683614	685185	414	annot_exons
novel_circ_000053	0	0	0	0	24.0625	0	0	0	0	0	2	0	ENSGALG00000039420	1	-	694851	695024	174	one_exon
novel_circ_000054	0	0	14.1492	0	24.0625	0	0	0	2	0	2	0	ENSGALG00000032868	1	+	746867	753058	578	annot_exons
novel_circ_000055	0	0	0	0	0	23.6407	0	0	0	0	0	2	ENSGALG00000032868	1	-	747737	754820	7084	antisense
novel_circ_000056	0	0	14.1492	0	0	0	0	0	2	0	0	0	NA	1	-	757181	757753	573	intergenic
novel_circ_000057	81.1538	82.9772	155.641	12.6871	192.5	295.508	7	8	22	1	16	25	ENSGALG00000040060	1	+	805411	821792	1357	annot_exons
novel_circ_000058	0	41.4886	21.2238	63.4357	24.0625	11.8203	0	4	3	5	2	1	ENSGALG00000040060	1	+	807747	810876	383	annot_exons
novel_circ_000059	0	0	0	25.3743	0	0	0	0	0	2	0	0	ENSGALG00000040060	1	+	807747	821792	1125	annot_exons
novel_circ_000060	0	0	0	0	48.1249	23.6407	0	0	0	0	4	2	ENSGALG00000040060	1	+	810034	810876	268	annot_exons
novel_circ_000061	0	0	0	25.3743	0	0	0	0	0	2	0	0	ENSGALG00000031975	1	-	856339	857992	1654	exon_intron
novel_circ_000062	0	41.4886	0	0	0	0	0	4	0	0	0	0	ENSGALG00000031975	1	-	856848	857238	391	one_exon
novel_circ_000063	0	0	0	0	0	23.6407	0	0	0	0	0	2	ENSGALG00000031975	1	-	857730	858218	489	one_exon
novel_circ_000064	0	0	0	0	24.0625	0	0	0	0	0	2	0	ENSGALG00000031975	1	-	857886	858490	605	one_exon
novel_circ_000065	0	0	0	38.0614	0	0	0	0	0	3	0	0	ENSGALG00000031975	1	-	863225	874014	345	annot_exons
novel_circ_000066	0	0	0	25.3743	0	0	0	0	0	2	0	0	ENSGALG00000031975	1	-	868602	869776	1175	intronic
novel_circ_000067	0	0	0	25.3743	0	0	0	0	0	2	0	0	ENSGALG00000031975	1	+	868602	869776	1175	antisense
novel_circ_000068	23.1868	10.3722	21.2238	12.6871	48.1249	0	2	1	3	1	4	0	ENSGALG00000031975	1	-	870519	875043	3573	exon_intron
novel_circ_000069	46.3736	10.3722	35.3729	38.0614	24.0625	0	4	1	5	3	2	0	ENSGALG00000031975	1	+	887741	912147	24407	antisense
novel_circ_000070	104.341	62.2329	63.6713	139.558	24.0625	35.461	9	6	9	11	2	3	ENSGALG00000031975	1	-	887741	912147	24407	exon_intron
novel_circ_000071	0	0	56.5967	0	0	0	0	0	8	0	0	0	ENSGALG00000031975	1	+	895475	897899	2425	antisense
novel_circ_000072	46.3736	0	21.2238	0	0	0	4	0	3	0	0	0	ENSGALG00000031975	1	+	895481	895787	307	antisense
novel_circ_000073	0	0	28.2983	0	0	0	0	0	4	0	0	0	ENSGALG00000031975	1	+	896363	897279	917	antisense
novel_circ_000074	0	0	0	0	0	23.6407	0	0	0	0	0	2	NA	1	+	922338	922937	600	intergenic
novel_circ_000075	0	0	28.2983	0	0	0	0	0	4	0	0	0	ENSGALG00000008036	1	-	936057	937596	204	annot_exons
novel_circ_000076	104.341	269.676	113.193	114.184	348.906	70.922	9	26	16	9	29	6	ENSGALG00000008036	1	-	940142	942359	692	annot_exons
novel_circ_000077	0	41.4886	0	0	0	0	0	4	0	0	0	0	ENSGALG00000008036	1	+	941818	942338	521	antisense
novel_circ_000078	0	0	14.1492	0	0	0	0	0	2	0	0	0	ENSGALG00000008103	1	-	972087	973108	183	annot_exons
novel_circ_000079	0	0	0	38.0614	0	0	0	0	0	3	0	0	ENSGALG00000008111	1	-	980326	981040	715	antisense
novel_circ_000080	0	0	0	38.0614	0	0	0	0	0	3	0	0	ENSGALG00000008111	1	+	980326	981040	275	exon_intron
novel_circ_000081	185.494	114.094	70.7459	63.4357	96.2499	106.383	16	11	10	5	8	9	ENSGALG00000008144	1	-	999570	1001149	206	exon_intron
novel_circ_000082	11.5934	0	42.4475	0	0	35.461	1	0	6	0	0	3	ENSGALG00000008162	1	-	1023958	1029752	759	annot_exons
novel_circ_000083	23.1868	10.3722	70.7459	25.3743	0	0	2	1	10	2	0	0	ENSGALG00000008162	1	-	1026158	1038038	1745	annot_exons
novel_circ_000084	0	31.1165	0	0	0	47.2813	0	3	0	0	0	4	ENSGALG00000008162	1	-	1027663	1033516	1008	annot_exons
novel_circ_000085	69.5604	20.7443	0	0	0	70.922	6	2	0	0	0	6	ENSGALG00000008162	1	-	1028428	1032202	498	annot_exons
novel_circ_000086	243.461	197.071	219.312	482.111	168.437	271.868	21	19	31	38	14	23	ENSGALG00000008162	1	-	1028428	1032345	641	annot_exons
novel_circ_000087	0	20.7443	70.7459	0	0	0	0	2	10	0	0	0	ENSGALG00000008162	1	-	1029616	1032345	541	annot_exons
novel_circ_000088	0	0	28.2983	0	0	0	0	0	4	0	0	0	ENSGALG00000008162	1	-	1033342	1038032	708	exon_intron
novel_circ_000089	23.1868	20.7443	42.4475	50.7485	12.0312	0	2	2	6	4	1	0	ENSGALG00000008162	1	-	1033345	1038035	708	exon_intron
novel_circ_000090	834.725	549.724	926.771	608.982	637.655	543.735	72	53	131	48	53	46	ENSGALG00000008162	1	-	1033348	1038038	708	annot_exons
novel_circ_000091	231.868	72.6051	176.865	114.184	240.625	141.844	20	7	25	9	20	12	ENSGALG00000008162	1	-	1034641	1038038	632	exon_intron
novel_circ_000092	0	0	0	0	0	47.2813	0	0	0	0	0	4	ENSGALG00000008162	1	-	1034734	1037687	403	annot_exons
novel_circ_000093	904.285	611.957	1704.98	862.725	1130.94	1193.85	78	59	241	68	94	101	ENSGALG00000008162	1	-	1034734	1038038	539	annot_exons
novel_circ_000094	0	0	0	0	0	47.2813	0	0	0	0	0	4	ENSGALG00000008169	1	-	1073881	1076496	2616	antisense
novel_circ_000095	0	0	0	0	0	47.2813	0	0	0	0	0	4	ENSGALG00000008169	1	+	1074769	1076174	495	annot_exons
novel_circ_000096	0	0	21.2238	0	0	23.6407	0	0	3	0	0	2	ENSGALG00000008169	1	-	1075801	1076516	716	antisense
novel_circ_000097	0	0	0	0	24.0625	0	0	0	0	0	2	0	ENSGALG00000008169	1	-	1075816	1076552	737	antisense
novel_circ_000098	0	0	28.2983	0	0	0	0	0	4	0	0	0	ENSGALG00000008169	1	+	1075859	1076460	602	one_exon
novel_circ_000099	0	0	14.1492	0	0	0	0	0	2	0	0	0	ENSGALG00000008169	1	+	1075900	1076384	485	one_exon
novel_circ_000100	0	0	0	25.3743	0	0	0	0	0	2	0	0	ENSGALG00000008169	1	+	1076115	1076395	281	one_exon
novel_circ_000101	0	0	0	25.3743	0	0	0	0	0	2	0	0	ENSGALG00000008169	1	-	1076115	1076395	281	antisense
novel_circ_000102	0	0	0	0	0	35.461	0	0	0	0	0	3	NA	1	-	1081374	1084150	2777	intergenic
novel_circ_000103	0	0	0	0	0	35.461	0	0	0	0	0	3	NA	1	-	1083642	1083947	306	intergenic
novel_circ_000104	0	0	0	0	24.0625	0	0	0	0	0	2	0	NA	1	-	1085450	1086699	1250	intergenic
novel_circ_000105	0	0	0	0	24.0625	0	0	0	0	0	2	0	ENSGALG00000008437	1	-	1137305	1137980	676	one_exon
novel_circ_000106	0	0	0	0	24.0625	0	0	0	0	0	2	0	ENSGALG00000008437	1	-	1138114	1138538	425	one_exon
novel_circ_000107	0	41.4886	0	0	0	0	0	4	0	0	0	0	ENSGALG00000008437	1	-	1138151	1139072	922	one_exon
novel_circ_000108	0	20.7443	0	25.3743	0	0	0	2	0	2	0	0	ENSGALG00000008437	1	+	1138184	1138520	337	antisense
novel_circ_000109	0	0	0	0	0	70.922	0	0	0	0	0	6	ENSGALG00000008437	1	+	1138281	1138520	240	antisense
novel_circ_000110	0	0	21.2238	0	0	0	0	0	3	0	0	0	ENSGALG00000008437	1	-	1139412	1139598	187	one_exon
novel_circ_000111	0	0	42.4475	0	0	0	0	0	6	0	0	0	ENSGALG00000008444	1	+	1203725	1204777	1053	one_exon
novel_circ_000112	0	20.7443	0	0	0	0	0	2	0	0	0	0	ENSGALG00000038187	1	+	1341911	1347422	461	exon_intron
novel_circ_000113	0	0	0	0	24.0625	0	0	0	0	0	2	0	ENSGALG00000038187	1	-	1343163	1343640	478	antisense
novel_circ_000114	0	0	14.1492	0	0	0	0	0	2	0	0	0	ENSGALG00000038187	1	-	1353956	1354527	572	antisense
novel_circ_000115	0	41.4886	0	0	0	0	0	4	0	0	0	0	NA	1	+	1355270	1355597	328	intergenic
novel_circ_000116	0	0	0	0	24.0625	0	0	0	0	0	2	0	ENSGALG00000008477	1	+	1678661	1679051	391	antisense
novel_circ_000117	92.7472	0	0	0	0	0	8	0	0	0	0	0	ENSGALG00000008477	1	-	1703591	1715630	12040	intronic
novel_circ_000118	0	10.3722	14.1492	38.0614	0	0	0	1	2	3	0	0	ENSGALG00000008477	1	-	1732298	1800085	952	annot_exons
novel_circ_000119	0	62.2329	0	0	36.0937	0	0	6	0	0	3	0	ENSGALG00000008477	1	-	1780080	1820694	1102	annot_exons
novel_circ_000120	0	72.6051	84.895	12.6871	96.2499	0	0	7	12	1	8	0	ENSGALG00000008477	1	-	1787003	1787246	244	one_exon
novel_circ_000121	23.1868	31.1165	63.6713	76.1228	24.0625	0	2	3	9	6	2	0	ENSGALG00000008477	1	-	1787003	1800085	539	annot_exons
novel_circ_000122	23.1868	10.3722	0	0	0	0	2	1	0	0	0	0	ENSGALG00000008477	1	-	1797718	1820694	680	annot_exons
novel_circ_000123	0	0	28.2983	63.4357	0	0	0	0	4	5	0	0	ENSGALG00000008477	1	-	1799901	1820694	570	annot_exons
novel_circ_000124	69.5604	228.187	219.312	241.056	168.437	47.2813	6	22	31	19	14	4	ENSGALG00000008477	1	-	1817222	1820694	385	annot_exons
novel_circ_000125	0	0	0	0	0	23.6407	0	0	0	0	0	2	ENSGALG00000006489	1	+	2186935	2187242	308	one_exon
novel_circ_000126	0	0	0	0	24.0625	94.5626	0	0	0	0	2	8	ENSGALG00000006489	1	+	2186940	2187265	326	one_exon
novel_circ_000127	0	0	0	0	24.0625	0	0	0	0	0	2	0	ENSGALG00000006489	1	+	2186945	2187221	277	one_exon
novel_circ_000128	0	0	21.2238	0	0	0	0	0	3	0	0	0	ENSGALG00000006489	1	+	2186953	2187204	252	one_exon
novel_circ_000129	0	41.4886	0	0	0	0	0	4	0	0	0	0	ENSGALG00000006489	1	+	2187026	2187221	196	one_exon
novel_circ_000130	0	20.7443	14.1492	76.1228	0	0	0	2	2	6	0	0	ENSGALG00000006473	1	+	2317554	2318813	1260	one_exon
novel_circ_000131	208.681	207.443	205.163	190.307	216.562	295.508	18	20	29	15	18	25	ENSGALG00000006356	1	-	3153032	3160995	506	annot_exons
novel_circ_000132	11.5934	62.2329	0	0	12.0312	35.461	1	6	0	0	1	3	ENSGALG00000006356	1	-	3153032	3174459	1071	annot_exons
novel_circ_000133	34.7802	31.1165	42.4475	12.6871	48.1249	35.461	3	3	6	1	4	3	ENSGALG00000006356	1	-	3170040	3174459	565	annot_exons
novel_circ_000134	0	0	0	63.4357	0	0	0	0	0	5	0	0	ENSGALG00000006356	1	-	3170040	3189294	678	annot_exons
novel_circ_000135	0	51.8608	7.07459	0	0	0	0	5	1	0	0	0	ENSGALG00000006356	1	-	3172297	3174459	435	annot_exons
novel_circ_000136	0	0	0	0	36.0937	0	0	0	0	0	3	0	ENSGALG00000006356	1	-	3200868	3201691	824	intronic
novel_circ_000137	0	41.4886	0	0	36.0937	0	0	4	0	0	3	0	ENSGALG00000006356	1	-	3205577	3209714	303	annot_exons
novel_circ_000138	46.3736	62.2329	84.895	25.3743	36.0937	47.2813	4	6	12	2	3	4	ENSGALG00000006356	1	-	3205577	3217169	535	annot_exons
novel_circ_000139	81.1538	51.8608	91.9696	12.6871	84.2186	70.922	7	5	13	1	7	6	ENSGALG00000006356	1	-	3205577	3224819	605	annot_exons
novel_circ_000140	0	51.8608	0	0	12.0312	23.6407	0	5	0	0	1	2	ENSGALG00000006356	1	-	3215560	3217169	232	annot_exons
novel_circ_000141	23.1868	20.7443	0	88.8099	12.0312	47.2813	2	2	0	7	1	4	NA	1	+	3370511	3371095	585	intergenic
novel_circ_000142	0	10.3722	21.2238	38.0614	0	35.461	0	1	3	3	0	3	NA	1	+	3402013	3403366	1354	intergenic
novel_circ_000143	23.1868	0	0	0	0	0	2	0	0	0	0	0	NA	1	+	3402013	3410226	8214	intergenic
novel_circ_000144	0	41.4886	0	0	0	0	0	4	0	0	0	0	NA	1	+	3402649	3403366	718	intergenic
novel_circ_000145	0	0	0	0	0	47.2813	0	0	0	0	0	4	NA	1	+	3406572	3407326	755	intergenic
novel_circ_000146	0	20.7443	0	0	0	0	0	2	0	0	0	0	NA	1	+	3408891	3410226	1336	intergenic
novel_circ_000147	23.1868	41.4886	7.07459	25.3743	36.0937	35.461	2	4	1	2	3	3	NA	1	+	3410119	3415561	5443	intergenic
novel_circ_000148	0	0	0	0	24.0625	0	0	0	0	0	2	0	NA	1	+	3410281	3410439	159	intergenic
novel_circ_000149	11.5934	0	7.07459	0	0	35.461	1	0	1	0	0	3	NA	1	+	3427002	3430369	3368	intergenic
novel_circ_000150	0	10.3722	0	0	0	47.2813	0	1	0	0	0	4	NA	1	+	3427002	3433513	6512	intergenic
novel_circ_000151	0	20.7443	0	0	0	0	0	2	0	0	0	0	ENSGALG00000040369	1	+	3542341	3543251	911	exon_intron
novel_circ_000152	0	0	14.1492	0	0	0	0	0	2	0	0	0	ENSGALG00000040369	1	-	3548697	3550443	1747	antisense
novel_circ_000153	23.1868	0	0	0	0	0	2	0	0	0	0	0	ENSGALG00000040369	1	+	3562600	3563121	522	intronic
novel_circ_000154	0	0	0	0	0	35.461	0	0	0	0	0	3	ENSGALG00000040369	1	-	3569456	3569820	365	antisense
novel_circ_000155	0	0	0	0	48.1249	0	0	0	0	0	4	0	ENSGALG00000040369	1	+	3570008	3572418	585	annot_exons
novel_circ_000156	0	0	14.1492	0	0	0	0	0	2	0	0	0	ENSGALG00000040369	1	+	3570008	3575510	1014	annot_exons
novel_circ_000157	0	41.4886	0	0	0	0	0	4	0	0	0	0	ENSGALG00000040369	1	+	3571823	3575510	681	annot_exons
novel_circ_000158	0	0	0	0	48.1249	0	0	0	0	0	4	0	ENSGALG00000034970	1	-	3664213	3688202	3052	exon_intron
novel_circ_000159	0	0	14.1492	0	0	0	0	0	2	0	0	0	NA	1	+	3664456	3665458	1003	intergenic
novel_circ_000160	0	20.7443	0	0	0	0	0	2	0	0	0	0	ENSGALG00000034970	1	-	3664519	3684118	2375	exon_intron
novel_circ_000161	46.3736	0	0	0	0	0	4	0	0	0	0	0	ENSGALG00000034970	1	+	3664816	3668140	3325	antisense
novel_circ_000162	0	0	0	0	0	23.6407	0	0	0	0	0	2	ENSGALG00000034970	1	+	3665810	3668086	2277	antisense
novel_circ_000163	0	31.1165	0	0	0	0	0	3	0	0	0	0	ENSGALG00000034970	1	-	3672111	3681738	439	exon_intron
novel_circ_000164	23.1868	0	42.4475	0	0	0	2	0	6	0	0	0	ENSGALG00000034970	1	-	3672115	3688201	1011	annot_exons
novel_circ_000165	0	0	14.1492	50.7485	0	0	0	0	2	4	0	0	ENSGALG00000034970	1	-	3681598	3686305	477	annot_exons
novel_circ_000166	0	0	77.8205	0	0	106.383	0	0	11	0	0	9	ENSGALG00000034970	1	-	3681598	3688201	717	annot_exons
novel_circ_000167	23.1868	0	0	0	0	0	2	0	0	0	0	0	ENSGALG00000034970	1	-	3686182	3699663	1032	annot_exons
novel_circ_000168	0	0	0	0	0	23.6407	0	0	0	0	0	2	ENSGALG00000034970	1	-	3689916	3693644	306	annot_exons
novel_circ_000169	46.3736	10.3722	7.07459	0	0	0	4	1	1	0	0	0	ENSGALG00000034970	1	-	3699538	3701334	621	annot_exons
novel_circ_000170	0	20.7443	0	0	0	0	0	2	0	0	0	0	NA	1	-	3926171	3928240	2070	intergenic
novel_circ_000171	0	0	0	0	0	47.2813	0	0	0	0	0	4	ENSGALG00000009279	1	-	3934550	3944563	459	annot_exons
novel_circ_000172	46.3736	124.466	0	38.0614	36.0937	0	4	12	0	3	3	0	ENSGALG00000009279	1	-	3934550	3954166	827	annot_exons
novel_circ_000173	0	0	0	0	0	23.6407	0	0	0	0	0	2	ENSGALG00000009279	1	-	3951350	3968920	828	annot_exons
novel_circ_000174	23.1868	0	7.07459	0	12.0312	35.461	2	0	1	0	1	3	ENSGALG00000009279	1	-	3959939	3980896	558	annot_exons
novel_circ_000175	0	0	0	25.3743	0	11.8203	0	0	0	2	0	1	ENSGALG00000009279	1	-	3959939	3987735	805	annot_exons
novel_circ_000176	0	0	0	0	36.0937	23.6407	0	0	0	0	3	2	ENSGALG00000009279	1	-	3968063	3980896	348	annot_exons
novel_circ_000177	23.1868	0	14.1492	0	0	23.6407	2	0	2	0	0	2	ENSGALG00000009279	1	-	3968063	3990454	684	annot_exons
novel_circ_000178	0	0	0	12.6871	48.1249	23.6407	0	0	0	1	4	2	ENSGALG00000009279	1	-	3980799	3990454	434	annot_exons
novel_circ_000179	0	10.3722	42.4475	63.4357	24.0625	0	0	1	6	5	2	0	ENSGALG00000009279	1	-	4015613	4019311	336	annot_exons
novel_circ_000180	57.967	10.3722	63.6713	177.62	24.0625	35.461	5	1	9	14	2	3	ENSGALG00000009279	1	-	4015613	4025430	506	annot_exons
novel_circ_000181	0	0	0	0	24.0625	0	0	0	0	0	2	0	ENSGALG00000006891	1	+	4164444	4165264	821	antisense
novel_circ_000182	0	20.7443	0	0	0	0	0	2	0	0	0	0	ENSGALG00000006833	1	-	4229603	4231424	1822	antisense
novel_circ_000183	0	0	21.2238	0	0	0	0	0	3	0	0	0	ENSGALG00000006753	1	-	4250277	4252841	2565	antisense
novel_circ_000184	0	0	0	0	0	23.6407	0	0	0	0	0	2	ENSGALG00000006753	1	-	4251164	4252770	1607	antisense
novel_circ_000185	0	0	0	25.3743	0	0	0	0	0	2	0	0	ENSGALG00000006731	1	-	4280186	4281670	1485	antisense
novel_circ_000186	0	0	0	0	0	35.461	0	0	0	0	0	3	ENSGALG00000034590	1	+	5636268	5636844	577	intronic
novel_circ_000187	0	0	0	0	0	47.2813	0	0	0	0	0	4	ENSGALG00000034590	1	+	5788918	5792251	3334	intronic
novel_circ_000188	0	0	0	76.1228	0	0	0	0	0	6	0	0	ENSGALG00000034590	1	+	5792621	5793387	767	intronic
novel_circ_000189	0	0	0	25.3743	0	23.6407	0	0	0	2	0	2	ENSGALG00000034590	1	+	5847974	5912482	464	annot_exons
novel_circ_000190	0	0	7.07459	38.0614	0	11.8203	0	0	1	3	0	1	ENSGALG00000034590	1	+	5847974	5939998	902	annot_exons
novel_circ_000191	46.3736	10.3722	0	0	0	0	4	1	0	0	0	0	ENSGALG00000034590	1	+	5927973	5939998	358	annot_exons
novel_circ_000192	0	0	42.4475	0	0	0	0	0	6	0	0	0	ENSGALG00000034590	1	+	5939864	5967397	591	annot_exons
novel_circ_000193	0	0	0	38.0614	0	0	0	0	0	3	0	0	ENSGALG00000034590	1	+	5967276	5974899	1001	exon_intron
novel_circ_000194	0	0	14.1492	0	24.0625	0	0	0	2	0	2	0	ENSGALG00000035563	1	-	6035308	6036910	1603	one_exon
novel_circ_000195	0	0	14.1492	0	12.0312	0	0	0	2	0	1	0	ENSGALG00000035563	1	-	6046992	6057792	802	annot_exons
novel_circ_000196	46.3736	0	0	0	24.0625	0	4	0	0	0	2	0	ENSGALG00000035563	1	-	6046992	6087737	1080	annot_exons
novel_circ_000197	0	0	0	0	72.1874	0	0	0	0	0	6	0	ENSGALG00000035563	1	-	6066006	6137873	368	annot_exons
novel_circ_000198	0	20.7443	0	0	0	0	0	2	0	0	0	0	NA	1	-	6217306	6217791	486	intergenic
novel_circ_000199	0	0	0	0	0	23.6407	0	0	0	0	0	2	ENSGALG00000033772	1	-	6223573	6232892	635	annot_exons
novel_circ_000200	0	20.7443	28.2983	0	24.0625	0	0	2	4	0	2	0	ENSGALG00000033772	1	-	6237318	6259027	1794	annot_exons
novel_circ_000201	0	0	14.1492	0	0	0	0	0	2	0	0	0	ENSGALG00000033772	1	-	6240063	6257046	1136	annot_exons
novel_circ_000202	0	10.3722	0	0	24.0625	11.8203	0	1	0	0	2	1	ENSGALG00000014038	1	+	6329440	6348115	624	annot_exons
novel_circ_000203	0	0	28.2983	0	0	0	0	0	4	0	0	0	ENSGALG00000014038	1	-	6405080	6405576	497	antisense
novel_circ_000204	0	0	0	25.3743	0	0	0	0	0	2	0	0	ENSGALG00000014038	1	-	6423789	6425219	1431	antisense
novel_circ_000205	0	0	14.1492	0	0	0	0	0	2	0	0	0	NA	1	-	6606040	6606402	363	intergenic
novel_circ_000206	0	0	0	25.3743	0	0	0	0	0	2	0	0	NA	1	-	6606904	6607691	788	intergenic
novel_circ_000207	0	0	0	0	24.0625	0	0	0	0	0	2	0	ENSGALG00000034198	1	+	6715983	6719995	1070	annot_exons
novel_circ_000208	0	0	0	25.3743	0	0	0	0	0	2	0	0	ENSGALG00000035636	1	+	6734021	6739860	5840	antisense
novel_circ_000209	0	0	0	25.3743	0	0	0	0	0	2	0	0	ENSGALG00000014575	1	-	6774097	6774644	548	exon_intron
novel_circ_000210	23.1868	0	0	0	0	0	2	0	0	0	0	0	ENSGALG00000006682	1	-	6806203	6823738	1035	annot_exons
novel_circ_000211	0	0	0	0	0	35.461	0	0	0	0	0	3	NA	1	+	6847797	6848831	1035	intergenic
novel_circ_000212	11.5934	20.7443	42.4475	50.7485	12.0312	0	1	2	6	4	1	0	ENSGALG00000043593	1	+	6851639	6863523	882	annot_exons
novel_circ_000213	0	0	0	0	0	70.922	0	0	0	0	0	6	NA	1	+	6870131	6870823	693	intergenic
novel_circ_000214	0	0	0	76.1228	0	0	0	0	0	6	0	0	NA	1	-	6871170	6871644	475	intergenic
novel_circ_000215	0	0	0	38.0614	0	0	0	0	0	3	0	0	ENSGALG00000034992	1	+	6878469	6886973	8505	antisense
novel_circ_000216	0	0	0	0	48.1249	0	0	0	0	0	4	0	ENSGALG00000034992	1	-	6886946	6889367	257	annot_exons
novel_circ_000217	0	0	7.07459	0	12.0312	23.6407	0	0	1	0	1	2	ENSGALG00000034992	1	-	6886946	6908844	4799	exon_intron
novel_circ_000218	0	0	14.1492	0	0	0	0	0	2	0	0	0	NA	1	+	6939885	6940109	225	intergenic
novel_circ_000219	0	20.7443	0	0	0	0	0	2	0	0	0	0	NA	1	+	7044874	7045883	1010	intergenic
novel_circ_000220	0	20.7443	0	0	0	0	0	2	0	0	0	0	NA	1	+	7057213	7058035	823	intergenic
novel_circ_000221	0	0	0	0	0	23.6407	0	0	0	0	0	2	NA	1	-	7058237	7058861	625	intergenic
novel_circ_000222	0	0	14.1492	0	0	0	0	0	2	0	0	0	ENSGALG00000033226	1	+	7291925	7293736	1812	antisense
novel_circ_000223	0	0	14.1492	0	0	0	0	0	2	0	0	0	NA	1	+	7291971	7293020	1050	intergenic
novel_circ_000224	0	0	14.1492	0	0	0	0	0	2	0	0	0	NA	1	+	7292043	7293024	982	intergenic
novel_circ_000225	0	0	0	0	0	23.6407	0	0	0	0	0	2	ENSGALG00000033226	1	+	7293646	7293905	260	antisense
novel_circ_000226	0	20.7443	0	0	0	0	0	2	0	0	0	0	ENSGALG00000033226	1	-	7324139	7324668	530	intronic
novel_circ_000227	0	51.8608	0	0	0	0	0	5	0	0	0	0	ENSGALG00000013920	1	+	7451702	7456712	1126	annot_exons
novel_circ_000228	0	0	0	0	0	23.6407	0	0	0	0	0	2	ENSGALG00000013920	1	+	7457392	7457581	190	one_exon
novel_circ_000229	11.5934	10.3722	120.268	38.0614	108.281	35.461	1	1	17	3	9	3	ENSGALG00000013926	1	-	7464651	7465457	239	annot_exons
novel_circ_000230	23.1868	41.4886	63.6713	76.1228	144.375	70.922	2	4	9	6	12	6	ENSGALG00000013926	1	-	7464651	7468927	756	annot_exons
novel_circ_000231	0	0	0	25.3743	0	0	0	0	0	2	0	0	ENSGALG00000006563	1	+	8310173	8385613	787	exon_intron
novel_circ_000232	0	0	0	0	0	23.6407	0	0	0	0	0	2	ENSGALG00000006563	1	+	8316587	8343192	26606	intronic
novel_circ_000233	0	0	28.2983	0	0	0	0	0	4	0	0	0	ENSGALG00000006563	1	-	8331013	8331376	364	antisense
novel_circ_000234	81.1538	10.3722	14.1492	0	0	59.1017	7	1	2	0	0	5	ENSGALG00000006563	1	+	8355787	8371710	349	annot_exons
novel_circ_000235	46.3736	0	0	0	0	0	4	0	0	0	0	0	ENSGALG00000006563	1	+	8355787	8389742	626	annot_exons
novel_circ_000236	0	0	14.1492	0	0	0	0	0	2	0	0	0	ENSGALG00000006563	1	+	8355787	8401091	898	annot_exons
novel_circ_000237	23.1868	103.722	28.2983	25.3743	24.0625	35.461	2	10	4	2	2	3	ENSGALG00000006563	1	+	8371550	8393111	567	annot_exons
novel_circ_000238	0	82.9772	28.2983	63.4357	48.1249	35.461	0	8	4	5	4	3	ENSGALG00000006563	1	+	8371550	8401091	710	annot_exons
novel_circ_000239	0	0	35.3729	0	0	0	0	0	5	0	0	0	ENSGALG00000006563	1	+	8379088	8380026	939	intronic
novel_circ_000240	0	0	14.1492	0	0	0	0	0	2	0	0	0	ENSGALG00000006563	1	+	8385494	8393111	343	annot_exons
novel_circ_000241	0	20.7443	0	0	0	0	0	2	0	0	0	0	ENSGALG00000006563	1	+	8429943	8439047	577	annot_exons
novel_circ_000242	0	0	0	0	36.0937	0	0	0	0	0	3	0	NA	1	+	8453319	8453563	245	intergenic
novel_circ_000243	0	31.1165	0	0	24.0625	0	0	3	0	0	2	0	ENSGALG00000006560	1	+	8874666	8896962	341	annot_exons
novel_circ_000244	0	51.8608	0	0	0	0	0	5	0	0	0	0	ENSGALG00000006560	1	+	8896843	8935340	334	annot_exons
novel_circ_000245	23.1868	0	0	0	48.1249	11.8203	2	0	0	0	4	1	ENSGALG00000006560	1	+	8896843	8968593	1027	annot_exons
novel_circ_000246	81.1538	0	0	0	0	0	7	0	0	0	0	0	ENSGALG00000006560	1	+	8961267	8962258	258	annot_exons
novel_circ_000247	46.3736	0	7.07459	0	0	0	4	0	1	0	0	0	ENSGALG00000006560	1	+	8961267	8968593	693	annot_exons
novel_circ_000248	0	0	0	0	72.1874	0	0	0	0	0	6	0	NA	1	-	9677636	9680332	2697	intergenic
novel_circ_000249	0	0	0	0	48.1249	0	0	0	0	0	4	0	ENSGALG00000008486	1	+	10342280	10342539	260	intronic
novel_circ_000250	0	0	0	0	48.1249	0	0	0	0	0	4	0	ENSGALG00000008486	1	-	10342280	10342539	260	antisense
novel_circ_000251	0	20.7443	35.3729	0	36.0937	0	0	2	5	0	3	0	ENSGALG00000008486	1	+	10472995	10487162	353	annot_exons
novel_circ_000252	0	0	0	25.3743	0	0	0	0	0	2	0	0	ENSGALG00000008486	1	+	10472995	10536036	1055	annot_exons
novel_circ_000253	0	0	14.1492	0	0	0	0	0	2	0	0	0	ENSGALG00000008486	1	+	10504327	10516439	6735	exon_intron
novel_circ_000254	0	0	14.1492	0	0	0	0	0	2	0	0	0	ENSGALG00000008486	1	+	10582719	10583151	433	one_exon
novel_circ_000255	0	0	21.2238	0	0	94.5626	0	0	3	0	0	8	ENSGALG00000033974	1	+	10662843	10679493	777	annot_exons
novel_circ_000256	0	0	127.343	0	0	0	0	0	18	0	0	0	ENSGALG00000033974	1	-	10664872	10665127	256	antisense
novel_circ_000257	0	0	0	0	0	23.6407	0	0	0	0	0	2	ENSGALG00000033974	1	+	10672258	10679493	383	annot_exons
novel_circ_000258	0	0	0	76.1228	0	0	0	0	0	6	0	0	ENSGALG00000033974	1	+	10672273	10698593	1050	annot_exons
novel_circ_000259	23.1868	0	28.2983	0	0	118.203	2	0	4	0	0	10	ENSGALG00000033974	1	+	10701453	10705078	475	annot_exons
novel_circ_000260	0	0	28.2983	0	0	0	0	0	4	0	0	0	NA	1	-	11034329	11039816	5488	intergenic
novel_circ_000261	0	0	0	0	0	47.2813	0	0	0	0	0	4	ENSGALG00000040444	1	+	11109844	11138006	1251	annot_exons
novel_circ_000262	0	0	0	0	0	23.6407	0	0	0	0	0	2	ENSGALG00000040444	1	+	11117220	11138006	1027	annot_exons
novel_circ_000263	0	0	14.1492	0	0	0	0	0	2	0	0	0	ENSGALG00000040444	1	+	11125589	11127014	263	annot_exons
novel_circ_000264	0	20.7443	0	0	0	0	0	2	0	0	0	0	ENSGALG00000040444	1	+	11125589	11129200	378	annot_exons
novel_circ_000265	81.1538	20.7443	0	0	0	0	7	2	0	0	0	0	ENSGALG00000040444	1	+	11133702	11138006	368	annot_exons
novel_circ_000266	0	0	0	25.3743	0	0	0	0	0	2	0	0	ENSGALG00000040444	1	+	11133802	11137935	197	annot_exons
novel_circ_000267	0	0	0	0	24.0625	0	0	0	0	0	2	0	NA	1	+	11160981	11161379	399	intergenic
novel_circ_000268	0	0	28.2983	0	0	0	0	0	4	0	0	0	NA	1	+	11368977	11369525	549	intergenic
novel_circ_000269	0	41.4886	0	0	0	0	0	4	0	0	0	0	ENSGALG00000008382	1	-	11370594	11403336	1331	annot_exons
novel_circ_000270	23.1868	0	0	0	0	0	2	0	0	0	0	0	ENSGALG00000008382	1	+	11370739	11383724	12986	antisense
novel_circ_000271	0	0	0	25.3743	0	0	0	0	0	2	0	0	ENSGALG00000008382	1	-	11371902	11373467	284	annot_exons
novel_circ_000272	0	20.7443	0	0	0	0	0	2	0	0	0	0	ENSGALG00000008382	1	-	11395264	11395612	349	intronic
novel_circ_000273	0	0	0	0	0	23.6407	0	0	0	0	0	2	NA	1	-	11696656	11697091	436	intergenic
novel_circ_000274	0	0	35.3729	0	0	0	0	0	5	0	0	0	NA	1	-	11728604	11729131	528	intergenic
novel_circ_000275	0	0	42.4475	0	0	0	0	0	6	0	0	0	NA	1	+	11740050	11740770	721	intergenic
novel_circ_000276	0	0	14.1492	0	0	0	0	0	2	0	0	0	NA	1	-	11969902	11970362	461	intergenic
novel_circ_000277	0	0	0	0	0	23.6407	0	0	0	0	0	2	NA	1	-	12027999	12031424	3426	intergenic
novel_circ_000278	0	0	0	0	48.1249	0	0	0	0	0	4	0	ENSGALG00000038834	1	+	12120315	12187626	1036	exon_intron
novel_circ_000279	0	0	127.343	0	0	0	0	0	18	0	0	0	ENSGALG00000038834	1	+	12219885	12220044	160	intronic
novel_circ_000280	0	20.7443	0	0	0	0	0	2	0	0	0	0	NA	1	+	12328835	12358954	30120	intergenic
novel_circ_000281	0	0	0	0	72.1874	0	0	0	0	0	6	0	ENSGALG00000008353	1	+	12355510	12378841	18285	exon_intron
novel_circ_000282	0	0	14.1492	0	0	0	0	0	2	0	0	0	ENSGALG00000008353	1	+	12370454	12373463	2956	exon_intron
novel_circ_000283	0	41.4886	0	0	0	0	0	4	0	0	0	0	ENSGALG00000008353	1	+	12370454	12396891	3480	exon_intron
novel_circ_000284	0	20.7443	0	0	0	0	0	2	0	0	0	0	ENSGALG00000008335	1	-	12442898	12463328	2347	annot_exons
novel_circ_000285	0	0	0	0	24.0625	0	0	0	0	0	2	0	ENSGALG00000008335	1	-	12447810	12453718	471	annot_exons
novel_circ_000286	23.1868	0	0	0	24.0625	0	2	0	0	0	2	0	ENSGALG00000008335	1	-	12447810	12458184	1089	annot_exons
novel_circ_000287	115.934	10.3722	70.7459	50.7485	0	0	10	1	10	4	0	0	ENSGALG00000008335	1	-	12447810	12463328	1450	annot_exons
novel_circ_000288	11.5934	10.3722	14.1492	50.7485	0	47.2813	1	1	2	4	0	4	ENSGALG00000008335	1	-	12447810	12467476	1781	annot_exons
novel_circ_000289	0	0	0	0	0	23.6407	0	0	0	0	0	2	ENSGALG00000008335	1	+	12451540	12463253	11714	antisense
novel_circ_000290	0	41.4886	0	0	0	0	0	4	0	0	0	0	ENSGALG00000008335	1	-	12453587	12456146	534	annot_exons
novel_circ_000291	23.1868	0	63.6713	0	0	0	2	0	9	0	0	0	ENSGALG00000008335	1	-	12453587	12463328	1111	annot_exons
novel_circ_000292	23.1868	0	0	50.7485	0	0	2	0	0	4	0	0	ENSGALG00000008335	1	-	12453587	12467476	1442	annot_exons
novel_circ_000293	0	0	0	0	0	47.2813	0	0	0	0	0	4	ENSGALG00000008335	1	-	12454772	12463241	808	annot_exons
novel_circ_000294	0	0	0	0	24.0625	35.461	0	0	0	0	2	3	ENSGALG00000008335	1	-	12456018	12458184	345	annot_exons
novel_circ_000295	0	0	0	0	0	106.383	0	0	0	0	0	9	ENSGALG00000008335	1	-	12461589	12463328	361	annot_exons
novel_circ_000296	0	20.7443	0	0	0	0	0	2	0	0	0	0	ENSGALG00000008335	1	-	12461589	12467476	692	annot_exons
novel_circ_000297	0	51.8608	14.1492	0	0	0	0	5	2	0	0	0	ENSGALG00000008335	1	-	12461589	12475813	978	annot_exons
novel_circ_000298	81.1538	41.4886	7.07459	25.3743	36.0937	0	7	4	1	2	3	0	ENSGALG00000008335	1	-	12461589	12489629	1055	annot_exons
novel_circ_000299	0	0	0	0	0	23.6407	0	0	0	0	0	2	ENSGALG00000008335	1	+	12461660	12463329	1670	antisense
novel_circ_000300	0	0	0	0	24.0625	0	0	0	0	0	2	0	ENSGALG00000008335	1	-	12466510	12467476	331	annot_exons
novel_circ_000301	23.1868	0	0	0	0	23.6407	2	0	0	0	0	2	ENSGALG00000008335	1	-	12470659	12475813	286	annot_exons
novel_circ_000302	0	0	7.07459	0	0	47.2813	0	0	1	0	0	4	ENSGALG00000008335	1	-	12489553	12490744	1192	exon_intron
novel_circ_000303	46.3736	0	0	0	0	0	4	0	0	0	0	0	NA	1	+	12515199	12515573	375	intergenic
novel_circ_000304	0	0	70.7459	0	0	0	0	0	10	0	0	0	ENSGALG00000008328	1	+	12517090	12517329	240	antisense
novel_circ_000305	115.934	62.2329	120.268	190.307	156.406	47.2813	10	6	17	15	13	4	ENSGALG00000008328	1	-	12522486	12526032	449	annot_exons
novel_circ_000306	0	0	28.2983	0	0	0	0	0	4	0	0	0	NA	1	-	12572617	12572882	266	intergenic
novel_circ_000307	0	0	14.1492	0	0	0	0	0	2	0	0	0	NA	1	+	12572617	12572882	266	intergenic
novel_circ_000308	23.1868	0	0	0	0	0	2	0	0	0	0	0	NA	1	-	12579572	12580040	469	intergenic
novel_circ_000309	46.3736	41.4886	28.2983	0	0	11.8203	4	4	4	0	0	1	ENSGALG00000042569	1	-	12589266	12599563	10298	exon_intron
novel_circ_000310	0	0	21.2238	50.7485	48.1249	118.203	0	0	3	4	4	10	ENSGALG00000042569	1	-	12597208	12599563	2356	exon_intron
novel_circ_000311	301.428	342.281	120.268	101.497	72.1874	153.664	26	33	17	8	6	13	ENSGALG00000042569	1	-	12597208	12611917	7937	exon_intron
novel_circ_000312	0	0	0	0	0	23.6407	0	0	0	0	0	2	ENSGALG00000042569	1	-	12599421	12606507	314	annot_exons
novel_circ_000313	11.5934	0	0	0	36.0937	0	1	0	0	0	3	0	ENSGALG00000042569	1	-	12599421	12611917	5724	exon_intron
novel_circ_000314	69.5604	145.21	113.193	164.933	348.906	82.7423	6	14	16	13	29	7	ENSGALG00000042569	1	-	12605638	12611917	5521	exon_intron
novel_circ_000315	0	0	0	25.3743	0	0	0	0	0	2	0	0	NA	1	+	12632544	12633536	993	intergenic
novel_circ_000316	0	0	0	0	24.0625	0	0	0	0	0	2	0	NA	1	-	12637061	12640026	2966	intergenic
novel_circ_000317	0	0	63.6713	0	0	0	0	0	9	0	0	0	NA	1	+	12637305	12637647	343	intergenic
novel_circ_000318	0	0	63.6713	0	0	0	0	0	9	0	0	0	NA	1	-	12637305	12637647	343	intergenic
novel_circ_000319	0	0	0	0	0	23.6407	0	0	0	0	0	2	ENSGALG00000008312	1	+	12693435	12694342	908	exon_intron
novel_circ_000320	0	0	0	0	0	35.461	0	0	0	0	0	3	ENSGALG00000008312	1	+	12694894	12695462	569	intronic
novel_circ_000321	0	0	0	0	0	23.6407	0	0	0	0	0	2	ENSGALG00000008312	1	+	12708875	12719143	663	exon_intron
novel_circ_000322	0	0	21.2238	0	0	0	0	0	3	0	0	0	ENSGALG00000008309	1	-	12753854	12754077	224	intronic
novel_circ_000323	23.1868	0	84.895	50.7485	96.2499	0	2	0	12	4	8	0	ENSGALG00000008301	1	+	12802549	12824740	543	annot_exons
novel_circ_000324	23.1868	82.9772	21.2238	25.3743	0	23.6407	2	8	3	2	0	2	ENSGALG00000008301	1	+	12802549	12826943	678	annot_exons
novel_circ_000325	0	0	0	0	24.0625	0	0	0	0	0	2	0	ENSGALG00000008301	1	+	12812934	12826943	475	annot_exons
novel_circ_000326	0	0	21.2238	0	0	0	0	0	3	0	0	0	ENSGALG00000008301	1	+	12824645	12826943	231	annot_exons
novel_circ_000327	0	0	0	0	36.0937	0	0	0	0	0	3	0	ENSGALG00000045817	1	-	12869748	12883125	7878	exon_intron
novel_circ_000328	0	0	0	0	36.0937	0	0	0	0	0	3	0	ENSGALG00000008298	1	+	12869748	12883125	1110	exon_intron
novel_circ_000329	0	0	0	25.3743	0	0	0	0	0	2	0	0	ENSGALG00000008280	1	+	12971264	12974803	827	annot_exons
novel_circ_000330	46.3736	0	0	0	0	0	4	0	0	0	0	0	ENSGALG00000008249	1	-	12992276	12993065	267	annot_exons
novel_circ_000331	92.7472	0	0	0	0	0	8	0	0	0	0	0	NA	1	-	13002396	13002633	238	intergenic
novel_circ_000332	0	41.4886	0	12.6871	0	0	0	4	0	1	0	0	ENSGALG00000008222	1	-	13018611	13025765	812	annot_exons
novel_circ_000333	0	0	0	0	0	23.6407	0	0	0	0	0	2	ENSGALG00000008193	1	+	13095428	13097169	1742	antisense
novel_circ_000334	0	0	0	0	48.1249	0	0	0	0	0	4	0	NA	1	-	13339579	13340187	609	intergenic
novel_circ_000335	0	72.6051	0	0	0	0	0	7	0	0	0	0	ENSGALG00000008175	1	+	13347696	13348403	708	antisense
novel_circ_000336	0	0	28.2983	0	0	0	0	0	4	0	0	0	ENSGALG00000008175	1	-	13385511	13400906	465	annot_exons
novel_circ_000337	92.7472	217.815	35.3729	63.4357	24.0625	47.2813	8	21	5	5	2	4	ENSGALG00000008175	1	-	13396553	13400906	306	annot_exons
novel_circ_000338	0	93.3494	28.2983	63.4357	12.0312	0	0	9	4	5	1	0	ENSGALG00000008175	1	-	13396553	13413610	1099	annot_exons
novel_circ_000339	139.121	228.187	127.343	38.0614	192.5	165.485	12	22	18	3	16	14	ENSGALG00000008175	1	-	13412547	13413610	277	annot_exons
novel_circ_000340	0	0	14.1492	0	0	0	0	0	2	0	0	0	NA	1	-	13692807	13698372	5566	intergenic
novel_circ_000341	0	31.1165	0	0	0	0	0	3	0	0	0	0	NA	1	+	13747007	13747569	563	intergenic
novel_circ_000342	0	0	0	25.3743	0	0	0	0	0	2	0	0	NA	1	+	13758196	13758792	597	intergenic
novel_circ_000343	0	0	0	0	0	23.6407	0	0	0	0	0	2	ENSGALG00000008167	1	-	13771338	13771767	430	antisense
novel_circ_000344	0	0	0	0	0	23.6407	0	0	0	0	0	2	ENSGALG00000008167	1	+	13772483	13786743	357	annot_exons
novel_circ_000345	0	20.7443	14.1492	0	0	0	0	2	2	0	0	0	ENSGALG00000008167	1	+	13781530	13781929	400	exon_intron
novel_circ_000346	23.1868	0	28.2983	38.0614	0	0	2	0	4	3	0	0	ENSGALG00000008167	1	+	13781530	13787512	527	annot_exons
novel_circ_000347	0	20.7443	21.2238	0	12.0312	47.2813	0	2	3	0	1	4	ENSGALG00000008167	1	+	13781530	13789591	667	annot_exons
novel_circ_000348	34.7802	10.3722	0	0	0	0	3	1	0	0	0	0	ENSGALG00000008167	1	+	13781530	13793394	840	annot_exons
novel_circ_000349	0	0	0	0	24.0625	0	0	0	0	0	2	0	ENSGALG00000008167	1	+	13781530	13797861	1223	annot_exons
novel_circ_000350	0	0	14.1492	0	0	0	0	0	2	0	0	0	ENSGALG00000008167	1	+	13786632	13787512	342	annot_exons
novel_circ_000351	0	0	28.2983	25.3743	0	0	0	0	4	2	0	0	ENSGALG00000008167	1	+	13786632	13793394	655	annot_exons
novel_circ_000352	0	0	14.1492	0	0	0	0	0	2	0	0	0	ENSGALG00000008167	1	+	13793222	13815284	9161	exon_intron
novel_circ_000353	0	0	0	0	24.0625	0	0	0	0	0	2	0	ENSGALG00000008167	1	+	13796278	13804488	1407	annot_exons
novel_circ_000354	0	20.7443	0	0	0	0	0	2	0	0	0	0	ENSGALG00000008167	1	+	13796278	13815284	8949	exon_intron
novel_circ_000355	0	20.7443	0	0	0	0	0	2	0	0	0	0	ENSGALG00000008167	1	+	13797731	13806938	1848	annot_exons
novel_circ_000356	0	0	0	0	0	47.2813	0	0	0	0	0	4	ENSGALG00000008167	1	+	13805403	13809017	1275	annot_exons
novel_circ_000357	0	0	0	76.1228	0	0	0	0	0	6	0	0	ENSGALG00000008167	1	+	13808923	13815284	6362	exon_intron
novel_circ_000358	0	0	21.2238	0	0	0	0	0	3	0	0	0	NA	1	+	13813912	13814238	327	intergenic
novel_circ_000359	23.1868	0	0	0	0	0	2	0	0	0	0	0	NA	1	-	13815262	13815565	304	intergenic
novel_circ_000360	162.308	72.6051	219.312	63.4357	180.468	130.024	14	7	31	5	15	11	NA	1	+	13817997	13818844	848	intergenic
novel_circ_000361	0	0	0	0	24.0625	0	0	0	0	0	2	0	ENSGALG00000008154	1	-	13841146	13841634	489	one_exon
novel_circ_000362	0	0	0	0	24.0625	0	0	0	0	0	2	0	ENSGALG00000008154	1	+	13841283	13841507	225	antisense
novel_circ_000363	0	0	0	25.3743	0	0	0	0	0	2	0	0	ENSGALG00000008154	1	-	13856437	13857537	336	exon_intron
novel_circ_000364	0	20.7443	0	0	0	0	0	2	0	0	0	0	ENSGALG00000008154	1	-	13861355	13862138	784	intronic
novel_circ_000365	0	0	28.2983	0	0	0	0	0	4	0	0	0	NA	1	-	13978694	13978879	186	intergenic
novel_circ_000366	11.5934	155.582	56.5967	0	0	35.461	1	15	8	0	0	3	ENSGALG00000008123	1	+	14007259	14010620	853	annot_exons
novel_circ_000367	0	0	28.2983	0	0	0	0	0	4	0	0	0	ENSGALG00000008115	1	-	14034804	14034996	193	one_exon
novel_circ_000368	0	0	28.2983	0	0	0	0	0	4	0	0	0	ENSGALG00000008115	1	-	14034804	14037498	450	annot_exons
novel_circ_000369	0	62.2329	0	0	0	0	0	6	0	0	0	0	ENSGALG00000008115	1	-	14037242	14128117	1021	annot_exons
novel_circ_000370	57.967	0	0	0	0	0	5	0	0	0	0	0	ENSGALG00000008115	1	-	14043178	14050438	285	annot_exons
novel_circ_000371	0	0	0	25.3743	0	0	0	0	0	2	0	0	ENSGALG00000008115	1	-	14050319	14050541	223	one_exon
novel_circ_000372	0	0	28.2983	0	0	0	0	0	4	0	0	0	ENSGALG00000008109	1	+	14150262	14164327	2774	exon_intron
novel_circ_000373	23.1868	0	0	0	0	0	2	0	0	0	0	0	NA	1	+	14225758	14226046	289	intergenic
novel_circ_000374	0	0	14.1492	0	0	0	0	0	2	0	0	0	ENSGALG00000008098	1	-	14226862	14227565	704	exon_intron
novel_circ_000375	0	0	21.2238	0	0	0	0	0	3	0	0	0	ENSGALG00000008098	1	+	14227213	14227504	292	antisense
novel_circ_000376	0	41.4886	0	0	0	0	0	4	0	0	0	0	ENSGALG00000008098	1	-	14227503	14243332	1595	annot_exons
novel_circ_000377	0	0	0	0	120.312	0	0	0	0	0	10	0	ENSGALG00000008098	1	-	14227518	14243332	1580	annot_exons
novel_circ_000378	0	0	0	25.3743	0	0	0	0	0	2	0	0	ENSGALG00000008098	1	-	14227524	14238812	1127	annot_exons
novel_circ_000379	23.1868	0	56.5967	12.6871	0	11.8203	2	0	8	1	0	1	ENSGALG00000008098	1	-	14234672	14239476	771	annot_exons
novel_circ_000380	0	0	0	0	0	23.6407	0	0	0	0	0	2	ENSGALG00000008098	1	-	14234672	14241975	875	annot_exons
novel_circ_000381	23.1868	10.3722	0	0	24.0625	0	2	1	0	0	2	0	ENSGALG00000008081	1	+	14414434	14416449	2016	one_exon
novel_circ_000382	23.1868	0	7.07459	0	0	0	2	0	1	0	0	0	ENSGALG00000008081	1	-	14415517	14415880	364	antisense
novel_circ_000383	23.1868	0	0	0	0	0	2	0	0	0	0	0	ENSGALG00000008081	1	+	14415863	14437345	1622	annot_exons
novel_circ_000384	69.5604	72.6051	70.7459	0	0	47.2813	6	7	10	0	0	4	ENSGALG00000008081	1	+	14420973	14433209	877	annot_exons
novel_circ_000385	0	41.4886	0	0	0	0	0	4	0	0	0	0	ENSGALG00000008050	1	+	14560424	14570274	1410	exon_intron
novel_circ_000386	23.1868	0	0	0	0	0	2	0	0	0	0	0	ENSGALG00000042764	1	-	14571664	14619732	1559	annot_exons
novel_circ_000387	0	10.3722	7.07459	76.1228	0	11.8203	0	1	1	6	0	1	ENSGALG00000042764	1	-	14590796	14617510	983	annot_exons
novel_circ_000388	0	31.1165	42.4475	0	0	0	0	3	6	0	0	0	ENSGALG00000042764	1	-	14590796	14635271	1422	annot_exons
novel_circ_000389	46.3736	51.8608	35.3729	63.4357	96.2499	47.2813	4	5	5	5	8	4	ENSGALG00000042764	1	-	14614772	14619732	549	annot_exons
novel_circ_000390	92.7472	93.3494	84.895	177.62	180.468	118.203	8	9	12	14	15	10	ENSGALG00000042764	1	-	14614772	14635271	906	annot_exons
novel_circ_000391	0	0	0	0	36.0937	0	0	0	0	0	3	0	ENSGALG00000042764	1	-	14616339	14619732	449	annot_exons
novel_circ_000392	104.341	72.6051	169.79	25.3743	72.1874	23.6407	9	7	24	2	6	2	ENSGALG00000042764	1	-	14632653	14635271	357	annot_exons
novel_circ_000393	0	0	0	0	0	47.2813	0	0	0	0	0	4	ENSGALG00000023661	1	-	14755211	14755848	638	antisense
novel_circ_000394	0	0	0	0	0	47.2813	0	0	0	0	0	4	ENSGALG00000023661	1	+	14755211	14755848	638	intronic
novel_circ_000395	0	0	21.2238	0	0	0	0	0	3	0	0	0	ENSGALG00000023661	1	+	14764465	14764930	466	one_exon
novel_circ_000396	0	0	7.07459	0	36.0937	0	0	0	1	0	3	0	ENSGALG00000008009	1	+	14791378	14791734	357	one_exon
novel_circ_000397	0	0	42.4475	0	0	0	0	0	6	0	0	0	ENSGALG00000008009	1	-	14791475	14791860	386	antisense
novel_circ_000398	0	0	14.1492	0	0	0	0	0	2	0	0	0	ENSGALG00000008009	1	-	14791475	14791893	419	antisense
novel_circ_000399	92.7472	0	0	0	0	0	8	0	0	0	0	0	ENSGALG00000038981	1	+	14825134	14826065	353	annot_exons
novel_circ_000400	0	0	0	38.0614	0	0	0	0	0	3	0	0	ENSGALG00000038981	1	+	14828052	14828487	436	one_exon
novel_circ_000401	0	0	0	38.0614	0	0	0	0	0	3	0	0	ENSGALG00000038981	1	-	14828052	14828487	436	antisense
novel_circ_000402	0	62.2329	0	0	0	0	0	6	0	0	0	0	ENSGALG00000007931	1	+	14874239	14877480	608	annot_exons
novel_circ_000403	0	0	0	0	24.0625	0	0	0	0	0	2	0	ENSGALG00000007931	1	+	14880337	14880571	235	one_exon
novel_circ_000404	0	31.1165	0	0	0	0	0	3	0	0	0	0	ENSGALG00000007931	1	+	14880377	14880788	412	one_exon
novel_circ_000405	0	0	0	0	24.0625	0	0	0	0	0	2	0	ENSGALG00000007905	1	-	14903873	14906286	970	annot_exons
novel_circ_000406	0	0	0	0	24.0625	0	0	0	0	0	2	0	ENSGALG00000007905	1	-	14907372	14913715	1197	exon_intron
novel_circ_000407	0	0	35.3729	0	0	0	0	0	5	0	0	0	NA	1	+	14914494	14921288	6795	intergenic
novel_circ_000408	0	0	28.2983	0	0	0	0	0	4	0	0	0	ENSGALG00000007183	1	+	14981873	14987997	373	annot_exons
novel_circ_000409	23.1868	41.4886	42.4475	0	12.0312	47.2813	2	4	6	0	1	4	ENSGALG00000007183	1	+	14987927	14997544	726	annot_exons
novel_circ_000410	0	0	0	0	0	23.6407	0	0	0	0	0	2	ENSGALG00000007183	1	+	14995132	14998957	341	annot_exons
novel_circ_000411	23.1868	0	0	0	0	0	2	0	0	0	0	0	ENSGALG00000007183	1	-	14997422	15000232	2811	antisense
novel_circ_000412	23.1868	0	0	0	0	0	2	0	0	0	0	0	ENSGALG00000007183	1	+	14997422	15000232	892	annot_exons
novel_circ_000413	0	0	14.1492	0	0	0	0	0	2	0	0	0	ENSGALG00000007183	1	-	14997481	14999834	2354	antisense
novel_circ_000414	0	0	0	0	0	23.6407	0	0	0	0	0	2	ENSGALG00000007183	1	+	14999550	14999849	300	one_exon
novel_circ_000415	0	0	14.1492	0	0	0	0	0	2	0	0	0	ENSGALG00000007161	1	-	15020605	15025594	1064	annot_exons
novel_circ_000416	23.1868	0	0	0	0	0	2	0	0	0	0	0	ENSGALG00000007161	1	+	15023880	15024629	750	antisense
novel_circ_000417	0	0	0	0	36.0937	0	0	0	0	0	3	0	ENSGALG00000007161	1	-	15036515	15039940	715	annot_exons
novel_circ_000418	0	0	14.1492	0	0	0	0	0	2	0	0	0	ENSGALG00000007161	1	-	15037625	15044940	1387	annot_exons
novel_circ_000419	0	0	0	38.0614	0	0	0	0	0	3	0	0	ENSGALG00000035940	1	-	15118895	15119165	271	antisense
novel_circ_000420	0	0	21.2238	0	0	0	0	0	3	0	0	0	ENSGALG00000035940	1	+	15127877	15151689	737	annot_exons
novel_circ_000421	23.1868	0	0	0	0	0	2	0	0	0	0	0	ENSGALG00000035940	1	+	15128270	15129057	788	intronic
novel_circ_000422	23.1868	0	0	0	0	0	2	0	0	0	0	0	ENSGALG00000035940	1	-	15128270	15129057	788	antisense
novel_circ_000423	0	0	0	0	24.0625	0	0	0	0	0	2	0	ENSGALG00000035940	1	+	15145296	15145455	160	one_exon
novel_circ_000424	0	20.7443	0	0	0	0	0	2	0	0	0	0	ENSGALG00000035940	1	+	15145296	15146668	1373	exon_intron
novel_circ_000425	1089.78	1327.64	1096.56	748.541	998.592	1442.08	94	128	155	59	83	122	ENSGALG00000035940	1	+	15145296	15151689	369	annot_exons
novel_circ_000426	0	0	28.2983	25.3743	0	0	0	0	4	2	0	0	ENSGALG00000035940	1	+	15145296	15163371	12051	exon_intron
novel_circ_000427	162.308	383.77	219.312	152.246	216.562	82.7423	14	37	31	12	18	7	ENSGALG00000035940	1	+	15145296	15177919	478	annot_exons
novel_circ_000428	0	0	42.4475	0	0	0	0	0	6	0	0	0	ENSGALG00000035940	1	+	15145296	15181118	3677	exon_intron
novel_circ_000429	69.5604	207.443	169.79	152.246	144.375	106.383	6	20	24	12	12	9	ENSGALG00000035940	1	+	15145296	15213121	642	annot_exons
novel_circ_000430	11.5934	10.3722	70.7459	0	0	0	1	1	10	0	0	0	ENSGALG00000035940	1	+	15145296	15217752	763	annot_exons
novel_circ_000431	11.5934	103.722	141.492	126.871	96.2499	47.2813	1	10	20	10	8	4	ENSGALG00000035940	1	+	15145296	15225773	889	annot_exons
novel_circ_000432	23.1868	20.7443	0	0	0	0	2	2	0	0	0	0	ENSGALG00000035940	1	-	15145298	15151691	6394	antisense
novel_circ_000433	23.1868	10.3722	0	0	0	35.461	2	1	0	0	0	3	ENSGALG00000035940	1	+	15145298	15151691	369	exon_intron
novel_circ_000434	0	0	0	76.1228	0	0	0	0	0	6	0	0	ENSGALG00000035940	1	+	15151481	15177919	318	annot_exons
novel_circ_000435	0	0	14.1492	0	0	0	0	0	2	0	0	0	NA	1	-	15250034	15250383	350	intergenic
novel_circ_000436	0	20.7443	0	0	0	0	0	2	0	0	0	0	NA	1	+	15251261	15252220	960	intergenic
novel_circ_000437	34.7802	0	0	0	0	0	3	0	0	0	0	0	NA	1	-	15252946	15253239	294	intergenic
novel_circ_000438	0	0	14.1492	0	0	0	0	0	2	0	0	0	ENSGALG00000042554	1	-	15281488	15282056	569	antisense
novel_circ_000439	0	0	0	0	0	35.461	0	0	0	0	0	3	ENSGALG00000042554	1	+	15281753	15289989	651	annot_exons
novel_circ_000440	0	0	14.1492	12.6871	0	0	0	0	2	1	0	0	ENSGALG00000042554	1	+	15293394	15294937	241	annot_exons
novel_circ_000441	0	0	0	38.0614	0	0	0	0	0	3	0	0	ENSGALG00000042554	1	+	15319653	15320571	211	annot_exons
novel_circ_000442	0	0	0	25.3743	0	0	0	0	0	2	0	0	ENSGALG00000007025	1	+	15569501	15588009	421	annot_exons
novel_circ_000443	0	31.1165	0	0	0	0	0	3	0	0	0	0	ENSGALG00000007025	1	+	15590021	15601567	467	annot_exons
novel_circ_000444	0	0	0	25.3743	0	0	0	0	0	2	0	0	ENSGALG00000013018	1	+	15698935	15701725	623	annot_exons
novel_circ_000445	0	0	14.1492	0	0	0	0	0	2	0	0	0	ENSGALG00000004897	1	+	15712142	15713668	335	annot_exons
novel_circ_000446	0	0	0	0	0	23.6407	0	0	0	0	0	2	ENSGALG00000031922	1	+	15724543	15731938	899	annot_exons
novel_circ_000447	0	0	0	0	0	23.6407	0	0	0	0	0	2	ENSGALG00000043355	1	-	15765327	15769576	527	annot_exons
novel_circ_000448	0	0	0	0	0	23.6407	0	0	0	0	0	2	ENSGALG00000043355	1	-	15772490	15786281	1944	annot_exons
novel_circ_000449	0	0	0	0	24.0625	0	0	0	0	0	2	0	ENSGALG00000043355	1	+	15794708	15795504	797	antisense
novel_circ_000450	0	51.8608	28.2983	0	96.2499	35.461	0	5	4	0	8	3	ENSGALG00000043355	1	-	15804792	15812943	428	annot_exons
novel_circ_000451	0	0	14.1492	0	0	0	0	0	2	0	0	0	ENSGALG00000043355	1	-	15834112	15896791	362	annot_exons
novel_circ_000452	23.1868	0	0	0	0	0	2	0	0	0	0	0	ENSGALG00000043355	1	+	15896812	15897608	797	antisense
novel_circ_000453	0	0	28.2983	0	0	35.461	0	0	4	0	0	3	ENSGALG00000035169	1	+	15963883	15966487	2605	exon_intron
novel_circ_000454	185.494	41.4886	183.939	25.3743	180.468	23.6407	16	4	26	2	15	2	ENSGALG00000035169	1	+	15963883	15972220	332	exon_intron
novel_circ_000455	0	31.1165	0	0	0	0	0	3	0	0	0	0	ENSGALG00000034274	1	+	15993230	16011553	2321	exon_intron
novel_circ_000456	23.1868	0	0	0	24.0625	0	2	0	0	0	2	0	ENSGALG00000034274	1	+	16006265	16007964	327	annot_exons
novel_circ_000457	0	0	14.1492	0	0	0	0	0	2	0	0	0	ENSGALG00000034274	1	+	16006265	16009688	396	annot_exons
novel_circ_000458	0	0	14.1492	25.3743	0	0	0	0	2	2	0	0	ENSGALG00000019397	1	-	16138468	16144005	277	annot_exons
novel_circ_000459	57.967	0	0	0	0	0	5	0	0	0	0	0	ENSGALG00000019397	1	-	16138468	16165940	1184	annot_exons
novel_circ_000460	139.121	103.722	84.895	76.1228	252.656	35.461	12	10	12	6	21	3	ENSGALG00000019397	1	-	16143935	16165940	978	annot_exons
novel_circ_000461	857.911	643.073	1011.67	520.173	433.124	460.993	74	62	143	41	36	39	ENSGALG00000019397	1	-	16157085	16165940	573	annot_exons
novel_circ_000462	46.3736	0	0	0	0	0	4	0	0	0	0	0	ENSGALG00000019397	1	-	16157085	16166691	1324	exon_intron
novel_circ_000463	115.934	62.2329	70.7459	101.497	144.375	307.329	10	6	10	8	12	26	ENSGALG00000019397	1	-	16162249	16165940	427	annot_exons
novel_circ_000464	0	20.7443	0	0	0	0	0	2	0	0	0	0	ENSGALG00000043058	1	+	16204674	16204976	303	one_exon
novel_circ_000465	23.1868	0	0	0	0	0	2	0	0	0	0	0	ENSGALG00000043058	1	+	16204691	16234631	815	annot_exons
novel_circ_000466	0	0	0	25.3743	0	0	0	0	0	2	0	0	ENSGALG00000043058	1	+	16205753	16234660	558	annot_exons
novel_circ_000467	46.3736	0	14.1492	88.8099	108.281	23.6407	4	0	2	7	9	2	ENSGALG00000043058	1	+	16255737	16280968	314	annot_exons
novel_circ_000468	34.7802	0	0	0	0	0	3	0	0	0	0	0	NA	1	-	16903269	16906599	3331	intergenic
novel_circ_000469	0	0	0	0	72.1874	0	0	0	0	0	6	0	ENSGALG00000023584	1	+	17241443	17307426	65984	exon_intron
novel_circ_000470	0	31.1165	0	0	0	0	0	3	0	0	0	0	ENSGALG00000023584	1	+	17283710	17284862	1153	intronic
novel_circ_000471	0	31.1165	0	0	0	0	0	3	0	0	0	0	ENSGALG00000023584	1	-	17283710	17284862	1153	antisense
novel_circ_000472	0	31.1165	14.1492	0	0	0	0	3	2	0	0	0	ENSGALG00000023584	1	+	17414605	17418984	4380	exon_intron
novel_circ_000473	0	0	14.1492	0	48.1249	0	0	0	2	0	4	0	ENSGALG00000023584	1	+	17418857	17423436	4580	exon_intron
novel_circ_000474	0	0	0	0	24.0625	0	0	0	0	0	2	0	ENSGALG00000029379	1	-	18748132	18749248	1117	one_exon
novel_circ_000475	23.1868	0	99.0442	0	0	59.1017	2	0	14	0	0	5	ENSGALG00000029379	1	-	18759734	18761962	2229	exon_intron
novel_circ_000476	255.055	217.815	261.76	139.558	156.406	236.407	22	21	37	11	13	20	ENSGALG00000029379	1	-	18776077	18787545	1211	annot_exons
novel_circ_000477	0	0	0	12.6871	0	47.2813	0	0	0	1	0	4	ENSGALG00000029379	1	-	18776077	18800802	2592	annot_exons
novel_circ_000478	34.7802	0	0	0	0	0	3	0	0	0	0	0	ENSGALG00000029379	1	+	18787420	18799679	12260	antisense
novel_circ_000479	0	0	7.07459	101.497	0	0	0	0	1	8	0	0	ENSGALG00000029379	1	-	18799422	18800802	1381	one_exon
novel_circ_000480	23.1868	0	0	0	0	0	2	0	0	0	0	0	ENSGALG00000029379	1	-	18799751	18800050	300	one_exon
novel_circ_000481	0	0	21.2238	0	0	0	0	0	3	0	0	0	ENSGALG00000029379	1	+	18800673	18800745	73	antisense
novel_circ_000482	0	20.7443	0	0	0	0	0	2	0	0	0	0	ENSGALG00000032659	1	+	18834781	18835180	400	exon_intron
novel_circ_000483	0	20.7443	0	0	0	0	0	2	0	0	0	0	ENSGALG00000032659	1	-	18834781	18835180	400	antisense
novel_circ_000484	0	0	28.2983	0	0	0	0	0	4	0	0	0	ENSGALG00000032659	1	-	18837479	18837752	274	antisense
novel_circ_000485	69.5604	0	0	0	0	0	6	0	0	0	0	0	ENSGALG00000032659	1	+	18838104	18838445	342	one_exon
novel_circ_000486	0	0	14.1492	0	0	0	0	0	2	0	0	0	ENSGALG00000008539	1	+	18849800	18850209	410	antisense
novel_circ_000487	23.1868	20.7443	14.1492	0	0	35.461	2	2	2	0	0	3	ENSGALG00000008539	1	-	18855299	18864156	944	annot_exons
novel_circ_000488	23.1868	0	0	12.6871	24.0625	0	2	0	0	1	2	0	ENSGALG00000008539	1	-	18858265	18859394	500	annot_exons
novel_circ_000489	23.1868	0	0	0	0	0	2	0	0	0	0	0	NA	1	-	19165191	19165530	340	intergenic
novel_circ_000490	0	0	0	25.3743	0	0	0	0	0	2	0	0	ENSGALG00000023576	1	-	19165619	19166007	389	exon_intron
novel_circ_000491	0	0	14.1492	0	0	0	0	0	2	0	0	0	ENSGALG00000023576	1	-	19165855	19166328	263	annot_exons
novel_circ_000492	0	0	14.1492	0	0	0	0	0	2	0	0	0	ENSGALG00000023576	1	+	19165855	19166328	474	antisense
novel_circ_000493	0	0	0	0	36.0937	0	0	0	0	0	3	0	ENSGALG00000023576	1	+	19165915	19167728	1814	antisense
novel_circ_000494	0	0	0	0	36.0937	0	0	0	0	0	3	0	ENSGALG00000023576	1	-	19165915	19167728	530	annot_exons
novel_circ_000495	23.1868	10.3722	0	0	0	59.1017	2	1	0	0	0	5	ENSGALG00000030705	1	+	20233946	20240016	479	annot_exons
novel_circ_000496	0	0	0	38.0614	0	0	0	0	0	3	0	0	ENSGALG00000030705	1	+	20253773	20254739	967	exon_intron
novel_circ_000497	0	0	14.1492	0	0	0	0	0	2	0	0	0	ENSGALG00000038467	1	-	20290549	20292045	1497	antisense
novel_circ_000498	0	0	14.1492	0	0	0	0	0	2	0	0	0	ENSGALG00000038467	1	+	20290549	20292045	409	annot_exons
novel_circ_000499	0	0	0	38.0614	0	0	0	0	0	3	0	0	ENSGALG00000038467	1	+	20301187	20302846	1660	one_exon
novel_circ_000500	0	0	28.2983	0	0	0	0	0	4	0	0	0	ENSGALG00000032156	1	-	20305663	20313412	1466	exon_intron
novel_circ_000501	0	0	0	0	0	23.6407	0	0	0	0	0	2	ENSGALG00000032156	1	-	20305663	20317357	3348	exon_intron
novel_circ_000502	0	20.7443	0	0	0	11.8203	0	2	0	0	0	1	ENSGALG00000032156	1	-	20305663	20324696	4669	exon_intron
novel_circ_000503	11.5934	51.8608	56.5967	76.1228	48.1249	23.6407	1	5	8	6	4	2	ENSGALG00000032156	1	-	20317269	20320783	663	annot_exons
novel_circ_000504	0	20.7443	14.1492	0	0	0	0	2	2	0	0	0	ENSGALG00000032156	1	-	20319134	20324696	1089	annot_exons
novel_circ_000505	23.1868	0	0	0	0	0	2	0	0	0	0	0	ENSGALG00000032156	1	-	20319363	20323626	785	annot_exons
novel_circ_000506	69.5604	0	14.1492	0	0	0	6	0	2	0	0	0	ENSGALG00000032156	1	-	20320674	20324696	857	annot_exons
novel_circ_000507	0	41.4886	0	0	0	0	0	4	0	0	0	0	ENSGALG00000032156	1	+	20326132	20326842	711	antisense
novel_circ_000508	0	0	0	0	0	23.6407	0	0	0	0	0	2	ENSGALG00000041251	1	+	20330356	20340068	9713	antisense
novel_circ_000509	23.1868	0	0	0	0	0	2	0	0	0	0	0	ENSGALG00000019384	1	-	20369265	20370423	1159	intronic
novel_circ_000510	0	0	14.1492	0	0	0	0	0	2	0	0	0	NA	1	-	20488583	20489047	465	intergenic
novel_circ_000511	0	41.4886	0	0	0	0	0	4	0	0	0	0	ENSGALG00000039861	1	-	20497069	20499732	464	annot_exons
novel_circ_000512	0	0	28.2983	0	0	0	0	0	4	0	0	0	ENSGALG00000039861	1	-	20497069	20506262	549	annot_exons
novel_circ_000513	0	0	0	0	0	47.2813	0	0	0	0	0	4	ENSGALG00000039861	1	-	20511075	20513527	626	annot_exons
novel_circ_000514	0	62.2329	0	0	0	0	0	6	0	0	0	0	ENSGALG00000039861	1	-	20511075	20516998	867	annot_exons
novel_circ_000515	0	41.4886	0	0	0	0	0	4	0	0	0	0	ENSGALG00000039861	1	-	20517379	20521810	682	annot_exons
novel_circ_000516	23.1868	0	0	0	0	0	2	0	0	0	0	0	ENSGALG00000039861	1	-	20522450	20538251	395	annot_exons
novel_circ_000517	0	41.4886	0	0	0	0	0	4	0	0	0	0	ENSGALG00000039861	1	-	20561371	20562543	298	annot_exons
novel_circ_000518	0	0	14.1492	0	0	0	0	0	2	0	0	0	ENSGALG00000039861	1	-	20561389	20564404	485	annot_exons
novel_circ_000519	0	0	14.1492	0	0	0	0	0	2	0	0	0	ENSGALG00000039861	1	+	20564550	20565127	578	antisense
novel_circ_000520	0	0	21.2238	50.7485	0	11.8203	0	0	3	4	0	1	ENSGALG00000039861	1	-	20603499	20663087	249	exon_intron
novel_circ_000521	0	0	0	0	0	23.6407	0	0	0	0	0	2	ENSGALG00000039861	1	+	20605051	20606089	1039	antisense
novel_circ_000522	34.7802	72.6051	42.4475	139.558	48.1249	47.2813	3	7	6	11	4	4	ENSGALG00000039861	1	-	20662908	20731076	68169	exon_intron
novel_circ_000523	0	0	14.1492	0	0	0	0	0	2	0	0	0	NA	1	-	20721997	20731073	9077	intergenic
novel_circ_000524	162.308	20.7443	56.5967	25.3743	0	35.461	14	2	8	2	0	3	NA	1	-	20721997	20731076	9080	intergenic
novel_circ_000525	0	20.7443	0	0	0	0	0	2	0	0	0	0	NA	1	+	20723177	20724409	1233	intergenic
novel_circ_000526	0	20.7443	0	0	0	0	0	2	0	0	0	0	NA	1	-	20729109	20729406	298	intergenic
novel_circ_000527	0	20.7443	0	0	0	0	0	2	0	0	0	0	NA	1	+	20734450	20735737	1288	intergenic
novel_circ_000528	0	0	14.1492	0	24.0625	0	0	0	2	0	2	0	ENSGALG00000008740	1	+	21748787	21760497	565	annot_exons
novel_circ_000529	0	0	0	0	0	23.6407	0	0	0	0	0	2	ENSGALG00000008740	1	+	21803461	21803812	352	one_exon
novel_circ_000530	23.1868	0	0	0	0	0	2	0	0	0	0	0	ENSGALG00000008761	1	+	22104284	22105033	750	antisense
novel_circ_000531	0	20.7443	0	0	0	0	0	2	0	0	0	0	ENSGALG00000008797	1	-	22252682	22253133	452	antisense
novel_circ_000532	0	31.1165	0	0	0	0	0	3	0	0	0	0	ENSGALG00000008797	1	-	22258428	22258758	331	antisense
novel_circ_000533	0	20.7443	0	0	0	0	0	2	0	0	0	0	ENSGALG00000008821	1	+	22311865	22312148	284	one_exon
novel_circ_000534	0	0	14.1492	0	0	0	0	0	2	0	0	0	ENSGALG00000008821	1	+	22312188	22312404	217	one_exon
novel_circ_000535	0	0	14.1492	0	0	0	0	0	2	0	0	0	ENSGALG00000008823	1	+	22316805	22323728	875	annot_exons
novel_circ_000536	0	0	0	0	96.2499	0	0	0	0	0	8	0	ENSGALG00000008836	1	+	22350126	22359544	434	annot_exons
novel_circ_000537	0	20.7443	0	0	12.0312	23.6407	0	2	0	0	1	2	ENSGALG00000008836	1	+	22350126	22365038	520	annot_exons
novel_circ_000538	0	0	14.1492	0	0	0	0	0	2	0	0	0	ENSGALG00000008836	1	+	22385979	22401898	5989	exon_intron
novel_circ_000539	23.1868	0	0	0	0	0	2	0	0	0	0	0	ENSGALG00000008836	1	-	22386815	22396674	9860	antisense
novel_circ_000540	46.3736	0	0	0	48.1249	47.2813	4	0	0	0	4	4	ENSGALG00000008975	1	+	23227536	23237794	532	exon_intron
novel_circ_000541	0	0	14.1492	0	0	0	0	0	2	0	0	0	NA	1	+	23242882	23243318	437	intergenic
novel_circ_000542	0	0	14.1492	0	0	0	0	0	2	0	0	0	NA	1	-	23242882	23243318	437	intergenic
novel_circ_000543	0	31.1165	0	0	0	23.6407	0	3	0	0	0	2	ENSGALG00000009029	1	+	23481730	23482563	219	annot_exons
novel_circ_000544	0	20.7443	0	0	0	0	0	2	0	0	0	0	ENSGALG00000032986	1	+	24557133	24557550	418	antisense
novel_circ_000545	0	0	0	0	24.0625	0	0	0	0	0	2	0	ENSGALG00000037206	1	-	24725736	24775133	1185	annot_exons
novel_circ_000546	0	0	0	0	24.0625	0	0	0	0	0	2	0	ENSGALG00000037206	1	-	24746104	24763876	496	annot_exons
novel_circ_000547	0	0	0	0	0	23.6407	0	0	0	0	0	2	ENSGALG00000037206	1	+	24806118	24806566	449	antisense
novel_circ_000548	0	62.2329	0	0	0	0	0	6	0	0	0	0	ENSGALG00000036883	1	-	24929574	24940939	895	annot_exons
novel_circ_000549	0	0	14.1492	0	0	0	0	0	2	0	0	0	ENSGALG00000036883	1	+	24959722	24960652	931	antisense
novel_circ_000550	0	0	21.2238	0	0	0	0	0	3	0	0	0	ENSGALG00000036883	1	+	24965880	24966342	463	antisense
novel_circ_000551	34.7802	10.3722	77.8205	50.7485	48.1249	35.461	3	1	11	4	4	3	ENSGALG00000036883	1	-	24972337	24987442	1405	annot_exons
novel_circ_000552	69.5604	31.1165	148.566	25.3743	24.0625	94.5626	6	3	21	2	2	8	ENSGALG00000036883	1	-	24986230	24987442	1213	one_exon
novel_circ_000553	0	0	0	0	0	23.6407	0	0	0	0	0	2	ENSGALG00000043287	1	+	25059056	25060691	1636	antisense
novel_circ_000554	0	0	0	0	24.0625	0	0	0	0	0	2	0	NA	1	-	25059403	25059827	425	intergenic
novel_circ_000555	0	0	0	38.0614	0	0	0	0	0	3	0	0	NA	1	+	25059541	25060052	512	intergenic
novel_circ_000556	0	0	14.1492	0	0	0	0	0	2	0	0	0	ENSGALG00000043287	1	-	25059664	25060857	1194	exon_intron
novel_circ_000557	0	0	0	25.3743	0	0	0	0	0	2	0	0	NA	1	+	25059750	25060236	487	intergenic
novel_circ_000558	0	0	0	0	72.1874	0	0	0	0	0	6	0	NA	1	-	25059785	25060065	281	intergenic
novel_circ_000559	0	20.7443	0	0	0	0	0	2	0	0	0	0	ENSGALG00000043287	1	-	25059977	25074167	1026	exon_intron
novel_circ_000560	0	20.7443	0	0	0	0	0	2	0	0	0	0	ENSGALG00000043287	1	-	25060083	25060645	563	exon_intron
novel_circ_000561	0	20.7443	0	0	0	0	0	2	0	0	0	0	ENSGALG00000043287	1	+	25060083	25060645	563	antisense
novel_circ_000562	0	0	21.2238	0	0	0	0	0	3	0	0	0	ENSGALG00000043287	1	-	25060094	25074205	947	exon_intron
novel_circ_000563	0	20.7443	0	0	0	0	0	2	0	0	0	0	ENSGALG00000043287	1	+	25060461	25060830	370	antisense
novel_circ_000564	0	20.7443	0	0	0	0	0	2	0	0	0	0	ENSGALG00000043287	1	-	25060485	25060789	305	exon_intron
novel_circ_000565	0	0	14.1492	0	0	0	0	0	2	0	0	0	ENSGALG00000043287	1	-	25063146	25064207	1062	intronic
novel_circ_000566	0	0	28.2983	0	0	0	0	0	4	0	0	0	NA	1	-	25157432	25173854	16423	intergenic
novel_circ_000567	0	0	14.1492	0	0	0	0	0	2	0	0	0	ENSGALG00000031934	1	-	25176033	25179956	1377	annot_exons
novel_circ_000568	69.5604	0	0	0	0	0	6	0	0	0	0	0	ENSGALG00000031934	1	-	25176216	25179884	1122	annot_exons
novel_circ_000569	0	0	0	0	0	23.6407	0	0	0	0	0	2	ENSGALG00000031934	1	-	25176548	25179974	880	annot_exons
novel_circ_000570	0	0	0	25.3743	0	0	0	0	0	2	0	0	ENSGALG00000031934	1	-	25179639	25181360	589	annot_exons
novel_circ_000571	0	0	21.2238	0	0	0	0	0	3	0	0	0	ENSGALG00000031934	1	+	25186704	25187517	814	antisense
novel_circ_000572	34.7802	0	0	0	0	0	3	0	0	0	0	0	ENSGALG00000026838	1	+	25768099	25780569	12471	antisense
novel_circ_000573	0	0	0	0	0	35.461	0	0	0	0	0	3	ENSGALG00000026838	1	-	25780395	25792242	11848	exon_intron
novel_circ_000574	0	0	0	0	24.0625	0	0	0	0	0	2	0	ENSGALG00000026838	1	-	25792138	25802920	10783	exon_intron
novel_circ_000575	0	0	14.1492	0	12.0312	0	0	0	2	0	1	0	ENSGALG00000009424	1	-	25938233	25962524	1228	annot_exons
novel_circ_000576	0	0	0	0	0	23.6407	0	0	0	0	0	2	ENSGALG00000009424	1	-	26032472	26098597	268	annot_exons
novel_circ_000577	0	0	0	25.3743	0	0	0	0	0	2	0	0	ENSGALG00000009424	1	-	26098420	26098597	178	one_exon
novel_circ_000578	0	10.3722	84.895	12.6871	24.0625	11.8203	0	1	12	1	2	1	NA	1	-	26195656	26253949	58294	intergenic
novel_circ_000579	0	0	0	25.3743	0	0	0	0	0	2	0	0	NA	1	-	26253803	26253949	147	intergenic
novel_circ_000580	0	0	14.1492	0	0	0	0	0	2	0	0	0	NA	1	-	26312567	26316925	4359	intergenic
novel_circ_000581	0	0	28.2983	0	0	0	0	0	4	0	0	0	NA	1	+	26312968	26313294	327	intergenic
novel_circ_000582	0	0	0	0	24.0625	0	0	0	0	0	2	0	NA	1	-	26633599	26634557	959	intergenic
novel_circ_000583	11.5934	0	113.193	101.497	120.312	11.8203	1	0	16	8	10	1	NA	1	+	26657061	26658112	1052	intergenic
novel_circ_000584	0	0	0	0	48.1249	0	0	0	0	0	4	0	NA	1	+	26657089	26658249	1161	intergenic
novel_circ_000585	0	41.4886	0	0	0	0	0	4	0	0	0	0	NA	1	-	26657123	26658090	968	intergenic
novel_circ_000586	0	0	0	0	48.1249	0	0	0	0	0	4	0	NA	1	-	26657177	26658014	838	intergenic
novel_circ_000587	46.3736	0	0	0	0	0	4	0	0	0	0	0	NA	1	+	26657681	26658224	544	intergenic
novel_circ_000588	0	0	0	25.3743	0	0	0	0	0	2	0	0	NA	1	+	26657903	26658249	347	intergenic
novel_circ_000589	0	10.3722	14.1492	177.62	0	47.2813	0	1	2	14	0	4	ENSGALG00000009440	1	+	26780685	26790515	316	annot_exons
novel_circ_000590	23.1868	0	7.07459	126.871	0	0	2	0	1	10	0	0	ENSGALG00000009440	1	+	26780685	26795429	431	annot_exons
novel_circ_000591	0	20.7443	0	0	0	0	0	2	0	0	0	0	ENSGALG00000009440	1	-	26800816	26801634	819	antisense
novel_circ_000592	11.5934	0	0	0	0	47.2813	1	0	0	0	0	4	ENSGALG00000009443	1	+	26808486	26822923	1686	annot_exons
novel_circ_000593	0	0	0	25.3743	0	0	0	0	0	2	0	0	ENSGALG00000009443	1	+	26808716	26810375	1660	exon_intron
novel_circ_000594	0	51.8608	14.1492	0	12.0312	11.8203	0	5	2	0	1	1	ENSGALG00000009443	1	+	26821546	26822923	418	annot_exons
novel_circ_000595	0	0	0	25.3743	0	11.8203	0	0	0	2	0	1	ENSGALG00000009454	1	-	26978332	26983995	336	annot_exons
novel_circ_000596	0	20.7443	0	0	0	0	0	2	0	0	0	0	NA	1	+	27112163	27143326	31164	intergenic
novel_circ_000597	0	0	0	25.3743	0	0	0	0	0	2	0	0	NA	1	+	27139012	27143326	4315	intergenic
novel_circ_000598	23.1868	0	0	0	0	0	2	0	0	0	0	0	NA	1	+	27396307	27402472	6166	intergenic
novel_circ_000599	0	0	0	0	48.1249	0	0	0	0	0	4	0	ENSGALG00000009505	1	+	28527480	28527722	243	one_exon
novel_circ_000600	0	20.7443	0	0	0	0	0	2	0	0	0	0	ENSGALG00000009505	1	+	28530062	28560227	1012	annot_exons
novel_circ_000601	0	20.7443	0	0	0	0	0	2	0	0	0	0	ENSGALG00000009505	1	+	28560155	28561146	992	exon_intron
novel_circ_000602	0	0	0	0	0	47.2813	0	0	0	0	0	4	NA	1	-	28562932	28563204	273	intergenic
novel_circ_000603	0	0	42.4475	0	0	0	0	0	6	0	0	0	ENSGALG00000009523	1	+	28929304	28943422	1453	annot_exons
novel_circ_000604	104.341	103.722	176.865	101.497	60.1562	94.5626	9	10	25	8	5	8	ENSGALG00000009532	1	-	29478238	29480467	553	annot_exons
novel_circ_000605	0	0	0	0	24.0625	0	0	0	0	0	2	0	ENSGALG00000009532	1	-	29478240	29480469	553	exon_intron
novel_circ_000606	0	0	0	38.0614	0	0	0	0	0	3	0	0	ENSGALG00000009532	1	-	29479292	29508219	13687	exon_intron
novel_circ_000607	0	0	42.4475	0	0	0	0	0	6	0	0	0	NA	1	-	29503113	29504423	1311	intergenic
novel_circ_000608	0	0	14.1492	0	0	0	0	0	2	0	0	0	ENSGALG00000009540	1	+	29510074	29510423	350	antisense
novel_circ_000609	0	0	21.2238	0	0	0	0	0	3	0	0	0	ENSGALG00000009540	1	+	29530803	29531400	598	antisense
novel_circ_000610	46.3736	0	0	0	48.1249	0	4	0	0	0	4	0	ENSGALG00000009547	1	+	29586273	29586885	242	annot_exons
novel_circ_000611	23.1868	62.2329	70.7459	76.1228	36.0937	70.922	2	6	10	6	3	6	ENSGALG00000009547	1	+	29586273	29616206	843	annot_exons
novel_circ_000612	0	41.4886	0	0	0	0	0	4	0	0	0	0	ENSGALG00000009547	1	+	29586273	29617141	1778	exon_intron
novel_circ_000613	0	0	0	0	0	23.6407	0	0	0	0	0	2	ENSGALG00000009547	1	+	29586273	29643621	958	annot_exons
novel_circ_000614	46.3736	300.792	134.417	50.7485	180.468	390.071	4	29	19	4	15	33	ENSGALG00000009547	1	+	29604588	29616206	601	annot_exons
novel_circ_000615	34.7802	0	0	38.0614	228.593	47.2813	3	0	0	3	19	4	ENSGALG00000009547	1	+	29604681	29616206	508	annot_exons
novel_circ_000616	0	10.3722	0	12.6871	36.0937	0	0	1	0	1	3	0	ENSGALG00000009547	1	+	29608657	29643621	459	annot_exons
novel_circ_000617	57.967	0	0	0	72.1874	23.6407	5	0	0	0	6	2	ENSGALG00000009547	1	+	29612903	29616206	261	annot_exons
novel_circ_000618	0	0	42.4475	0	0	0	0	0	6	0	0	0	ENSGALG00000009547	1	+	29634197	29635611	1415	intronic
novel_circ_000619	0	0	0	25.3743	0	0	0	0	0	2	0	0	ENSGALG00000009547	1	-	29643720	29643960	241	antisense
novel_circ_000620	23.1868	0	0	0	0	0	2	0	0	0	0	0	ENSGALG00000009547	1	+	29644867	29645518	652	one_exon
novel_circ_000621	0	20.7443	0	0	0	0	0	2	0	0	0	0	ENSGALG00000009547	1	+	29648710	29649509	800	intronic
novel_circ_000622	0	0	0	0	0	47.2813	0	0	0	0	0	4	ENSGALG00000009547	1	+	29653265	29655172	1908	intronic
novel_circ_000623	0	0	0	0	24.0625	0	0	0	0	0	2	0	ENSGALG00000009556	1	-	29670868	29673497	2630	intronic
novel_circ_000624	0	0	0	0	0	23.6407	0	0	0	0	0	2	ENSGALG00000009556	1	-	29673164	29674663	1500	intronic
novel_circ_000625	0	0	14.1492	0	0	0	0	0	2	0	0	0	ENSGALG00000009556	1	-	29705754	29706318	565	intronic
novel_circ_000626	23.1868	0	0	0	0	0	2	0	0	0	0	0	ENSGALG00000009572	1	-	29956171	29960038	561	annot_exons
novel_circ_000627	46.3736	62.2329	21.2238	25.3743	24.0625	59.1017	4	6	3	2	2	5	ENSGALG00000009572	1	-	29992568	29997023	423	annot_exons
novel_circ_000628	23.1868	0	0	0	0	0	2	0	0	0	0	0	ENSGALG00000009586	1	+	30070032	30071082	176	annot_exons
novel_circ_000629	23.1868	0	0	0	0	0	2	0	0	0	0	0	ENSGALG00000009586	1	+	30071492	30080430	1244	annot_exons
novel_circ_000630	0	0	0	25.3743	0	0	0	0	0	2	0	0	NA	1	+	30743604	30744165	562	intergenic
novel_circ_000631	0	0	0	38.0614	0	0	0	0	0	3	0	0	ENSGALG00000033074	1	+	30780997	30781692	696	intronic
novel_circ_000632	0	0	0	50.7485	0	0	0	0	0	4	0	0	ENSGALG00000033074	1	-	30780997	30781692	696	antisense
novel_circ_000633	0	0	0	0	24.0625	0	0	0	0	0	2	0	ENSGALG00000033074	1	-	30786411	30787098	688	antisense
novel_circ_000634	0	41.4886	7.07459	12.6871	0	0	0	4	1	1	0	0	ENSGALG00000033074	1	+	30810680	30814616	421	annot_exons
novel_circ_000635	0	0	28.2983	0	0	0	0	0	4	0	0	0	ENSGALG00000033074	1	-	30811674	30824216	12543	antisense
novel_circ_000636	0	0	0	0	48.1249	0	0	0	0	0	4	0	ENSGALG00000033074	1	+	30814549	30824553	861	annot_exons
novel_circ_000637	0	41.4886	0	0	0	23.6407	0	4	0	0	0	2	ENSGALG00000033074	1	+	30814549	30825108	1029	annot_exons
novel_circ_000638	0	0	0	25.3743	0	0	0	0	0	2	0	0	ENSGALG00000033074	1	+	30818978	30826805	1037	annot_exons
novel_circ_000639	0	62.2329	0	0	0	0	0	6	0	0	0	0	ENSGALG00000033074	1	+	30822646	30825108	793	annot_exons
novel_circ_000640	0	0	0	25.3743	0	0	0	0	0	2	0	0	ENSGALG00000033074	1	+	30822800	30831164	1395	annot_exons
novel_circ_000641	0	0	0	0	24.0625	0	0	0	0	0	2	0	ENSGALG00000033074	1	+	30822932	30824423	294	annot_exons
novel_circ_000642	0	0	0	0	72.1874	0	0	0	0	0	6	0	ENSGALG00000033074	1	+	30824168	30829856	686	annot_exons
novel_circ_000643	0	20.7443	42.4475	38.0614	0	0	0	2	6	3	0	0	ENSGALG00000033074	1	+	30826730	30833753	3260	annot_exons
novel_circ_000644	0	0	0	0	36.0937	0	0	0	0	0	3	0	ENSGALG00000033074	1	+	30830905	30848762	3137	annot_exons
novel_circ_000645	0	0	0	38.0614	0	0	0	0	0	3	0	0	ENSGALG00000033074	1	-	30831107	30831566	460	antisense
novel_circ_000646	0	0	0	0	0	35.461	0	0	0	0	0	3	ENSGALG00000033074	1	-	30831430	30831978	549	antisense
novel_circ_000647	0	0	21.2238	0	0	0	0	0	3	0	0	0	ENSGALG00000033074	1	+	30832392	30832562	171	one_exon
novel_circ_000648	0	0	0	0	24.0625	0	0	0	0	0	2	0	ENSGALG00000033074	1	-	30832749	30833336	588	antisense
novel_circ_000649	0	0	21.2238	0	0	0	0	0	3	0	0	0	ENSGALG00000033074	1	+	30833113	30833496	384	one_exon
novel_circ_000650	0	0	0	0	60.1562	0	0	0	0	0	5	0	ENSGALG00000033074	1	-	30850579	30852319	1741	antisense
novel_circ_000651	0	20.7443	0	0	0	0	0	2	0	0	0	0	ENSGALG00000028849	1	-	30866552	30872456	1369	annot_exons
novel_circ_000652	0	0	0	63.4357	0	0	0	0	0	5	0	0	ENSGALG00000028849	1	-	30867872	30870069	2198	intronic
novel_circ_000653	23.1868	0	0	0	0	0	2	0	0	0	0	0	ENSGALG00000028849	1	+	30870216	30872224	2009	antisense
novel_circ_000654	892.692	933.494	742.832	710.48	806.093	851.064	77	90	105	56	67	72	ENSGALG00000028849	1	-	30893939	30895009	234	annot_exons
novel_circ_000655	0	0	0	0	0	47.2813	0	0	0	0	0	4	NA	1	-	30930717	30931338	622	intergenic
novel_circ_000656	23.1868	0	0	0	0	0	2	0	0	0	0	0	NA	1	-	30932702	30936108	3407	intergenic
novel_circ_000657	23.1868	0	0	0	0	0	2	0	0	0	0	0	NA	1	+	30932702	30936108	3407	intergenic
novel_circ_000658	0	0	21.2238	0	0	0	0	0	3	0	0	0	NA	1	+	30933667	30935608	1942	intergenic
novel_circ_000659	0	0	0	0	0	70.922	0	0	0	0	0	6	NA	1	-	30934219	30934911	693	intergenic
novel_circ_000660	0	10.3722	28.2983	0	24.0625	0	0	1	4	0	2	0	NA	1	+	30934222	30935231	1010	intergenic
novel_circ_000661	0	0	14.1492	0	0	0	0	0	2	0	0	0	NA	1	+	30934775	30935142	368	intergenic
novel_circ_000662	0	0	0	50.7485	0	0	0	0	0	4	0	0	ENSGALG00000009698	1	+	30936408	30937840	1433	antisense
novel_circ_000663	0	0	0	25.3743	0	0	0	0	0	2	0	0	ENSGALG00000009698	1	-	30936916	30938133	428	annot_exons
novel_circ_000664	0	0	28.2983	0	0	23.6407	0	0	4	0	0	2	ENSGALG00000009698	1	-	30936916	30938766	547	annot_exons
novel_circ_000665	69.5604	0	0	0	0	0	6	0	0	0	0	0	ENSGALG00000009698	1	+	30942764	30944630	1867	antisense
novel_circ_000666	0	0	0	0	0	23.6407	0	0	0	0	0	2	ENSGALG00000009698	1	-	30943135	30947987	523	annot_exons
novel_circ_000667	0	31.1165	0	0	0	0	0	3	0	0	0	0	ENSGALG00000009698	1	-	30944083	30944601	519	intronic
novel_circ_000668	0	0	0	25.3743	0	0	0	0	0	2	0	0	ENSGALG00000009698	1	+	30948714	30949412	699	antisense
novel_circ_000669	0	0	0	38.0614	0	0	0	0	0	3	0	0	ENSGALG00000009698	1	-	30955723	30956443	721	intronic
novel_circ_000670	0	62.2329	0	0	0	0	0	6	0	0	0	0	ENSGALG00000008497	1	-	30985925	30986870	946	one_exon
novel_circ_000671	0	0	42.4475	0	0	0	0	0	6	0	0	0	ENSGALG00000008497	1	-	30985938	30986995	1058	one_exon
novel_circ_000672	23.1868	0	0	0	0	0	2	0	0	0	0	0	ENSGALG00000008497	1	-	30985985	30986993	1009	one_exon
novel_circ_000673	0	0	14.1492	0	0	0	0	0	2	0	0	0	ENSGALG00000008497	1	+	30986138	30986900	763	antisense
novel_circ_000674	0	0	14.1492	0	0	0	0	0	2	0	0	0	ENSGALG00000008497	1	+	30986157	30986381	225	antisense
novel_circ_000675	0	0	0	0	0	23.6407	0	0	0	0	0	2	ENSGALG00000008497	1	+	30986484	30986888	405	antisense
novel_circ_000676	23.1868	0	0	0	0	0	2	0	0	0	0	0	ENSGALG00000008497	1	-	30986507	30999534	3671	annot_exons
novel_circ_000677	0	0	14.1492	0	0	0	0	0	2	0	0	0	ENSGALG00000008497	1	+	30986708	30987023	316	antisense
novel_circ_000678	0	0	0	38.0614	0	0	0	0	0	3	0	0	ENSGALG00000008497	1	+	30988291	30988627	337	antisense
novel_circ_000679	0	20.7443	0	0	0	0	0	2	0	0	0	0	ENSGALG00000008497	1	+	30988325	30988572	248	antisense
novel_circ_000680	0	0	63.6713	0	0	0	0	0	9	0	0	0	ENSGALG00000008497	1	-	30994980	30996021	1042	exon_intron
novel_circ_000681	23.1868	0	0	0	0	0	2	0	0	0	0	0	ENSGALG00000009743	1	-	31428390	31438349	1361	annot_exons
novel_circ_000682	23.1868	0	0	0	0	0	2	0	0	0	0	0	ENSGALG00000009755	1	-	31730276	31733902	485	annot_exons
novel_circ_000683	208.681	176.327	120.268	253.743	204.531	177.305	18	17	17	20	17	15	ENSGALG00000009755	1	-	31730276	31739372	1142	annot_exons
novel_circ_000684	0	0	21.2238	0	0	0	0	0	3	0	0	0	ENSGALG00000009755	1	+	31730276	31739378	9103	antisense
novel_circ_000685	0	0	28.2983	0	0	0	0	0	4	0	0	0	ENSGALG00000009755	1	-	31730276	31739378	1148	exon_intron
novel_circ_000686	0	0	0	0	60.1562	0	0	0	0	0	5	0	ENSGALG00000009755	1	-	31739229	31756707	570	annot_exons
novel_circ_000687	0	0	42.4475	0	0	11.8203	0	0	6	0	0	1	ENSGALG00000009755	1	-	31756323	31756707	147	annot_exons
novel_circ_000688	208.681	93.3494	120.268	164.933	120.312	283.688	18	9	17	13	10	24	NA	1	-	32603511	32610760	7250	intergenic
novel_circ_000689	1159.34	591.213	672.086	1002.28	854.218	1394.8	100	57	95	79	71	118	NA	1	-	32603556	32610805	7250	intergenic
novel_circ_000690	0	41.4886	0	0	0	0	0	4	0	0	0	0	NA	1	-	32603700	32606044	2345	intergenic
novel_circ_000691	0	0	42.4475	0	0	0	0	0	6	0	0	0	NA	1	+	32603741	32604585	845	intergenic
novel_circ_000692	0	0	0	25.3743	0	0	0	0	0	2	0	0	NA	1	+	32603994	32605089	1096	intergenic
novel_circ_000693	23.1868	0	0	0	0	0	2	0	0	0	0	0	NA	1	+	32604121	32607061	2941	intergenic
novel_circ_000694	0	0	0	25.3743	0	0	0	0	0	2	0	0	NA	1	+	32604157	32605680	1524	intergenic
novel_circ_000695	0	0	0	38.0614	0	0	0	0	0	3	0	0	NA	1	+	32604181	32608164	3984	intergenic
novel_circ_000696	0	62.2329	0	0	0	0	0	6	0	0	0	0	NA	1	+	32604182	32605496	1315	intergenic
novel_circ_000697	11.5934	10.3722	35.3729	0	0	0	1	1	5	0	0	0	NA	1	+	32604191	32604727	537	intergenic
novel_circ_000698	0	0	35.3729	0	0	0	0	0	5	0	0	0	NA	1	-	32604191	32604727	537	intergenic
novel_circ_000699	0	62.2329	0	0	0	0	0	6	0	0	0	0	NA	1	+	32604191	32605471	1281	intergenic
novel_circ_000700	0	62.2329	0	0	0	0	0	6	0	0	0	0	NA	1	-	32604191	32605471	1281	intergenic
novel_circ_000701	0	0	0	0	60.1562	0	0	0	0	0	5	0	NA	1	+	32604191	32605603	1413	intergenic
novel_circ_000702	0	0	0	0	60.1562	0	0	0	0	0	5	0	NA	1	-	32604191	32605603	1413	intergenic
novel_circ_000703	0	0	0	0	0	47.2813	0	0	0	0	0	4	NA	1	-	32604191	32605916	1726	intergenic
novel_circ_000704	57.967	0	0	0	0	0	5	0	0	0	0	0	NA	1	-	32604203	32609895	5693	intergenic
novel_circ_000705	0	0	0	25.3743	0	0	0	0	0	2	0	0	NA	1	+	32604212	32606314	2103	intergenic
novel_circ_000706	0	0	70.7459	0	0	0	0	0	10	0	0	0	NA	1	+	32604239	32605629	1391	intergenic
novel_circ_000707	0	0	21.2238	0	0	0	0	0	3	0	0	0	NA	1	+	32604326	32604691	366	intergenic
novel_circ_000708	0	0	28.2983	0	0	0	0	0	4	0	0	0	NA	1	+	32604427	32605470	1044	intergenic
novel_circ_000709	0	0	0	25.3743	0	11.8203	0	0	0	2	0	1	NA	1	-	32604461	32605392	932	intergenic
novel_circ_000710	11.5934	0	28.2983	0	0	0	1	0	4	0	0	0	NA	1	-	32604464	32605387	924	intergenic
novel_circ_000711	0	20.7443	0	0	0	0	0	2	0	0	0	0	NA	1	+	32604468	32607912	3445	intergenic
novel_circ_000712	0	0	0	25.3743	0	0	0	0	0	2	0	0	NA	1	-	32604478	32605430	953	intergenic
novel_circ_000713	0	0	0	0	24.0625	0	0	0	0	0	2	0	NA	1	+	32604482	32604747	266	intergenic
novel_circ_000714	0	0	0	0	24.0625	0	0	0	0	0	2	0	NA	1	+	32604503	32605937	1435	intergenic
novel_circ_000715	0	0	28.2983	0	0	0	0	0	4	0	0	0	NA	1	+	32604539	32605928	1390	intergenic
novel_circ_000716	0	0	14.1492	0	0	0	0	0	2	0	0	0	NA	1	+	32604544	32605428	885	intergenic
novel_circ_000717	0	0	0	0	36.0937	0	0	0	0	0	3	0	NA	1	-	32604551	32605429	879	intergenic
novel_circ_000718	0	0	14.1492	0	0	0	0	0	2	0	0	0	NA	1	+	32604566	32605606	1041	intergenic
novel_circ_000719	0	20.7443	0	0	0	0	0	2	0	0	0	0	NA	1	+	32604600	32607851	3252	intergenic
novel_circ_000720	0	0	0	38.0614	0	0	0	0	0	3	0	0	NA	1	-	32604661	32606808	2148	intergenic
novel_circ_000721	0	0	0	25.3743	0	0	0	0	0	2	0	0	NA	1	-	32604681	32605263	583	intergenic
novel_circ_000722	0	0	14.1492	0	0	0	0	0	2	0	0	0	NA	1	-	32604730	32606178	1449	intergenic
novel_circ_000723	23.1868	0	0	0	0	0	2	0	0	0	0	0	NA	1	+	32604733	32606222	1490	intergenic
novel_circ_000724	0	20.7443	0	0	0	0	0	2	0	0	0	0	NA	1	+	32604736	32606313	1578	intergenic
novel_circ_000725	0	0	0	0	0	23.6407	0	0	0	0	0	2	NA	1	+	32604747	32604999	253	intergenic
novel_circ_000726	0	0	0	0	24.0625	0	0	0	0	0	2	0	NA	1	+	32604747	32605363	617	intergenic
novel_circ_000727	0	20.7443	0	0	0	0	0	2	0	0	0	0	NA	1	+	32604749	32605323	575	intergenic
novel_circ_000728	0	0	14.1492	0	0	0	0	0	2	0	0	0	NA	1	+	32604752	32605913	1162	intergenic
novel_circ_000729	0	0	0	25.3743	0	0	0	0	0	2	0	0	NA	1	+	32604764	32605821	1058	intergenic
novel_circ_000730	0	0	0	25.3743	0	0	0	0	0	2	0	0	NA	1	-	32604764	32605821	1058	intergenic
novel_circ_000731	0	0	0	0	0	23.6407	0	0	0	0	0	2	NA	1	-	32604804	32605793	990	intergenic
novel_circ_000732	0	20.7443	0	0	0	11.8203	0	2	0	0	0	1	NA	1	+	32604808	32605390	583	intergenic
novel_circ_000733	0	0	0	0	0	23.6407	0	0	0	0	0	2	NA	1	+	32604808	32605924	1117	intergenic
novel_circ_000734	23.1868	0	0	0	0	0	2	0	0	0	0	0	NA	1	-	32604810	32606300	1491	intergenic
novel_circ_000735	0	0	14.1492	0	0	0	0	0	2	0	0	0	NA	1	+	32604814	32605360	547	intergenic
novel_circ_000736	0	0	14.1492	0	0	0	0	0	2	0	0	0	NA	1	-	32604814	32605360	547	intergenic
novel_circ_000737	34.7802	0	0	0	0	0	3	0	0	0	0	0	NA	1	-	32604814	32605789	976	intergenic
novel_circ_000738	0	0	0	0	48.1249	0	0	0	0	0	4	0	NA	1	+	32604876	32605499	624	intergenic
novel_circ_000739	11.5934	0	21.2238	0	0	0	1	0	3	0	0	0	NA	1	-	32604878	32605788	911	intergenic
novel_circ_000740	0	20.7443	0	0	0	0	0	2	0	0	0	0	NA	1	+	32604883	32605317	435	intergenic
novel_circ_000741	0	20.7443	0	0	0	0	0	2	0	0	0	0	NA	1	-	32604883	32605317	435	intergenic
novel_circ_000742	81.1538	51.8608	0	0	0	11.8203	7	5	0	0	0	1	NA	1	+	32604885	32605326	442	intergenic
novel_circ_000743	81.1538	72.6051	91.9696	63.4357	84.2186	106.383	7	7	13	5	7	9	NA	1	+	32604886	32605319	434	intergenic
novel_circ_000744	23.1868	20.7443	49.5221	12.6871	84.2186	23.6407	2	2	7	1	7	2	NA	1	+	32604892	32605318	427	intergenic
novel_circ_000745	0	31.1165	0	0	0	0	0	3	0	0	0	0	NA	1	+	32604917	32605589	673	intergenic
novel_circ_000746	0	10.3722	0	0	0	35.461	0	1	0	0	0	3	NA	1	-	32604944	32605233	290	intergenic
novel_circ_000747	0	0	0	0	24.0625	0	0	0	0	0	2	0	NA	1	+	32604998	32605450	453	intergenic
novel_circ_000748	23.1868	0	0	0	0	23.6407	2	0	0	0	0	2	NA	1	+	32605138	32605436	299	intergenic
novel_circ_000749	0	0	0	0	36.0937	0	0	0	0	0	3	0	NA	1	+	32605141	32606229	1089	intergenic
novel_circ_000750	46.3736	0	0	0	0	0	4	0	0	0	0	0	NA	1	+	32605159	32605390	232	intergenic
novel_circ_000751	23.1868	0	0	0	0	0	2	0	0	0	0	0	NA	1	+	32605172	32606659	1488	intergenic
novel_circ_000752	0	0	0	0	0	35.461	0	0	0	0	0	3	NA	1	+	32605175	32606288	1114	intergenic
novel_circ_000753	0	0	14.1492	0	0	0	0	0	2	0	0	0	NA	1	-	32605179	32606517	1339	intergenic
novel_circ_000754	0	0	0	0	24.0625	23.6407	0	0	0	0	2	2	NA	1	-	32605190	32605891	702	intergenic
novel_circ_000755	0	0	0	25.3743	0	0	0	0	0	2	0	0	NA	1	-	32605227	32605615	389	intergenic
novel_circ_000756	0	20.7443	0	0	0	0	0	2	0	0	0	0	NA	1	-	32605231	32605924	694	intergenic
novel_circ_000757	81.1538	51.8608	91.9696	12.6871	96.2499	70.922	7	5	13	1	8	6	NA	1	+	32605332	32605499	168	intergenic
novel_circ_000758	185.494	114.094	183.939	63.4357	96.2499	130.024	16	11	26	5	8	11	NA	1	-	32605332	32605499	168	intergenic
novel_circ_000759	127.527	82.9772	155.641	63.4357	96.2499	82.7423	11	8	22	5	8	7	NA	1	-	32605337	32605504	168	intergenic
novel_circ_000760	0	0	0	50.7485	0	0	0	0	0	4	0	0	NA	1	+	32605339	32606725	1387	intergenic
novel_circ_000761	0	0	21.2238	0	0	0	0	0	3	0	0	0	NA	1	+	32605339	32609761	4423	intergenic
novel_circ_000762	23.1868	31.1165	28.2983	0	24.0625	59.1017	2	3	4	0	2	5	NA	1	+	32605347	32605480	134	intergenic
novel_circ_000763	23.1868	31.1165	35.3729	0	12.0312	70.922	2	3	5	0	1	6	NA	1	-	32605347	32605480	134	intergenic
novel_circ_000764	0	0	0	0	60.1562	0	0	0	0	0	5	0	NA	1	+	32605494	32605903	410	intergenic
novel_circ_000765	0	20.7443	0	0	0	0	0	2	0	0	0	0	NA	1	+	32605629	32606468	840	intergenic
novel_circ_000766	0	20.7443	0	0	0	0	0	2	0	0	0	0	NA	1	-	32605639	32606110	472	intergenic
novel_circ_000767	0	20.7443	0	0	0	0	0	2	0	0	0	0	NA	1	-	32605641	32608338	2698	intergenic
novel_circ_000768	23.1868	0	0	0	0	0	2	0	0	0	0	0	NA	1	-	32605641	32610008	4368	intergenic
novel_circ_000769	0	41.4886	0	0	0	0	0	4	0	0	0	0	NA	1	-	32605645	32606319	675	intergenic
novel_circ_000770	0	0	14.1492	0	0	47.2813	0	0	2	0	0	4	NA	1	-	32605667	32606300	634	intergenic
novel_circ_000771	57.967	0	0	0	0	0	5	0	0	0	0	0	NA	1	+	32605675	32606074	400	intergenic
novel_circ_000772	0	0	0	0	0	23.6407	0	0	0	0	0	2	NA	1	+	32605703	32606289	587	intergenic
novel_circ_000773	0	20.7443	0	0	0	0	0	2	0	0	0	0	NA	1	+	32605729	32606677	949	intergenic
novel_circ_000774	0	20.7443	0	0	0	0	0	2	0	0	0	0	NA	1	-	32605730	32606416	687	intergenic
novel_circ_000775	0	0	0	0	0	82.7423	0	0	0	0	0	7	NA	1	+	32605778	32606068	291	intergenic
novel_circ_000776	0	0	0	0	24.0625	0	0	0	0	0	2	0	NA	1	+	32605831	32607068	1238	intergenic
novel_circ_000777	0	0	14.1492	126.871	0	0	0	0	2	10	0	0	NA	1	+	32605889	32606468	580	intergenic
novel_circ_000778	0	20.7443	0	0	0	0	0	2	0	0	0	0	NA	1	+	32605892	32606372	481	intergenic
novel_circ_000779	0	0	0	25.3743	0	0	0	0	0	2	0	0	NA	1	+	32605892	32606509	618	intergenic
novel_circ_000780	0	0	0	0	24.0625	0	0	0	0	0	2	0	NA	1	+	32605892	32607019	1128	intergenic
novel_circ_000781	0	0	0	0	72.1874	0	0	0	0	0	6	0	NA	1	+	32606049	32606468	420	intergenic
novel_circ_000782	0	0	0	38.0614	12.0312	35.461	0	0	0	3	1	3	NA	1	+	32606058	32606371	314	intergenic
novel_circ_000783	0	0	0	38.0614	0	0	0	0	0	3	0	0	NA	1	-	32606192	32606514	323	intergenic
novel_circ_000784	0	20.7443	0	0	0	0	0	2	0	0	0	0	NA	1	-	32606199	32606519	321	intergenic
novel_circ_000785	34.7802	0	0	0	0	0	3	0	0	0	0	0	NA	1	+	32606211	32606685	475	intergenic
novel_circ_000786	0	0	0	0	0	23.6407	0	0	0	0	0	2	NA	1	-	32606245	32606930	686	intergenic
novel_circ_000787	0	0	35.3729	0	0	0	0	0	5	0	0	0	NA	1	+	32606257	32606452	196	intergenic
novel_circ_000788	0	0	21.2238	0	0	0	0	0	3	0	0	0	NA	1	+	32606257	32606501	245	intergenic
novel_circ_000789	23.1868	0	0	0	0	0	2	0	0	0	0	0	NA	1	+	32606299	32606503	205	intergenic
novel_circ_000790	0	20.7443	0	0	0	0	0	2	0	0	0	0	NA	1	-	32606301	32607197	897	intergenic
novel_circ_000791	0	0	0	38.0614	0	0	0	0	0	3	0	0	NA	1	+	32606356	32606517	162	intergenic
novel_circ_000792	0	0	14.1492	0	0	0	0	0	2	0	0	0	NA	1	+	32608989	32610155	1167	intergenic
novel_circ_000793	0	10.3722	0	25.3743	0	0	0	1	0	2	0	0	ENSGALG00000030024	1	+	32921910	32925797	259	annot_exons
novel_circ_000794	23.1868	62.2329	14.1492	76.1228	12.0312	35.461	2	6	2	6	1	3	ENSGALG00000030024	1	+	32921910	32948311	823	annot_exons
novel_circ_000795	0	20.7443	42.4475	63.4357	48.1249	47.2813	0	2	6	5	4	4	ENSGALG00000030024	1	+	32942995	32948311	229	annot_exons
novel_circ_000796	23.1868	0	0	0	0	0	2	0	0	0	0	0	ENSGALG00000030024	1	+	32968330	32968675	346	one_exon
novel_circ_000797	0	0	14.1492	0	0	0	0	0	2	0	0	0	ENSGALG00000009795	1	+	32988660	32989776	1117	intronic
novel_circ_000798	0	0	14.1492	0	0	0	0	0	2	0	0	0	ENSGALG00000009795	1	+	33009273	33030529	2183	annot_exons
novel_circ_000799	0	0	0	25.3743	0	0	0	0	0	2	0	0	ENSGALG00000009795	1	+	33032775	33033188	414	one_exon
novel_circ_000800	127.527	93.3494	84.895	139.558	216.562	35.461	11	9	12	11	18	3	ENSGALG00000009795	1	+	33038031	33052966	1101	annot_exons
novel_circ_000801	46.3736	0	0	0	0	0	4	0	0	0	0	0	ENSGALG00000009815	1	+	33405905	33406300	396	one_exon
novel_circ_000802	0	20.7443	0	0	0	0	0	2	0	0	0	0	ENSGALG00000009825	1	-	33485144	33487108	1965	antisense
novel_circ_000803	0	20.7443	0	0	0	0	0	2	0	0	0	0	ENSGALG00000009825	1	+	33485144	33487108	1965	intronic
novel_circ_000804	0	0	14.1492	0	0	0	0	0	2	0	0	0	ENSGALG00000009825	1	+	33492186	33528552	17543	exon_intron
novel_circ_000805	57.967	31.1165	49.5221	38.0614	96.2499	11.8203	5	3	7	3	8	1	ENSGALG00000009825	1	+	33508995	33511477	359	annot_exons
novel_circ_000806	0	0	0	12.6871	24.0625	23.6407	0	0	0	1	2	2	ENSGALG00000009825	1	+	33508995	33519935	422	annot_exons
novel_circ_000807	34.7802	0	35.3729	0	24.0625	82.7423	3	0	5	0	2	7	ENSGALG00000009825	1	+	33508995	33528552	734	annot_exons
novel_circ_000808	0	0	0	0	24.0625	0	0	0	0	0	2	0	ENSGALG00000009825	1	+	33508995	33541297	1341	annot_exons
novel_circ_000809	0	0	14.1492	0	0	0	0	0	2	0	0	0	ENSGALG00000009825	1	+	33519873	33528552	375	annot_exons
novel_circ_000810	0	0	21.2238	0	12.0312	35.461	0	0	3	0	1	3	ENSGALG00000009825	1	+	33527902	33528552	312	annot_exons
novel_circ_000811	23.1868	0	0	0	0	0	2	0	0	0	0	0	ENSGALG00000009825	1	+	33531902	33532313	412	intronic
novel_circ_000812	23.1868	10.3722	14.1492	0	0	23.6407	2	1	2	0	0	2	ENSGALG00000009825	1	+	33537368	33541297	607	annot_exons
novel_circ_000813	0	82.9772	0	0	0	0	0	8	0	0	0	0	ENSGALG00000009825	1	+	33540895	33541297	283	annot_exons
novel_circ_000814	0	0	0	50.7485	0	11.8203	0	0	0	4	0	1	ENSGALG00000009825	1	+	33546136	33565931	839	annot_exons
novel_circ_000815	0	0	14.1492	0	0	0	0	0	2	0	0	0	ENSGALG00000009825	1	-	33547524	33549928	2405	antisense
novel_circ_000816	0	0	0	0	24.0625	0	0	0	0	0	2	0	ENSGALG00000009825	1	+	33547791	33574471	1072	annot_exons
novel_circ_000817	0	0	0	25.3743	0	0	0	0	0	2	0	0	ENSGALG00000009825	1	+	33575721	33576049	329	intronic
novel_circ_000818	0	0	0	0	0	23.6407	0	0	0	0	0	2	ENSGALG00000027682	1	+	33595024	33595625	602	antisense
novel_circ_000819	34.7802	0	14.1492	12.6871	0	94.5626	3	0	2	1	0	8	ENSGALG00000009835	1	+	33609501	33612285	277	annot_exons
novel_circ_000820	0	0	14.1492	0	0	11.8203	0	0	2	0	0	1	ENSGALG00000009835	1	+	33609501	33616214	751	annot_exons
novel_circ_000821	0	10.3722	0	0	48.1249	23.6407	0	1	0	0	4	2	ENSGALG00000009835	1	+	33609501	33616758	920	annot_exons
novel_circ_000822	0	31.1165	0	12.6871	12.0312	0	0	3	0	1	1	0	ENSGALG00000009835	1	+	33609501	33618198	1157	annot_exons
novel_circ_000823	0	0	14.1492	0	48.1249	0	0	0	2	0	4	0	ENSGALG00000009835	1	+	33609501	33621517	1384	annot_exons
novel_circ_000824	0	0	21.2238	0	0	0	0	0	3	0	0	0	ENSGALG00000009835	1	+	33609501	33622556	1529	annot_exons
novel_circ_000825	0	0	0	0	0	59.1017	0	0	0	0	0	5	ENSGALG00000009835	1	+	33609501	33622834	1649	annot_exons
novel_circ_000826	0	0	0	0	0	23.6407	0	0	0	0	0	2	ENSGALG00000009835	1	+	33615188	33616727	468	annot_exons
novel_circ_000827	23.1868	62.2329	14.1492	0	0	0	2	6	2	0	0	0	ENSGALG00000009835	1	+	33621393	33631871	1912	annot_exons
novel_circ_000828	23.1868	103.722	56.5967	25.3743	0	0	2	10	8	2	0	0	ENSGALG00000009840	1	+	33641816	33651406	1223	exon_intron
novel_circ_000829	0	0	28.2983	0	0	0	0	0	4	0	0	0	ENSGALG00000009842	1	-	33763887	33764216	330	antisense
novel_circ_000830	0	0	70.7459	0	0	0	0	0	10	0	0	0	ENSGALG00000009842	1	-	33764863	33765684	822	antisense
novel_circ_000831	0	31.1165	0	0	0	0	0	3	0	0	0	0	ENSGALG00000009856	1	+	33772660	33775838	3179	antisense
novel_circ_000832	0	0	14.1492	0	0	0	0	0	2	0	0	0	ENSGALG00000009856	1	-	33777220	33778961	1742	intronic
novel_circ_000833	0	0	21.2238	0	0	0	0	0	3	0	0	0	ENSGALG00000009856	1	+	33782091	33791774	9684	antisense
novel_circ_000834	0	0	0	0	0	23.6407	0	0	0	0	0	2	ENSGALG00000009873	1	+	33938765	33970310	1105	annot_exons
novel_circ_000835	324.615	456.375	424.475	279.117	312.812	319.149	28	44	60	22	26	27	ENSGALG00000009873	1	+	33955882	33970347	840	annot_exons
novel_circ_000836	173.901	363.025	49.5221	139.558	60.1562	153.664	15	35	7	11	5	13	ENSGALG00000009873	1	+	33957419	33970347	786	annot_exons
novel_circ_000837	69.5604	10.3722	49.5221	12.6871	36.0937	23.6407	6	1	7	1	3	2	ENSGALG00000009873	1	+	33959567	33970347	748	annot_exons
novel_circ_000838	11.5934	31.1165	49.5221	12.6871	24.0625	94.5626	1	3	7	1	2	8	ENSGALG00000009873	1	+	33965550	33970345	681	exon_intron
novel_circ_000839	23.1868	20.7443	21.2238	0	24.0625	82.7423	2	2	3	0	2	7	ENSGALG00000009873	1	-	33965550	33970345	4796	antisense
novel_circ_000840	1646.26	1555.82	1322.95	1776.2	1179.06	1122.93	142	150	187	140	98	95	ENSGALG00000009873	1	+	33965552	33970347	681	annot_exons
novel_circ_000841	0	10.3722	21.2238	25.3743	36.0937	23.6407	0	1	3	2	3	2	ENSGALG00000009873	1	+	33966803	33970347	613	annot_exons
novel_circ_000842	0	0	0	0	0	23.6407	0	0	0	0	0	2	ENSGALG00000009873	1	-	33974782	33975166	385	antisense
novel_circ_000843	0	0	0	63.4357	0	0	0	0	0	5	0	0	NA	1	+	33985030	33985375	346	intergenic
novel_circ_000844	23.1868	0	14.1492	0	36.0937	47.2813	2	0	2	0	3	4	ENSGALG00000026661	1	+	34004397	34029798	343	annot_exons
novel_circ_000845	46.3736	0	0	0	48.1249	0	4	0	0	0	4	0	ENSGALG00000026661	1	+	34004397	34062989	1219	annot_exons
novel_circ_000846	0	10.3722	35.3729	0	60.1562	47.2813	0	1	5	0	5	4	ENSGALG00000026661	1	+	34017379	34062989	1092	annot_exons
novel_circ_000847	0	0	0	25.3743	0	0	0	0	0	2	0	0	ENSGALG00000026661	1	+	34017379	34068025	1148	annot_exons
novel_circ_000848	0	0	0	38.0614	0	0	0	0	0	3	0	0	ENSGALG00000026661	1	+	34057321	34057722	402	intronic
novel_circ_000849	0	0	21.2238	0	0	0	0	0	3	0	0	0	ENSGALG00000026661	1	-	34068424	34069195	772	antisense
novel_circ_000850	0	0	14.1492	0	0	0	0	0	2	0	0	0	ENSGALG00000026661	1	-	34069684	34070084	401	antisense
novel_circ_000851	0	0	0	38.0614	0	0	0	0	0	3	0	0	ENSGALG00000009875	1	-	34224550	34225340	791	antisense
novel_circ_000852	0	20.7443	0	0	0	23.6407	0	2	0	0	0	2	ENSGALG00000009875	1	+	34228648	34228894	247	intronic
novel_circ_000853	23.1868	0	0	0	0	0	2	0	0	0	0	0	ENSGALG00000009875	1	+	34236708	34238013	1306	intronic
novel_circ_000854	0	0	0	25.3743	0	0	0	0	0	2	0	0	ENSGALG00000009875	1	-	34249591	34250056	466	antisense
novel_circ_000855	23.1868	0	0	0	0	0	2	0	0	0	0	0	ENSGALG00000009875	1	+	34262439	34262976	538	intronic
novel_circ_000856	0	0	28.2983	0	0	0	0	0	4	0	0	0	ENSGALG00000009875	1	-	34308488	34309471	984	antisense
novel_circ_000857	0	0	0	0	0	23.6407	0	0	0	0	0	2	NA	1	+	34308541	34308934	394	intergenic
novel_circ_000858	34.7802	0	0	0	0	0	3	0	0	0	0	0	NA	1	-	34309389	34309726	338	intergenic
novel_circ_000859	23.1868	0	0	0	0	0	2	0	0	0	0	0	NA	1	+	34309389	34309726	338	intergenic
novel_circ_000860	0	0	14.1492	0	0	0	0	0	2	0	0	0	NA	1	+	34309638	34311400	1763	intergenic
novel_circ_000861	34.7802	0	0	0	0	0	3	0	0	0	0	0	ENSGALG00000009895	1	-	34474059	34476009	318	annot_exons
novel_circ_000862	34.7802	0	0	0	0	0	3	0	0	0	0	0	NA	1	-	34584498	34585697	1200	intergenic
novel_circ_000863	0	0	0	0	0	23.6407	0	0	0	0	0	2	ENSGALG00000033879	1	+	34784053	34801916	16879	exon_intron
novel_circ_000864	0	0	28.2983	0	0	0	0	0	4	0	0	0	ENSGALG00000033879	1	+	34784053	34803458	18421	exon_intron
novel_circ_000865	0	0	0	0	0	23.6407	0	0	0	0	0	2	ENSGALG00000033879	1	+	34797989	34804365	5392	exon_intron
novel_circ_000866	46.3736	0	0	0	0	0	4	0	0	0	0	0	NA	1	+	34801765	34804258	2494	intergenic
novel_circ_000867	23.1868	0	0	0	0	0	2	0	0	0	0	0	ENSGALG00000009899	1	+	34802628	34807108	2478	exon_intron
novel_circ_000868	11.5934	0	0	0	0	70.922	1	0	0	0	0	6	ENSGALG00000009899	1	+	34802628	34807663	2751	exon_intron
novel_circ_000869	0	0	42.4475	0	0	0	0	0	6	0	0	0	NA	1	-	34803732	34804010	279	intergenic
novel_circ_000870	0	20.7443	0	0	0	0	0	2	0	0	0	0	NA	1	-	34803732	34804068	337	intergenic
novel_circ_000871	0	20.7443	0	0	0	0	0	2	0	0	0	0	ENSGALG00000009899	1	-	34803743	34808943	5201	antisense
novel_circ_000872	0	0	0	0	24.0625	0	0	0	0	0	2	0	ENSGALG00000009899	1	+	34807556	34808847	397	annot_exons
novel_circ_000873	0	0	0	0	36.0937	0	0	0	0	0	3	0	NA	1	+	34858345	34858697	353	intergenic
novel_circ_000874	0	0	0	0	72.1874	0	0	0	0	0	6	0	ENSGALG00000009901	1	+	34905309	34905858	550	intronic
novel_circ_000875	0	0	0	0	0	23.6407	0	0	0	0	0	2	ENSGALG00000009901	1	-	34907357	34907557	201	antisense
novel_circ_000876	0	0	0	50.7485	0	0	0	0	0	4	0	0	ENSGALG00000009901	1	+	34907567	34907925	359	one_exon
novel_circ_000877	0	0	0	0	0	23.6407	0	0	0	0	0	2	ENSGALG00000009901	1	-	34908092	34908650	559	antisense
novel_circ_000878	0	0	0	0	36.0937	0	0	0	0	0	3	0	ENSGALG00000009901	1	+	34908406	34908863	458	one_exon
novel_circ_000879	23.1868	0	0	0	0	0	2	0	0	0	0	0	ENSGALG00000009901	1	-	34909090	34910256	1167	antisense
novel_circ_000880	57.967	20.7443	0	0	0	0	5	2	0	0	0	0	ENSGALG00000009901	1	-	34909153	34910403	1251	antisense
novel_circ_000881	0	0	0	0	0	23.6407	0	0	0	0	0	2	ENSGALG00000009901	1	-	34909232	34910373	1142	antisense
novel_circ_000882	0	0	0	0	0	23.6407	0	0	0	0	0	2	ENSGALG00000009901	1	+	34909235	34910376	1142	exon_intron
novel_circ_000883	0	20.7443	0	0	0	0	0	2	0	0	0	0	NA	1	-	34909615	34910403	789	intergenic
novel_circ_000884	0	31.1165	0	0	0	0	0	3	0	0	0	0	NA	1	+	34909729	34910246	518	intergenic
novel_circ_000885	0	0	0	76.1228	0	0	0	0	0	6	0	0	NA	1	+	34909758	34910204	447	intergenic
novel_circ_000886	0	0	0	76.1228	0	0	0	0	0	6	0	0	NA	1	-	34909758	34910204	447	intergenic
novel_circ_000887	0	20.7443	0	0	0	0	0	2	0	0	0	0	NA	1	+	34909800	34910179	380	intergenic
novel_circ_000888	0	0	0	0	48.1249	0	0	0	0	0	4	0	NA	1	-	34910539	34911044	506	intergenic
novel_circ_000889	11.5934	51.8608	14.1492	0	24.0625	11.8203	1	5	2	0	2	1	ENSGALG00000009905	1	-	35125580	35127879	234	annot_exons
novel_circ_000890	46.3736	0	0	0	0	0	4	0	0	0	0	0	ENSGALG00000009927	1	+	35234407	35242370	593	annot_exons
novel_circ_000891	0	51.8608	0	0	0	0	0	5	0	0	0	0	ENSGALG00000009927	1	+	35238592	35245636	978	annot_exons
novel_circ_000892	0	0	0	50.7485	0	0	0	0	0	4	0	0	ENSGALG00000009927	1	-	35245153	35245495	343	antisense
novel_circ_000893	0	0	0	0	0	23.6407	0	0	0	0	0	2	ENSGALG00000009927	1	-	35245157	35245470	314	antisense
novel_circ_000894	0	0	0	0	0	23.6407	0	0	0	0	0	2	ENSGALG00000009927	1	-	35245170	35246251	1082	antisense
novel_circ_000895	0	0	0	0	24.0625	0	0	0	0	0	2	0	ENSGALG00000009927	1	-	35245263	35245674	412	antisense
novel_circ_000896	0	0	14.1492	0	0	0	0	0	2	0	0	0	ENSGALG00000009927	1	+	35245308	35246038	731	one_exon
novel_circ_000897	0	20.7443	0	0	0	0	0	2	0	0	0	0	ENSGALG00000009934	1	+	35274476	35275053	282	annot_exons
novel_circ_000898	23.1868	0	0	0	0	0	2	0	0	0	0	0	ENSGALG00000009940	1	-	35280146	35282009	1864	antisense
novel_circ_000899	0	0	0	0	24.0625	0	0	0	0	0	2	0	ENSGALG00000009940	1	+	35280171	35281492	1322	one_exon
novel_circ_000900	0	0	21.2238	0	0	0	0	0	3	0	0	0	ENSGALG00000009940	1	-	35280275	35280401	127	antisense
novel_circ_000901	0	0	14.1492	0	0	0	0	0	2	0	0	0	ENSGALG00000009940	1	+	35280291	35281830	1540	one_exon
novel_circ_000902	0	0	14.1492	0	0	0	0	0	2	0	0	0	ENSGALG00000009940	1	-	35280291	35281830	1540	antisense
novel_circ_000903	0	0	42.4475	0	0	0	0	0	6	0	0	0	ENSGALG00000009940	1	+	35280568	35280811	244	one_exon
novel_circ_000904	0	0	42.4475	0	0	0	0	0	6	0	0	0	ENSGALG00000009940	1	-	35280568	35280811	244	antisense
novel_circ_000905	11.5934	72.6051	0	50.7485	0	11.8203	1	7	0	4	0	1	ENSGALG00000009940	1	-	35280754	35281546	793	antisense
novel_circ_000906	0	0	21.2238	0	0	0	0	0	3	0	0	0	ENSGALG00000009940	1	-	35281507	35281917	411	antisense
novel_circ_000907	0	0	14.1492	0	0	0	0	0	2	0	0	0	ENSGALG00000009942	1	+	35306112	35309161	419	annot_exons
novel_circ_000908	0	41.4886	0	0	0	0	0	4	0	0	0	0	ENSGALG00000009942	1	+	35309259	35309890	632	exon_intron
novel_circ_000909	0	20.7443	14.1492	0	0	0	0	2	2	0	0	0	ENSGALG00000019355	1	+	35394160	35396132	314	annot_exons
novel_circ_000910	834.725	850.517	1032.89	1623.95	806.093	744.681	72	82	146	128	67	63	ENSGALG00000019355	1	+	35394160	35403307	1608	annot_exons
novel_circ_000911	46.3736	31.1165	14.1492	0	0	35.461	4	3	2	0	0	3	ENSGALG00000019355	1	+	35396029	35403307	1398	annot_exons
novel_circ_000912	0	0	0	0	0	70.922	0	0	0	0	0	6	ENSGALG00000019355	1	+	35401531	35411006	604	annot_exons
novel_circ_000913	0	0	0	25.3743	0	0	0	0	0	2	0	0	ENSGALG00000019355	1	+	35403185	35411006	276	annot_exons
novel_circ_000914	46.3736	0	0	0	0	0	4	0	0	0	0	0	ENSGALG00000029135	1	+	35432139	35432492	354	exon_intron
novel_circ_000915	0	0	0	0	60.1562	23.6407	0	0	0	0	5	2	ENSGALG00000009966	1	+	35483897	35491380	709	annot_exons
novel_circ_000916	0	0	0	101.497	0	0	0	0	0	8	0	0	ENSGALG00000009966	1	+	35493750	35494050	301	one_exon
novel_circ_000917	0	0	0	38.0614	0	0	0	0	0	3	0	0	ENSGALG00000009966	1	-	35494184	35494276	93	antisense
novel_circ_000918	69.5604	0	0	0	0	0	6	0	0	0	0	0	NA	1	+	35497340	35498043	704	intergenic
novel_circ_000919	0	0	28.2983	0	0	0	0	0	4	0	0	0	ENSGALG00000009975	1	+	35514547	35515910	468	annot_exons
novel_circ_000920	0	0	0	0	24.0625	0	0	0	0	0	2	0	ENSGALG00000010042	1	+	35741334	35742169	836	intronic
novel_circ_000921	0	0	0	0	0	35.461	0	0	0	0	0	3	ENSGALG00000010042	1	+	35775089	35775211	123	one_exon
novel_circ_000922	0	31.1165	0	0	0	0	0	3	0	0	0	0	ENSGALG00000010042	1	+	35775089	35798847	1021	annot_exons
novel_circ_000923	92.7472	0	0	0	24.0625	23.6407	8	0	0	0	2	2	ENSGALG00000010042	1	+	35775089	35805168	1536	annot_exons
novel_circ_000924	0	0	56.5967	0	0	0	0	0	8	0	0	0	ENSGALG00000010042	1	+	35785727	35797270	729	annot_exons
novel_circ_000925	0	0	0	0	36.0937	0	0	0	0	0	3	0	ENSGALG00000010042	1	+	35797146	35799115	403	annot_exons
novel_circ_000926	0	0	0	0	0	47.2813	0	0	0	0	0	4	ENSGALG00000010042	1	+	35798727	35799115	278	annot_exons
novel_circ_000927	0	41.4886	0	0	0	0	0	4	0	0	0	0	ENSGALG00000010042	1	-	35805049	35813530	8482	antisense
novel_circ_000928	0	0	0	0	24.0625	0	0	0	0	0	2	0	ENSGALG00000010042	1	+	35813553	35814058	506	one_exon
novel_circ_000929	0	0	0	25.3743	0	0	0	0	0	2	0	0	ENSGALG00000010042	1	+	35813609	35813967	359	one_exon
novel_circ_000930	0	0	14.1492	0	0	0	0	0	2	0	0	0	NA	1	-	36183454	36183792	339	intergenic
novel_circ_000931	0	0	21.2238	0	0	0	0	0	3	0	0	0	ENSGALG00000010177	1	-	36351342	36354015	472	annot_exons
novel_circ_000932	0	0	0	0	24.0625	0	0	0	0	0	2	0	ENSGALG00000010177	1	-	36355801	36357483	519	exon_intron
novel_circ_000933	0	20.7443	0	0	0	0	0	2	0	0	0	0	ENSGALG00000010177	1	-	36355837	36359387	883	annot_exons
novel_circ_000934	23.1868	0	0	0	0	0	2	0	0	0	0	0	ENSGALG00000010177	1	-	36359002	36369189	2367	annot_exons
novel_circ_000935	0	0	0	0	0	94.5626	0	0	0	0	0	8	ENSGALG00000010177	1	-	36360570	36362625	430	annot_exons
novel_circ_000936	0	0	0	0	0	94.5626	0	0	0	0	0	8	ENSGALG00000010177	1	-	36362434	36366015	901	annot_exons
novel_circ_000937	0	20.7443	7.07459	0	0	0	0	2	1	0	0	0	ENSGALG00000010177	1	-	36365894	36369189	1045	annot_exons
novel_circ_000938	0	0	21.2238	0	0	0	0	0	3	0	0	0	ENSGALG00000010177	1	-	36367818	36369189	681	annot_exons
novel_circ_000939	0	0	0	50.7485	0	0	0	0	0	4	0	0	ENSGALG00000010177	1	-	36367818	36371676	1260	annot_exons
novel_circ_000940	0	0	21.2238	0	24.0625	47.2813	0	0	3	0	2	4	ENSGALG00000010177	1	-	36371039	36380092	1078	annot_exons
novel_circ_000941	0	0	0	0	48.1249	0	0	0	0	0	4	0	ENSGALG00000010177	1	+	36374404	36380038	5635	antisense
novel_circ_000942	0	0	0	38.0614	0	0	0	0	0	3	0	0	ENSGALG00000041783	1	-	36409408	36421828	12421	antisense
novel_circ_000943	0	0	0	25.3743	0	0	0	0	0	2	0	0	NA	1	+	36421694	36421856	163	intergenic
novel_circ_000944	0	0	0	25.3743	0	0	0	0	0	2	0	0	NA	1	-	36421694	36421856	163	intergenic
novel_circ_000945	0	0	0	38.0614	0	0	0	0	0	3	0	0	ENSGALG00000010183	1	+	36457329	36459080	528	annot_exons
novel_circ_000946	0	0	0	50.7485	0	0	0	0	0	4	0	0	ENSGALG00000010183	1	-	36458799	36459956	1158	antisense
novel_circ_000947	0	20.7443	0	0	0	0	0	2	0	0	0	0	NA	1	+	36463979	36464596	618	intergenic
novel_circ_000948	0	20.7443	0	0	0	0	0	2	0	0	0	0	NA	1	-	36463979	36464596	618	intergenic
novel_circ_000949	0	0	21.2238	0	0	0	0	0	3	0	0	0	NA	1	-	36464861	36466250	1390	intergenic
novel_circ_000950	0	0	0	0	168.437	0	0	0	0	0	14	0	ENSGALG00000010190	1	+	36486487	36487365	327	annot_exons
novel_circ_000951	0	0	0	25.3743	0	0	0	0	0	2	0	0	ENSGALG00000010190	1	+	36497221	36497631	411	one_exon
novel_circ_000952	23.1868	0	0	0	0	0	2	0	0	0	0	0	ENSGALG00000010200	1	+	36639642	36640971	1330	exon_intron
novel_circ_000953	0	41.4886	0	0	0	0	0	4	0	0	0	0	ENSGALG00000010200	1	+	36742861	36782516	458	annot_exons
novel_circ_000954	0	0	0	76.1228	0	0	0	0	0	6	0	0	ENSGALG00000010200	1	+	36830346	36833128	354	annot_exons
novel_circ_000955	255.055	176.327	396.177	114.184	324.843	496.454	22	17	56	9	27	42	ENSGALG00000010204	1	-	37638782	37639712	931	one_exon
novel_circ_000956	46.3736	51.8608	14.1492	38.0614	24.0625	47.2813	4	5	2	3	2	4	ENSGALG00000010204	1	-	37638782	37664889	26108	exon_intron
novel_circ_000957	0	0	70.7459	0	12.0312	0	0	0	10	0	1	0	ENSGALG00000010204	1	-	37638782	37665661	26880	exon_intron
novel_circ_000958	0	0	28.2983	0	0	0	0	0	4	0	0	0	ENSGALG00000010204	1	-	37638782	37666169	27388	exon_intron
novel_circ_000959	0	20.7443	0	50.7485	36.0937	11.8203	0	2	0	4	3	1	ENSGALG00000010204	1	-	37638782	37666172	27391	exon_intron
novel_circ_000960	0	20.7443	35.3729	0	0	11.8203	0	2	5	0	0	1	ENSGALG00000010204	1	+	37638786	37639716	931	antisense
novel_circ_000961	0	20.7443	21.2238	0	0	70.922	0	2	3	0	0	6	ENSGALG00000010204	1	-	37638786	37639716	931	exon_intron
novel_circ_000962	0	20.7443	0	0	0	0	0	2	0	0	0	0	ENSGALG00000010204	1	+	37654637	37655957	1321	antisense
novel_circ_000963	0	0	0	0	24.0625	0	0	0	0	0	2	0	ENSGALG00000010223	1	+	37792944	37794008	359	annot_exons
novel_circ_000964	57.967	20.7443	0	0	0	59.1017	5	2	0	0	0	5	ENSGALG00000010227	1	-	37813480	37815606	610	annot_exons
novel_circ_000965	0	0	0	0	0	70.922	0	0	0	0	0	6	NA	1	+	37920610	37922045	1436	intergenic
novel_circ_000966	0	0	28.2983	0	0	0	0	0	4	0	0	0	NA	1	-	37934820	37936024	1205	intergenic
novel_circ_000967	0	0	0	25.3743	0	0	0	0	0	2	0	0	NA	1	-	37934850	37937686	2837	intergenic
novel_circ_000968	0	0	14.1492	0	0	0	0	0	2	0	0	0	NA	1	+	37934857	37937631	2775	intergenic
novel_circ_000969	0	0	14.1492	0	0	0	0	0	2	0	0	0	NA	1	-	37934908	37935722	815	intergenic
novel_circ_000970	0	0	14.1492	0	0	0	0	0	2	0	0	0	NA	1	+	37934908	37935722	815	intergenic
novel_circ_000971	0	0	0	0	24.0625	0	0	0	0	0	2	0	NA	1	-	37934988	37937551	2564	intergenic
novel_circ_000972	23.1868	0	0	0	0	0	2	0	0	0	0	0	NA	1	-	37935055	37937436	2382	intergenic
novel_circ_000973	0	0	28.2983	0	0	0	0	0	4	0	0	0	NA	1	+	37935081	37937413	2333	intergenic
novel_circ_000974	0	0	0	0	48.1249	0	0	0	0	0	4	0	NA	1	-	37935086	37937467	2382	intergenic
novel_circ_000975	0	0	0	0	0	35.461	0	0	0	0	0	3	NA	1	+	37935102	37935645	544	intergenic
novel_circ_000976	0	0	21.2238	0	0	0	0	0	3	0	0	0	NA	1	+	37935113	37935734	622	intergenic
novel_circ_000977	0	0	21.2238	0	0	0	0	0	3	0	0	0	NA	1	-	37935113	37935734	622	intergenic
novel_circ_000978	0	31.1165	0	0	0	0	0	3	0	0	0	0	NA	1	+	37935217	37936282	1066	intergenic
novel_circ_000979	0	31.1165	0	0	0	0	0	3	0	0	0	0	NA	1	-	37935217	37936282	1066	intergenic
novel_circ_000980	0	0	0	0	0	47.2813	0	0	0	0	0	4	NA	1	+	37935640	37936162	523	intergenic
novel_circ_000981	0	0	0	50.7485	0	0	0	0	0	4	0	0	NA	1	-	37935796	37936351	556	intergenic
novel_circ_000982	0	0	0	0	36.0937	0	0	0	0	0	3	0	NA	1	-	37935950	37936283	334	intergenic
novel_circ_000983	0	20.7443	0	0	0	0	0	2	0	0	0	0	NA	1	-	37935976	37936282	307	intergenic
novel_circ_000984	23.1868	0	0	0	0	0	2	0	0	0	0	0	NA	1	-	37936059	37936240	182	intergenic
novel_circ_000985	0	0	14.1492	0	0	0	0	0	2	0	0	0	NA	1	-	37936065	37936325	261	intergenic
novel_circ_000986	0	0	0	38.0614	0	0	0	0	0	3	0	0	NA	1	+	37936129	37937111	983	intergenic
novel_circ_000987	0	0	0	0	24.0625	0	0	0	0	0	2	0	NA	1	+	37936220	37937395	1176	intergenic
novel_circ_000988	0	0	21.2238	0	0	0	0	0	3	0	0	0	NA	1	+	37936315	37937532	1218	intergenic
novel_circ_000989	0	0	0	0	36.0937	0	0	0	0	0	3	0	NA	1	-	37936354	37937512	1159	intergenic
novel_circ_000990	0	0	0	0	36.0937	0	0	0	0	0	3	0	NA	1	+	37936354	37937512	1159	intergenic
novel_circ_000991	0	0	0	25.3743	0	0	0	0	0	2	0	0	ENSGALG00000034788	1	-	37937003	37938051	1049	exon_intron
novel_circ_000992	0	0	0	25.3743	0	0	0	0	0	2	0	0	ENSGALG00000034788	1	+	37938010	37938626	617	antisense
novel_circ_000993	0	0	0	0	24.0625	0	0	0	0	0	2	0	ENSGALG00000010238	1	-	37955711	37956771	1061	intronic
novel_circ_000994	0	0	21.2238	0	0	0	0	0	3	0	0	0	ENSGALG00000010246	1	+	38035502	38037832	2331	antisense
novel_circ_000995	23.1868	0	0	0	0	0	2	0	0	0	0	0	ENSGALG00000010246	1	+	38036541	38036916	376	antisense
novel_circ_000996	0	10.3722	56.5967	0	0	0	0	1	8	0	0	0	ENSGALG00000010246	1	-	38048317	38056233	696	annot_exons
novel_circ_000997	115.934	165.954	63.6713	215.681	192.5	70.922	10	16	9	17	16	6	ENSGALG00000010246	1	-	38079403	38089440	279	annot_exons
novel_circ_000998	0	0	0	0	96.2499	0	0	0	0	0	8	0	ENSGALG00000010253	1	+	38185444	38203464	1149	annot_exons
novel_circ_000999	81.1538	0	49.5221	25.3743	24.0625	0	7	0	7	2	2	0	ENSGALG00000010253	1	+	38185444	38208042	1275	annot_exons
novel_circ_001000	0	0	0	0	0	23.6407	0	0	0	0	0	2	ENSGALG00000029921	1	+	38237731	38242375	4645	antisense
novel_circ_001001	0	0	0	0	0	35.461	0	0	0	0	0	3	ENSGALG00000029921	1	+	38237807	38242360	4554	antisense
novel_circ_001002	23.1868	41.4886	63.6713	25.3743	84.2186	23.6407	2	4	9	2	7	2	ENSGALG00000029921	1	+	38239590	38240572	983	antisense
novel_circ_001003	23.1868	10.3722	42.4475	38.0614	60.1562	11.8203	2	1	6	3	5	1	ENSGALG00000029921	1	-	38239590	38240572	983	intronic
novel_circ_001004	0	0	28.2983	0	0	0	0	0	4	0	0	0	ENSGALG00000031340	1	+	38298557	38301442	2886	antisense
novel_circ_001005	0	0	28.2983	0	0	0	0	0	4	0	0	0	ENSGALG00000031340	1	-	38298557	38301442	567	exon_intron
novel_circ_001006	0	0	49.5221	0	0	0	0	0	7	0	0	0	NA	1	+	38530574	38530973	400	intergenic
novel_circ_001007	0	0	0	0	24.0625	0	0	0	0	0	2	0	ENSGALG00000010311	1	+	38668119	38668466	348	exon_intron
novel_circ_001008	0	20.7443	0	0	0	0	0	2	0	0	0	0	ENSGALG00000010311	1	+	38716799	38717936	1138	intronic
novel_circ_001009	0	0	0	0	0	23.6407	0	0	0	0	0	2	ENSGALG00000010311	1	+	38733891	38734088	198	intronic
novel_circ_001010	127.527	31.1165	35.3729	50.7485	12.0312	35.461	11	3	5	4	1	3	ENSGALG00000010311	1	+	38745658	38746518	171	annot_exons
novel_circ_001011	0	20.7443	7.07459	38.0614	48.1249	11.8203	0	2	1	3	4	1	ENSGALG00000010311	1	+	38745658	38777374	419	annot_exons
novel_circ_001012	0	0	84.895	12.6871	0	0	0	0	12	1	0	0	ENSGALG00000010311	1	+	38745658	38793703	628	annot_exons
novel_circ_001013	46.3736	0	7.07459	12.6871	0	0	4	0	1	1	0	0	ENSGALG00000010311	1	+	38745658	38810981	1777	annot_exons
novel_circ_001014	34.7802	10.3722	120.268	0	48.1249	47.2813	3	1	17	0	4	4	ENSGALG00000010311	1	+	38745658	38827330	2390	annot_exons
novel_circ_001015	0	20.7443	0	25.3743	0	0	0	2	0	2	0	0	ENSGALG00000010311	1	+	38771322	38827330	4212	exon_intron
novel_circ_001016	46.3736	0	21.2238	0	0	0	4	0	3	0	0	0	ENSGALG00000010311	1	+	38773315	38777374	248	annot_exons
novel_circ_001017	0	0	0	25.3743	12.0312	23.6407	0	0	0	2	1	2	ENSGALG00000010311	1	+	38773315	38793703	457	annot_exons
novel_circ_001018	0	0	14.1492	50.7485	0	0	0	0	2	4	0	0	ENSGALG00000010311	1	+	38773315	38801286	1490	annot_exons
novel_circ_001019	0	0	0	0	36.0937	11.8203	0	0	0	0	3	1	ENSGALG00000010311	1	+	38777200	38793703	384	annot_exons
novel_circ_001020	0	10.3722	0	0	36.0937	47.2813	0	1	0	0	3	4	ENSGALG00000010311	1	+	38777200	38827330	2146	annot_exons
novel_circ_001021	0	31.1165	35.3729	12.6871	132.344	35.461	0	3	5	1	11	3	ENSGALG00000010311	1	+	38790841	38801286	1242	annot_exons
novel_circ_001022	81.1538	72.6051	42.4475	114.184	144.375	94.5626	7	7	6	9	12	8	ENSGALG00000010311	1	+	38790841	38810981	1358	annot_exons
novel_circ_001023	127.527	124.466	49.5221	202.994	48.1249	11.8203	11	12	7	16	4	1	ENSGALG00000010311	1	+	38790841	38827330	1971	annot_exons
novel_circ_001024	23.1868	0	0	0	0	0	2	0	0	0	0	0	ENSGALG00000010311	1	+	38790841	38862713	2110	exon_intron
novel_circ_001025	0	0	0	0	24.0625	0	0	0	0	0	2	0	ENSGALG00000010311	1	+	38790841	38868708	3081	annot_exons
novel_circ_001026	0	0	0	0	24.0625	0	0	0	0	0	2	0	ENSGALG00000010311	1	+	38791914	38827330	3552	exon_intron
novel_circ_001027	23.1868	10.3722	0	25.3743	0	0	2	1	0	2	0	0	ENSGALG00000010311	1	+	38793564	38801286	1173	annot_exons
novel_circ_001028	69.5604	51.8608	42.4475	63.4357	36.0937	70.922	6	5	6	5	3	6	ENSGALG00000010311	1	+	38793564	38810981	1289	annot_exons
novel_circ_001029	0	0	0	0	24.0625	0	0	0	0	0	2	0	ENSGALG00000010311	1	+	38793564	38823714	1782	annot_exons
novel_circ_001030	197.088	186.699	56.5967	177.62	72.1874	106.383	17	18	8	14	6	9	ENSGALG00000010311	1	+	38793564	38827330	1902	annot_exons
novel_circ_001031	46.3736	41.4886	0	101.497	0	23.6407	4	4	0	8	0	2	ENSGALG00000010311	1	+	38800251	38810981	1152	exon_intron
novel_circ_001032	23.1868	10.3722	35.3729	25.3743	12.0312	11.8203	2	1	5	2	1	1	ENSGALG00000010311	1	+	38800254	38810981	1149	annot_exons
novel_circ_001033	69.5604	0	0	38.0614	0	0	6	0	0	3	0	0	ENSGALG00000010311	1	+	38800254	38827330	1762	annot_exons
novel_circ_001034	34.7802	31.1165	99.0442	38.0614	60.1562	70.922	3	3	14	3	5	6	ENSGALG00000010311	1	+	38822816	38823714	493	annot_exons
novel_circ_001035	127.527	82.9772	212.238	215.681	276.718	165.485	11	8	30	17	23	14	ENSGALG00000010311	1	+	38822816	38827330	613	annot_exons
novel_circ_001036	69.5604	10.3722	0	0	0	0	6	1	0	0	0	0	ENSGALG00000010311	1	+	38822816	38868708	1723	annot_exons
novel_circ_001037	69.5604	10.3722	7.07459	0	24.0625	47.2813	6	1	1	0	2	4	ENSGALG00000010311	1	+	38862575	38868708	1110	annot_exons
novel_circ_001038	0	0	0	0	0	70.922	0	0	0	0	0	6	ENSGALG00000010311	1	+	38862575	38883678	2044	annot_exons
novel_circ_001039	0	0	21.2238	0	12.0312	70.922	0	0	3	0	1	6	ENSGALG00000010311	1	+	38865637	38868708	977	annot_exons
novel_circ_001040	0	41.4886	0	0	0	0	0	4	0	0	0	0	ENSGALG00000010311	1	+	38865637	38921695	4276	annot_exons
novel_circ_001041	0	0	0	0	0	23.6407	0	0	0	0	0	2	ENSGALG00000010311	1	+	38868003	38907828	2583	annot_exons
novel_circ_001042	0	0	0	25.3743	0	0	0	0	0	2	0	0	ENSGALG00000010311	1	-	38868265	38868619	355	antisense
novel_circ_001043	0	0	0	0	0	35.461	0	0	0	0	0	3	ENSGALG00000010311	1	+	38876313	38877815	1503	exon_intron
novel_circ_001044	0	0	28.2983	0	0	0	0	0	4	0	0	0	ENSGALG00000010311	1	+	38877169	38881280	392	annot_exons
novel_circ_001045	0	0	0	0	48.1249	0	0	0	0	0	4	0	ENSGALG00000010311	1	+	38877169	38907828	1388	annot_exons
novel_circ_001046	0	0	0	0	0	47.2813	0	0	0	0	0	4	ENSGALG00000010311	1	-	38878236	38878876	641	antisense
novel_circ_001047	11.5934	51.8608	21.2238	12.6871	0	0	1	5	3	1	0	0	ENSGALG00000010311	1	+	38879508	38890499	505	annot_exons
novel_circ_001048	0	82.9772	42.4475	0	12.0312	0	0	8	6	0	1	0	ENSGALG00000010311	1	+	38879508	38921695	2768	annot_exons
novel_circ_001049	0	0	28.2983	0	0	0	0	0	4	0	0	0	ENSGALG00000010311	1	+	38879511	38921698	2768	annot_exons
novel_circ_001050	0	0	42.4475	0	0	0	0	0	6	0	0	0	ENSGALG00000010311	1	+	38881092	38912369	1548	annot_exons
novel_circ_001051	0	41.4886	0	0	24.0625	0	0	4	0	0	2	0	ENSGALG00000010311	1	+	38883626	38897565	239	annot_exons
novel_circ_001052	23.1868	0	0	0	0	47.2813	2	0	0	0	0	4	ENSGALG00000010311	1	+	38883626	38902214	667	annot_exons
novel_circ_001053	0	31.1165	0	38.0614	0	11.8203	0	3	0	3	0	1	ENSGALG00000010311	1	+	38897482	38907828	841	annot_exons
novel_circ_001054	0	20.7443	0	0	0	0	0	2	0	0	0	0	ENSGALG00000010311	1	+	38899189	38902214	428	annot_exons
novel_circ_001055	23.1868	0	0	0	0	0	2	0	0	0	0	0	ENSGALG00000010311	1	+	38905446	38921695	1751	annot_exons
novel_circ_001056	0	0	0	0	0	23.6407	0	0	0	0	0	2	ENSGALG00000010311	1	+	38911004	38913376	599	annot_exons
novel_circ_001057	0	0	14.1492	0	0	0	0	0	2	0	0	0	ENSGALG00000010311	1	+	38912201	38915422	560	annot_exons
novel_circ_001058	139.121	103.722	49.5221	88.8099	72.1874	23.6407	12	10	7	7	6	2	ENSGALG00000010311	1	+	38913141	38917711	707	annot_exons
novel_circ_001059	0	62.2329	0	0	0	0	0	6	0	0	0	0	ENSGALG00000010311	1	+	38921610	38922339	730	one_exon
novel_circ_001060	0	0	0	25.3743	0	0	0	0	0	2	0	0	NA	1	-	39134934	39137097	2164	intergenic
novel_circ_001061	34.7802	0	0	0	0	0	3	0	0	0	0	0	ENSGALG00000041094	1	-	39286319	39286587	269	antisense
novel_circ_001062	23.1868	0	0	0	0	0	2	0	0	0	0	0	ENSGALG00000041094	1	+	39332177	39383671	836	annot_exons
novel_circ_001063	0	41.4886	0	0	0	0	0	4	0	0	0	0	ENSGALG00000041094	1	+	39332180	39404392	951	annot_exons
novel_circ_001064	0	0	0	25.3743	0	23.6407	0	0	0	2	0	2	ENSGALG00000041094	1	+	39365192	39383671	644	annot_exons
novel_circ_001065	0	0	0	0	24.0625	0	0	0	0	0	2	0	ENSGALG00000041094	1	+	39377852	39383671	459	annot_exons
novel_circ_001066	0	0	14.1492	0	0	0	0	0	2	0	0	0	ENSGALG00000041094	1	+	39380256	39404392	454	annot_exons
novel_circ_001067	34.7802	0	0	0	0	0	3	0	0	0	0	0	NA	1	+	39477260	39477598	339	intergenic
novel_circ_001068	0	0	0	0	48.1249	0	0	0	0	0	4	0	NA	1	+	39479063	39480673	1611	intergenic
novel_circ_001069	0	0	0	0	0	23.6407	0	0	0	0	0	2	ENSGALG00000010320	1	+	39532827	39533577	751	antisense
novel_circ_001070	34.7802	0	0	0	0	0	3	0	0	0	0	0	ENSGALG00000010325	1	+	39561781	39594331	32551	antisense
novel_circ_001071	0	0	0	0	0	23.6407	0	0	0	0	0	2	ENSGALG00000010325	1	+	39562084	39562360	277	antisense
novel_circ_001072	0	0	0	0	0	23.6407	0	0	0	0	0	2	ENSGALG00000010325	1	+	39562849	39587189	24341	antisense
novel_circ_001073	0	0	0	0	48.1249	0	0	0	0	0	4	0	ENSGALG00000010325	1	-	39562908	39563101	194	one_exon
novel_circ_001074	0	0	0	0	48.1249	0	0	0	0	0	4	0	ENSGALG00000010325	1	+	39562908	39563101	194	antisense
novel_circ_001075	69.5604	0	0	0	0	0	6	0	0	0	0	0	ENSGALG00000010325	1	+	39582764	39583058	295	antisense
novel_circ_001076	0	0	56.5967	0	0	0	0	0	8	0	0	0	ENSGALG00000010325	1	-	39590849	39596880	553	annot_exons
novel_circ_001077	0	0	0	0	72.1874	0	0	0	0	0	6	0	ENSGALG00000010325	1	-	39590849	39609111	1296	annot_exons
novel_circ_001078	0	0	0	25.3743	0	0	0	0	0	2	0	0	ENSGALG00000010325	1	-	39593695	39608338	975	annot_exons
novel_circ_001079	0	0	0	0	0	23.6407	0	0	0	0	0	2	ENSGALG00000010325	1	-	39596758	39612273	1011	annot_exons
novel_circ_001080	0	0	42.4475	0	0	0	0	0	6	0	0	0	ENSGALG00000010325	1	-	39596758	39623192	1290	annot_exons
novel_circ_001081	0	41.4886	0	0	0	0	0	4	0	0	0	0	ENSGALG00000010325	1	-	39600513	39604616	276	annot_exons
novel_circ_001082	0	0	0	50.7485	0	0	0	0	0	4	0	0	ENSGALG00000010325	1	+	39667839	39670963	3125	antisense
novel_circ_001083	0	0	28.2983	0	0	0	0	0	4	0	0	0	ENSGALG00000026490	1	+	39752111	39753562	389	exon_intron
novel_circ_001084	11.5934	20.7443	0	0	48.1249	23.6407	1	2	0	0	4	2	ENSGALG00000010935	1	+	39912646	39923176	1192	annot_exons
novel_circ_001085	46.3736	0	0	25.3743	0	0	4	0	0	2	0	0	ENSGALG00000010935	1	+	39912646	39925784	1334	annot_exons
novel_circ_001086	0	0	0	0	0	23.6407	0	0	0	0	0	2	ENSGALG00000010935	1	+	39912646	39936807	1937	annot_exons
novel_circ_001087	23.1868	0	0	0	0	0	2	0	0	0	0	0	ENSGALG00000010935	1	+	39912646	39955276	3114	annot_exons
novel_circ_001088	0	0	14.1492	0	0	0	0	0	2	0	0	0	ENSGALG00000010935	1	+	39927877	39948692	1042	annot_exons
novel_circ_001089	0	0	0	0	0	23.6407	0	0	0	0	0	2	ENSGALG00000010935	1	+	39936475	39956236	1639	annot_exons
novel_circ_001090	0	0	0	0	0	23.6407	0	0	0	0	0	2	ENSGALG00000010935	1	-	39953791	39954896	1106	antisense
novel_circ_001091	23.1868	0	0	0	0	0	2	0	0	0	0	0	ENSGALG00000010935	1	+	39956149	39971062	375	annot_exons
novel_circ_001092	0	82.9772	0	0	0	0	0	8	0	0	0	0	ENSGALG00000010939	1	-	40027931	40056014	2203	exon_intron
novel_circ_001093	11.5934	0	0	0	24.0625	0	1	0	0	0	2	0	ENSGALG00000010940	1	+	40140046	40169217	709	annot_exons
novel_circ_001094	0	20.7443	0	0	0	0	0	2	0	0	0	0	ENSGALG00000042269	1	+	40726566	40749799	6909	exon_intron
novel_circ_001095	23.1868	0	0	63.4357	12.0312	0	2	0	0	5	1	0	NA	1	+	40762258	40768147	5890	intergenic
novel_circ_001096	0	20.7443	0	0	0	0	0	2	0	0	0	0	ENSGALG00000010975	1	+	40830932	40832380	1449	intronic
novel_circ_001097	0	0	0	0	36.0937	0	0	0	0	0	3	0	ENSGALG00000010975	1	+	40832472	40832889	418	intronic
novel_circ_001098	34.7802	10.3722	28.2983	0	0	0	3	1	4	0	0	0	ENSGALG00000010975	1	+	40948493	40949083	591	one_exon
novel_circ_001099	1286.87	1306.89	1174.38	1091.09	950.467	1690.31	111	126	166	86	79	143	ENSGALG00000010975	1	+	40948513	40949083	571	one_exon
novel_circ_001100	0	10.3722	7.07459	0	24.0625	23.6407	0	1	1	0	2	2	ENSGALG00000010975	1	+	40948513	40992050	1430	annot_exons
novel_circ_001101	0	31.1165	7.07459	0	48.1249	0	0	3	1	0	4	0	ENSGALG00000010975	1	+	40991222	40992050	829	one_exon
novel_circ_001102	0	41.4886	0	0	0	0	0	4	0	0	0	0	ENSGALG00000010975	1	+	40998217	41032723	12420	exon_intron
novel_circ_001103	0	0	0	0	48.1249	0	0	0	0	0	4	0	ENSGALG00000010975	1	+	41009951	41023480	564	annot_exons
novel_circ_001104	0	0	0	25.3743	0	0	0	0	0	2	0	0	ENSGALG00000010975	1	+	41009951	41047502	768	annot_exons
novel_circ_001105	0	0	14.1492	0	0	0	0	0	2	0	0	0	ENSGALG00000010975	1	+	41020626	41023480	449	annot_exons
novel_circ_001106	0	0	14.1492	0	0	0	0	0	2	0	0	0	NA	1	+	41086332	41086723	392	intergenic
novel_circ_001107	0	41.4886	0	0	0	0	0	4	0	0	0	0	ENSGALG00000010992	1	-	41632006	41639018	951	annot_exons
novel_circ_001108	0	0	14.1492	0	0	0	0	0	2	0	0	0	ENSGALG00000010992	1	-	41637487	41638675	386	annot_exons
novel_circ_001109	0	20.7443	0	0	0	0	0	2	0	0	0	0	NA	1	-	42036583	42073584	37002	intergenic
novel_circ_001110	0	41.4886	0	0	36.0937	0	0	4	0	0	3	0	ENSGALG00000033106	1	+	42863930	42865543	1259	exon_intron
novel_circ_001111	11.5934	0	28.2983	0	0	0	1	0	4	0	0	0	ENSGALG00000033106	1	+	42864723	42872239	855	exon_intron
novel_circ_001112	11.5934	31.1165	14.1492	12.6871	36.0937	0	1	3	2	1	3	0	ENSGALG00000033106	1	+	42869533	42878861	791	exon_intron
novel_circ_001113	0	72.6051	0	0	0	0	0	7	0	0	0	0	ENSGALG00000033106	1	+	42869535	42873801	642	annot_exons
novel_circ_001114	0	20.7443	35.3729	88.8099	0	0	0	2	5	7	0	0	ENSGALG00000033106	1	+	42869535	42878863	791	annot_exons
novel_circ_001115	0	0	0	0	0	47.2813	0	0	0	0	0	4	ENSGALG00000033106	1	+	42870330	42878863	691	annot_exons
novel_circ_001116	0	0	14.1492	0	24.0625	0	0	0	2	0	2	0	ENSGALG00000011198	1	+	42878715	42886816	5271	exon_intron
novel_circ_001117	0	0	28.2983	25.3743	84.2186	0	0	0	4	2	7	0	NA	1	+	42881996	42882599	604	intergenic
novel_circ_001118	0	0	14.1492	0	0	0	0	0	2	0	0	0	ENSGALG00000011206	1	+	42981465	42981742	278	antisense
novel_circ_001119	23.1868	10.3722	77.8205	0	84.2186	0	2	1	11	0	7	0	ENSGALG00000035493	1	-	43329891	43355959	1265	annot_exons
novel_circ_001120	0	0	0	0	0	23.6407	0	0	0	0	0	2	ENSGALG00000035493	1	-	43365698	43367334	1637	intronic
novel_circ_001121	0	0	0	0	24.0625	0	0	0	0	0	2	0	ENSGALG00000035493	1	+	43366546	43368229	1684	antisense
novel_circ_001122	23.1868	0	0	0	0	0	2	0	0	0	0	0	ENSGALG00000030550	1	-	43412231	43415214	480	annot_exons
novel_circ_001123	0	0	0	25.3743	0	0	0	0	0	2	0	0	ENSGALG00000030550	1	-	43412291	43415140	346	annot_exons
novel_circ_001124	0	0	0	50.7485	0	0	0	0	0	4	0	0	ENSGALG00000030550	1	-	43415013	43421885	954	annot_exons
novel_circ_001125	0	0	0	50.7485	0	0	0	0	0	4	0	0	ENSGALG00000030550	1	+	43415013	43421885	6873	antisense
novel_circ_001126	0	0	0	0	0	23.6407	0	0	0	0	0	2	ENSGALG00000030550	1	-	43422263	43423709	579	annot_exons
novel_circ_001127	0	0	0	0	0	47.2813	0	0	0	0	0	4	ENSGALG00000030550	1	-	43427053	43427515	463	intronic
novel_circ_001128	0	10.3722	0	0	0	23.6407	0	1	0	0	0	2	ENSGALG00000030550	1	-	43428007	43450324	535	annot_exons
novel_circ_001129	57.967	0	0	0	0	0	5	0	0	0	0	0	ENSGALG00000030550	1	+	43438409	43439994	1586	antisense
novel_circ_001130	69.5604	0	0	0	0	0	6	0	0	0	0	0	ENSGALG00000030550	1	+	43448684	43448825	142	antisense
novel_circ_001131	0	20.7443	0	0	0	0	0	2	0	0	0	0	NA	1	-	43875428	43885670	10243	intergenic
novel_circ_001132	0	0	0	0	0	23.6407	0	0	0	0	0	2	ENSGALG00000011271	1	+	43988205	43995731	7527	antisense
novel_circ_001133	0	0	0	0	0	35.461	0	0	0	0	0	3	ENSGALG00000011271	1	+	43988280	43995693	7414	antisense
novel_circ_001134	0	0	14.1492	0	0	0	0	0	2	0	0	0	ENSGALG00000011271	1	-	43988335	43995760	462	annot_exons
novel_circ_001135	0	0	14.1492	0	0	0	0	0	2	0	0	0	ENSGALG00000011271	1	+	43988335	43995760	7426	antisense
novel_circ_001136	0	0	14.1492	0	0	0	0	0	2	0	0	0	ENSGALG00000011271	1	+	43995884	43996165	282	antisense
novel_circ_001137	0	0	14.1492	0	0	0	0	0	2	0	0	0	ENSGALG00000011271	1	-	43995884	43996165	282	one_exon
novel_circ_001138	0	0	21.2238	0	0	0	0	0	3	0	0	0	ENSGALG00000011274	1	-	44020273	44054537	1303	annot_exons
novel_circ_001139	0	0	0	25.3743	0	0	0	0	0	2	0	0	ENSGALG00000011274	1	+	44020306	44026921	6616	antisense
novel_circ_001140	0	0	0	0	24.0625	0	0	0	0	0	2	0	ENSGALG00000011274	1	-	44020335	44054503	1207	annot_exons
novel_circ_001141	0	0	0	50.7485	0	0	0	0	0	4	0	0	ENSGALG00000011274	1	+	44020375	44020663	289	antisense
novel_circ_001142	0	0	0	0	48.1249	0	0	0	0	0	4	0	ENSGALG00000011274	1	+	44020426	44054462	34037	antisense
novel_circ_001143	0	0	28.2983	0	0	0	0	0	4	0	0	0	ENSGALG00000011274	1	-	44020449	44027058	896	annot_exons
novel_circ_001144	0	20.7443	56.5967	0	0	11.8203	0	2	8	0	0	1	ENSGALG00000011274	1	-	44021785	44027058	570	annot_exons
novel_circ_001145	0	0	0	0	0	23.6407	0	0	0	0	0	2	ENSGALG00000011274	1	-	44025173	44027058	423	annot_exons
novel_circ_001146	0	41.4886	0	0	0	0	0	4	0	0	0	0	ENSGALG00000011274	1	-	44041868	44042467	600	intronic
novel_circ_001147	0	0	21.2238	0	0	0	0	0	3	0	0	0	NA	1	-	44376000	44378295	2296	intergenic
novel_circ_001148	0	0	28.2983	0	0	0	0	0	4	0	0	0	NA	1	-	44380899	44381341	443	intergenic
novel_circ_001149	0	41.4886	0	0	0	0	0	4	0	0	0	0	NA	1	+	44388706	44389670	965	intergenic
novel_circ_001150	0	20.7443	0	0	0	0	0	2	0	0	0	0	ENSGALG00000011276	1	+	44398444	44398823	380	antisense
novel_circ_001151	0	0	28.2983	0	0	0	0	0	4	0	0	0	ENSGALG00000011276	1	+	44398444	44399513	1070	antisense
novel_circ_001152	0	0	14.1492	0	0	0	0	0	2	0	0	0	ENSGALG00000011276	1	-	44398474	44399280	807	one_exon
novel_circ_001153	0	0	0	63.4357	0	0	0	0	0	5	0	0	ENSGALG00000011276	1	+	44398522	44399657	1136	antisense
novel_circ_001154	0	0	0	0	72.1874	0	0	0	0	0	6	0	ENSGALG00000011276	1	+	44398547	44399328	782	antisense
novel_circ_001155	0	0	0	0	24.0625	0	0	0	0	0	2	0	ENSGALG00000011276	1	+	44398655	44399201	547	antisense
novel_circ_001156	0	0	0	12.6871	0	23.6407	0	0	0	1	0	2	ENSGALG00000011276	1	+	44398674	44399180	507	antisense
novel_circ_001157	0	103.722	0	0	0	0	0	10	0	0	0	0	ENSGALG00000011276	1	+	44398674	44399237	564	antisense
novel_circ_001158	46.3736	0	21.2238	12.6871	12.0312	23.6407	4	0	3	1	1	2	ENSGALG00000011276	1	+	44398713	44399126	414	antisense
novel_circ_001159	46.3736	0	21.2238	12.6871	12.0312	11.8203	4	0	3	1	1	1	ENSGALG00000011276	1	-	44398713	44399126	414	one_exon
novel_circ_001160	0	0	0	0	0	23.6407	0	0	0	0	0	2	ENSGALG00000011276	1	+	44398717	44399128	412	antisense
novel_circ_001161	23.1868	0	0	0	0	0	2	0	0	0	0	0	ENSGALG00000011276	1	-	44398727	44399308	582	one_exon
novel_circ_001162	0	0	0	0	36.0937	0	0	0	0	0	3	0	ENSGALG00000011276	1	-	44398775	44399061	287	one_exon
novel_circ_001163	0	0	0	0	24.0625	0	0	0	0	0	2	0	ENSGALG00000011276	1	+	44398848	44399281	434	antisense
novel_circ_001164	0	0	14.1492	0	0	0	0	0	2	0	0	0	ENSGALG00000011276	1	-	44398913	44400803	897	annot_exons
novel_circ_001165	0	0	0	0	72.1874	0	0	0	0	0	6	0	ENSGALG00000011276	1	-	44398975	44399390	416	one_exon
novel_circ_001166	23.1868	0	0	0	0	0	2	0	0	0	0	0	ENSGALG00000011276	1	-	44398975	44399426	452	one_exon
novel_circ_001167	0	0	42.4475	0	0	0	0	0	6	0	0	0	ENSGALG00000011276	1	+	44398984	44399432	449	antisense
novel_circ_001168	0	10.3722	0	25.3743	12.0312	0	0	1	0	2	1	0	ENSGALG00000011276	1	-	44398992	44399303	312	one_exon
novel_circ_001169	0	0	0	0	24.0625	0	0	0	0	0	2	0	ENSGALG00000011276	1	-	44399008	44399323	316	one_exon
novel_circ_001170	0	0	14.1492	0	0	0	0	0	2	0	0	0	ENSGALG00000011276	1	+	44399042	44399598	557	antisense
novel_circ_001171	0	0	0	50.7485	0	0	0	0	0	4	0	0	ENSGALG00000011276	1	-	44399095	44399386	292	one_exon
novel_circ_001172	0	0	0	38.0614	0	0	0	0	0	3	0	0	ENSGALG00000011276	1	+	44399133	44399451	319	antisense
novel_circ_001173	0	0	0	38.0614	0	0	0	0	0	3	0	0	ENSGALG00000011276	1	-	44399133	44399451	319	one_exon
novel_circ_001174	0	41.4886	0	0	0	0	0	4	0	0	0	0	ENSGALG00000011276	1	-	44399160	44399429	270	one_exon
novel_circ_001175	0	0	0	0	0	23.6407	0	0	0	0	0	2	ENSGALG00000011276	1	-	44399163	44399499	337	one_exon
novel_circ_001176	0	0	0	0	0	47.2813	0	0	0	0	0	4	ENSGALG00000011276	1	+	44399167	44399328	162	antisense
novel_circ_001177	0	0	14.1492	0	0	0	0	0	2	0	0	0	ENSGALG00000011276	1	-	44399172	44399386	215	one_exon
novel_circ_001178	46.3736	0	0	0	0	0	4	0	0	0	0	0	ENSGALG00000011276	1	-	44399181	44399344	164	one_exon
novel_circ_001179	0	0	0	0	24.0625	0	0	0	0	0	2	0	ENSGALG00000011276	1	-	44399181	44399545	365	one_exon
novel_circ_001180	0	0	14.1492	0	0	0	0	0	2	0	0	0	ENSGALG00000011276	1	+	44399223	44399615	393	antisense
novel_circ_001181	69.5604	0	0	0	0	0	6	0	0	0	0	0	ENSGALG00000011276	1	+	44399238	44399666	429	antisense
novel_circ_001182	0	41.4886	0	0	0	0	0	4	0	0	0	0	ENSGALG00000011276	1	-	44399299	44399669	371	one_exon
novel_circ_001183	0	0	0	0	24.0625	0	0	0	0	0	2	0	ENSGALG00000011276	1	-	44399310	44399529	220	one_exon
novel_circ_001184	11.5934	20.7443	0	0	0	0	1	2	0	0	0	0	ENSGALG00000011277	1	-	44523805	44603793	79989	antisense
novel_circ_001185	23.1868	0	0	0	0	0	2	0	0	0	0	0	ENSGALG00000011277	1	-	44598414	44603793	5380	antisense
novel_circ_001186	0	0	0	50.7485	0	0	0	0	0	4	0	0	NA	1	+	44622283	44623405	1123	intergenic
novel_circ_001187	0	0	0	63.4357	0	0	0	0	0	5	0	0	ENSGALG00000011280	1	-	44629699	44630316	618	exon_intron
novel_circ_001188	0	0	14.1492	0	0	0	0	0	2	0	0	0	ENSGALG00000011280	1	-	44645572	44657491	1131	annot_exons
novel_circ_001189	0	0	0	0	48.1249	0	0	0	0	0	4	0	ENSGALG00000011280	1	-	44646815	44670915	1605	annot_exons
novel_circ_001190	0	0	0	25.3743	0	0	0	0	0	2	0	0	ENSGALG00000011280	1	-	44653073	44670915	1131	annot_exons
novel_circ_001191	0	0	0	0	36.0937	0	0	0	0	0	3	0	ENSGALG00000011280	1	-	44654091	44655165	1075	intronic
novel_circ_001192	0	20.7443	0	76.1228	24.0625	11.8203	0	2	0	6	2	1	ENSGALG00000011280	1	-	44662733	44670915	675	annot_exons
novel_circ_001193	0	0	42.4475	0	0	11.8203	0	0	6	0	0	1	ENSGALG00000011280	1	-	44664461	44670915	519	annot_exons
novel_circ_001194	11.5934	20.7443	21.2238	0	0	0	1	2	3	0	0	0	ENSGALG00000011280	1	-	44664461	44680764	642	annot_exons
novel_circ_001195	46.3736	0	0	0	0	0	4	0	0	0	0	0	ENSGALG00000011280	1	+	44678378	44678635	258	antisense
novel_circ_001196	0	31.1165	0	0	0	0	0	3	0	0	0	0	ENSGALG00000011285	1	-	44829864	44832136	2273	antisense
novel_circ_001197	0	31.1165	0	0	0	0	0	3	0	0	0	0	ENSGALG00000011285	1	+	44829864	44832136	2273	intronic
novel_circ_001198	0	0	0	0	24.0625	0	0	0	0	0	2	0	NA	1	+	44837357	44837867	511	intergenic
novel_circ_001199	0	0	0	25.3743	0	0	0	0	0	2	0	0	NA	1	+	44837804	44838094	291	intergenic
novel_circ_001200	0	0	0	0	48.1249	0	0	0	0	0	4	0	NA	1	+	44838051	44838236	186	intergenic
novel_circ_001201	0	0	14.1492	0	0	0	0	0	2	0	0	0	NA	1	-	44838748	44838978	231	intergenic
novel_circ_001202	0	0	0	0	36.0937	0	0	0	0	0	3	0	NA	1	-	44839363	44840007	645	intergenic
novel_circ_001203	0	0	0	0	36.0937	0	0	0	0	0	3	0	NA	1	+	44839363	44840007	645	intergenic
novel_circ_001204	0	0	0	25.3743	0	0	0	0	0	2	0	0	ENSGALG00000030515	1	-	44843173	44843827	655	one_exon
novel_circ_001205	0	41.4886	14.1492	12.6871	12.0312	82.7423	0	4	2	1	1	7	ENSGALG00000030515	1	-	44844302	44846263	1201	annot_exons
novel_circ_001206	0	20.7443	0	0	0	0	0	2	0	0	0	0	ENSGALG00000030515	1	+	44844445	44846243	1799	antisense
novel_circ_001207	0	0	0	0	0	23.6407	0	0	0	0	0	2	ENSGALG00000030515	1	-	44844544	44844973	430	one_exon
novel_circ_001208	0	51.8608	0	0	0	0	0	5	0	0	0	0	ENSGALG00000030515	1	+	44844576	44844975	400	antisense
novel_circ_001209	0	20.7443	0	0	0	0	0	2	0	0	0	0	ENSGALG00000030515	1	+	44844993	44846146	1154	antisense
novel_circ_001210	0	0	0	0	0	47.2813	0	0	0	0	0	4	ENSGALG00000030515	1	+	44845033	44846105	1073	antisense
novel_circ_001211	104.341	62.2329	7.07459	12.6871	0	94.5626	9	6	1	1	0	8	ENSGALG00000030515	1	-	44845702	44846263	388	annot_exons
novel_circ_001212	0	41.4886	35.3729	0	12.0312	11.8203	0	4	5	0	1	1	ENSGALG00000011309	1	+	45074115	45079767	359	annot_exons
novel_circ_001213	0	10.3722	0	50.7485	0	23.6407	0	1	0	4	0	2	ENSGALG00000011309	1	+	45095446	45110749	1626	annot_exons
novel_circ_001214	0	0	0	0	120.312	0	0	0	0	0	10	0	ENSGALG00000011309	1	+	45098363	45104792	793	annot_exons
novel_circ_001215	23.1868	20.7443	28.2983	0	0	23.6407	2	2	4	0	0	2	ENSGALG00000011309	1	+	45122740	45126071	507	annot_exons
novel_circ_001216	0	0	0	0	24.0625	0	0	0	0	0	2	0	ENSGALG00000019336	1	-	45151325	45152836	416	exon_intron
novel_circ_001217	23.1868	0	7.07459	0	0	11.8203	2	0	1	0	0	1	ENSGALG00000011327	1	-	45324022	45358150	2295	exon_intron
novel_circ_001218	0	0	0	63.4357	0	23.6407	0	0	0	5	0	2	ENSGALG00000011327	1	-	45324022	45366257	10402	exon_intron
novel_circ_001219	23.1868	0	0	0	0	0	2	0	0	0	0	0	ENSGALG00000011327	1	-	45324406	45328277	269	annot_exons
novel_circ_001220	0	20.7443	0	0	0	0	0	2	0	0	0	0	ENSGALG00000011327	1	+	45325036	45334620	9585	antisense
novel_circ_001221	0	0	0	25.3743	0	0	0	0	0	2	0	0	ENSGALG00000011327	1	-	45325290	45328177	2888	intronic
novel_circ_001222	23.1868	0	0	0	0	0	2	0	0	0	0	0	ENSGALG00000011327	1	-	45328228	45340779	1246	annot_exons
novel_circ_001223	0	0	0	63.4357	0	0	0	0	0	5	0	0	ENSGALG00000011327	1	-	45328228	45344272	4667	exon_intron
novel_circ_001224	0	0	0	38.0614	0	0	0	0	0	3	0	0	ENSGALG00000011327	1	-	45333452	45337364	886	annot_exons
novel_circ_001225	11.5934	0	84.895	0	0	0	1	0	12	0	0	0	ENSGALG00000011327	1	-	45334570	45358150	1292	annot_exons
novel_circ_001226	0	0	28.2983	0	0	0	0	0	4	0	0	0	ENSGALG00000011327	1	-	45336853	45358150	856	annot_exons
novel_circ_001227	197.088	82.9772	49.5221	63.4357	96.2499	11.8203	17	8	7	5	8	1	ENSGALG00000011327	1	-	45349882	45358150	368	annot_exons
novel_circ_001228	0	0	7.07459	38.0614	96.2499	0	0	0	1	3	8	0	ENSGALG00000011327	1	-	45353338	45358150	2586	exon_intron
novel_circ_001229	23.1868	0	0	0	12.0312	23.6407	2	0	0	0	1	2	ENSGALG00000011327	1	-	45355664	45358150	260	annot_exons
novel_circ_001230	0	31.1165	0	0	0	0	0	3	0	0	0	0	NA	1	+	45371421	45371659	239	intergenic
novel_circ_001231	69.5604	31.1165	21.2238	38.0614	0	0	6	3	3	3	0	0	ENSGALG00000011342	1	-	45399595	45401967	397	annot_exons
novel_circ_001232	69.5604	0	0	0	0	0	6	0	0	0	0	0	ENSGALG00000011342	1	-	45399595	45413247	638	annot_exons
novel_circ_001233	57.967	20.7443	49.5221	12.6871	84.2186	59.1017	5	2	7	1	7	5	ENSGALG00000011342	1	-	45409727	45413247	241	annot_exons
novel_circ_001234	46.3736	20.7443	35.3729	0	24.0625	11.8203	4	2	5	0	2	1	ENSGALG00000011342	1	-	45427720	45430159	2440	one_exon
novel_circ_001235	34.7802	0	0	0	0	0	3	0	0	0	0	0	ENSGALG00000011342	1	+	45427935	45429371	1437	antisense
novel_circ_001236	0	0	14.1492	0	24.0625	0	0	0	2	0	2	0	ENSGALG00000011357	1	+	45453587	45465056	677	annot_exons
novel_circ_001237	46.3736	82.9772	0	0	0	0	4	8	0	0	0	0	ENSGALG00000011357	1	+	45453587	45475886	1489	annot_exons
novel_circ_001238	324.615	425.258	205.163	101.497	180.468	106.383	28	41	29	8	15	9	ENSGALG00000011357	1	+	45453587	45481783	1798	annot_exons
novel_circ_001239	0	0	0	25.3743	0	0	0	0	0	2	0	0	ENSGALG00000011357	1	+	45460305	45475886	1354	annot_exons
novel_circ_001240	0	0	14.1492	0	132.344	0	0	0	2	0	11	0	ENSGALG00000011357	1	+	45469537	45481783	1133	exon_intron
novel_circ_001241	0	82.9772	0	0	24.0625	0	0	8	0	0	2	0	ENSGALG00000011357	1	+	45469549	45481783	1121	annot_exons
novel_circ_001242	0	20.7443	0	0	0	0	0	2	0	0	0	0	ENSGALG00000011357	1	+	45469549	45485483	1901	exon_intron
novel_circ_001243	23.1868	0	0	0	0	0	2	0	0	0	0	0	NA	1	-	45490270	45490468	199	intergenic
novel_circ_001244	0	20.7443	0	0	0	0	0	2	0	0	0	0	NA	1	-	45533780	45534036	257	intergenic
novel_circ_001245	0	0	0	0	0	35.461	0	0	0	0	0	3	ENSGALG00000011377	1	+	45545344	45550101	941	annot_exons
novel_circ_001246	0	0	0	0	48.1249	0	0	0	0	0	4	0	ENSGALG00000011377	1	+	45545899	45549680	436	annot_exons
novel_circ_001247	23.1868	0	0	0	0	0	2	0	0	0	0	0	ENSGALG00000011400	1	-	45554746	45555559	420	exon_intron
novel_circ_001248	0	0	0	0	36.0937	0	0	0	0	0	3	0	ENSGALG00000011400	1	-	45555354	45566213	2029	exon_intron
novel_circ_001249	23.1868	10.3722	21.2238	0	24.0625	0	2	1	3	0	2	0	ENSGALG00000011400	1	-	45564699	45566213	1515	exon_intron
novel_circ_001250	0	31.1165	0	0	0	0	0	3	0	0	0	0	ENSGALG00000033709	1	-	45709785	45711440	354	annot_exons
novel_circ_001251	11.5934	114.094	0	38.0614	0	0	1	11	0	3	0	0	ENSGALG00000043701	1	+	45776318	45785048	1004	annot_exons
novel_circ_001252	0	0	0	25.3743	0	0	0	0	0	2	0	0	ENSGALG00000043701	1	-	45776428	45784574	8147	antisense
novel_circ_001253	23.1868	0	0	0	0	0	2	0	0	0	0	0	ENSGALG00000043701	1	+	45784254	45785048	795	one_exon
novel_circ_001254	0	0	42.4475	0	0	0	0	0	6	0	0	0	ENSGALG00000043701	1	+	45784386	45784640	255	one_exon
novel_circ_001255	0	0	28.2983	0	0	0	0	0	4	0	0	0	ENSGALG00000043701	1	-	45784734	45785032	299	antisense
novel_circ_001256	23.1868	0	0	0	0	0	2	0	0	0	0	0	ENSGALG00000043701	1	-	45792370	45793188	819	antisense
novel_circ_001257	0	0	35.3729	0	0	0	0	0	5	0	0	0	ENSGALG00000043701	1	+	45792543	45793096	554	one_exon
novel_circ_001258	0	0	35.3729	0	0	0	0	0	5	0	0	0	ENSGALG00000043701	1	-	45792543	45793096	554	antisense
novel_circ_001259	0	0	0	50.7485	0	0	0	0	0	4	0	0	NA	1	-	45797036	45797492	457	intergenic
novel_circ_001260	0	0	35.3729	0	0	0	0	0	5	0	0	0	ENSGALG00000011456	1	-	45809904	45830866	527	annot_exons
novel_circ_001261	0	20.7443	7.07459	0	0	11.8203	0	2	1	0	0	1	ENSGALG00000011456	1	-	45812515	45830866	317	annot_exons
novel_circ_001262	104.341	165.954	134.417	177.62	324.843	141.844	9	16	19	14	27	12	ENSGALG00000011456	1	-	45830733	45837689	299	exon_intron
novel_circ_001263	197.088	51.8608	261.76	469.424	132.344	248.227	17	5	37	37	11	21	ENSGALG00000011456	1	-	45830733	45850737	13347	exon_intron
novel_circ_001264	11.5934	10.3722	21.2238	0	24.0625	35.461	1	1	3	0	2	3	ENSGALG00000011456	1	-	45830735	45850739	13347	exon_intron
novel_circ_001265	0	20.7443	14.1492	0	24.0625	11.8203	0	2	2	0	2	1	ENSGALG00000011456	1	+	45830735	45850739	20005	antisense
novel_circ_001266	0	0	14.1492	0	0	0	0	0	2	0	0	0	ENSGALG00000011456	1	+	45830755	45850674	19920	antisense
novel_circ_001267	23.1868	93.3494	49.5221	63.4357	36.0937	35.461	2	9	7	5	3	3	ENSGALG00000011456	1	-	45837525	45850737	13213	exon_intron
novel_circ_001268	23.1868	10.3722	0	0	0	0	2	1	0	0	0	0	NA	1	-	45850589	45876512	25924	intergenic
novel_circ_001269	23.1868	0	14.1492	0	0	0	2	0	2	0	0	0	NA	1	-	45874731	45877049	2319	intergenic
novel_circ_001270	0	0	0	25.3743	0	0	0	0	0	2	0	0	ENSGALG00000031699	1	+	46045502	46051260	808	annot_exons
novel_circ_001271	0	0	28.2983	0	0	0	0	0	4	0	0	0	ENSGALG00000011504	1	+	46677757	46678193	437	intronic
novel_circ_001272	1043.41	1109.82	1216.83	685.105	962.499	1016.55	90	107	172	54	80	86	ENSGALG00000011504	1	+	46679080	46681923	387	annot_exons
novel_circ_001273	46.3736	0	28.2983	25.3743	0	0	4	0	4	2	0	0	ENSGALG00000011514	1	+	46698647	46701734	484	annot_exons
novel_circ_001274	46.3736	0	0	0	0	0	4	0	0	0	0	0	ENSGALG00000011514	1	+	46701260	46702643	535	annot_exons
novel_circ_001275	23.1868	10.3722	7.07459	0	0	0	2	1	1	0	0	0	ENSGALG00000011514	1	-	46701341	46702567	1227	antisense
novel_circ_001276	23.1868	10.3722	14.1492	0	0	0	2	1	2	0	0	0	ENSGALG00000011514	1	+	46701341	46702567	378	annot_exons
novel_circ_001277	0	0	0	0	48.1249	0	0	0	0	0	4	0	ENSGALG00000011514	1	+	46701355	46703490	638	annot_exons
novel_circ_001278	34.7802	0	0	0	0	0	3	0	0	0	0	0	ENSGALG00000011514	1	-	46701355	46703631	2277	antisense
novel_circ_001279	34.7802	0	0	0	0	0	3	0	0	0	0	0	ENSGALG00000011514	1	+	46701355	46703631	779	annot_exons
novel_circ_001280	0	0	0	12.6871	0	23.6407	0	0	0	1	0	2	ENSGALG00000011514	1	+	46701359	46702544	337	annot_exons
novel_circ_001281	34.7802	0	0	0	0	0	3	0	0	0	0	0	ENSGALG00000011514	1	+	46703196	46703601	293	annot_exons
novel_circ_001282	0	0	42.4475	0	0	0	0	0	6	0	0	0	ENSGALG00000011514	1	+	46703404	46703684	281	one_exon
novel_circ_001283	0	0	0	0	60.1562	0	0	0	0	0	5	0	ENSGALG00000011514	1	-	46703624	46704634	1011	antisense
novel_circ_001284	0	0	0	25.3743	0	0	0	0	0	2	0	0	ENSGALG00000011514	1	-	46703756	46705984	2229	antisense
novel_circ_001285	0	0	0	0	0	70.922	0	0	0	0	0	6	ENSGALG00000011549	1	-	46769628	46803091	555	annot_exons
novel_circ_001286	0	0	14.1492	0	0	0	0	0	2	0	0	0	ENSGALG00000040976	1	+	47185477	47187138	1662	intronic
novel_circ_001287	104.341	0	0	0	0	0	9	0	0	0	0	0	ENSGALG00000011557	1	-	47188779	47236948	5739	annot_exons
novel_circ_001288	0	0	0	0	36.0937	0	0	0	0	0	3	0	ENSGALG00000040976	1	+	47258666	47261058	293	annot_exons
novel_circ_001289	0	20.7443	0	0	0	0	0	2	0	0	0	0	ENSGALG00000011569	1	+	47277546	47287313	1111	annot_exons
novel_circ_001290	0	0	14.1492	0	0	0	0	0	2	0	0	0	ENSGALG00000011569	1	+	47281343	47283066	517	annot_exons
novel_circ_001291	11.5934	10.3722	0	0	60.1562	0	1	1	0	0	5	0	ENSGALG00000011569	1	+	47281343	47287313	937	annot_exons
novel_circ_001292	34.7802	10.3722	7.07459	25.3743	0	0	3	1	1	2	0	0	ENSGALG00000011569	1	+	47282845	47292191	1012	annot_exons
novel_circ_001293	0	0	0	0	24.0625	0	0	0	0	0	2	0	ENSGALG00000011569	1	+	47285460	47297446	1571	exon_intron
novel_circ_001294	46.3736	93.3494	148.566	114.184	36.0937	177.305	4	9	21	9	3	15	ENSGALG00000011569	1	+	47290327	47290623	297	intronic
novel_circ_001295	46.3736	20.7443	0	0	0	0	4	2	0	0	0	0	ENSGALG00000011569	1	+	47291486	47296689	744	annot_exons
novel_circ_001296	0	0	0	25.3743	0	0	0	0	0	2	0	0	ENSGALG00000011569	1	-	47298576	47302662	4087	antisense
novel_circ_001297	0	62.2329	0	0	0	0	0	6	0	0	0	0	NA	1	-	47300661	47300996	336	intergenic
novel_circ_001298	0	0	35.3729	0	0	0	0	0	5	0	0	0	ENSGALG00000011643	1	+	47678415	47681932	613	exon_intron
novel_circ_001299	46.3736	0	0	0	12.0312	0	4	0	0	0	1	0	ENSGALG00000011643	1	+	47678415	47690423	1499	annot_exons
novel_circ_001300	23.1868	0	0	0	0	0	2	0	0	0	0	0	ENSGALG00000011643	1	+	47678415	47718172	5571	annot_exons
novel_circ_001301	0	0	21.2238	0	0	0	0	0	3	0	0	0	ENSGALG00000011643	1	+	47688350	47692671	774	annot_exons
novel_circ_001302	150.714	145.21	84.895	63.4357	72.1874	177.305	13	14	12	5	6	15	ENSGALG00000011643	1	+	47705164	47708003	581	annot_exons
novel_circ_001303	92.7472	0	42.4475	0	36.0937	11.8203	8	0	6	0	3	1	ENSGALG00000011643	1	+	47705164	47729721	4212	annot_exons
novel_circ_001304	0	0	0	38.0614	0	0	0	0	0	3	0	0	ENSGALG00000011643	1	-	47707962	47708876	915	antisense
novel_circ_001305	0	20.7443	0	0	0	0	0	2	0	0	0	0	ENSGALG00000011643	1	+	47708765	47720430	2250	annot_exons
novel_circ_001306	0	0	0	0	24.0625	0	0	0	0	0	2	0	ENSGALG00000011643	1	+	47721178	47729721	1381	annot_exons
novel_circ_001307	0	0	42.4475	0	0	0	0	0	6	0	0	0	ENSGALG00000011643	1	+	47723758	47728762	993	annot_exons
novel_circ_001308	0	10.3722	0	0	0	47.2813	0	1	0	0	0	4	ENSGALG00000011651	1	-	47733061	47735244	466	annot_exons
novel_circ_001309	0	0	14.1492	0	0	0	0	0	2	0	0	0	ENSGALG00000011662	1	+	47739388	47770724	31337	antisense
novel_circ_001310	0	20.7443	0	0	0	0	0	2	0	0	0	0	ENSGALG00000011662	1	-	47740934	47744445	681	annot_exons
novel_circ_001311	57.967	31.1165	35.3729	50.7485	24.0625	70.922	5	3	5	4	2	6	ENSGALG00000011662	1	-	47746129	47757352	1835	annot_exons
novel_circ_001312	0	20.7443	0	0	0	0	0	2	0	0	0	0	ENSGALG00000011662	1	+	47747319	47749061	1743	antisense
novel_circ_001313	0	0	0	0	48.1249	0	0	0	0	0	4	0	ENSGALG00000011662	1	-	47753934	47763399	1400	annot_exons
novel_circ_001314	0	0	0	25.3743	36.0937	0	0	0	0	2	3	0	ENSGALG00000011662	1	-	47770642	47780260	1302	annot_exons
novel_circ_001315	0	41.4886	0	12.6871	0	0	0	4	0	1	0	0	ENSGALG00000011662	1	-	47775319	47780260	1047	annot_exons
novel_circ_001316	0	20.7443	0	0	0	0	0	2	0	0	0	0	ENSGALG00000011682	1	+	47827339	47836247	1461	exon_intron
novel_circ_001317	0	0	42.4475	0	24.0625	0	0	0	6	0	2	0	ENSGALG00000011682	1	+	47828358	47836247	442	annot_exons
novel_circ_001318	34.7802	0	7.07459	63.4357	36.0937	23.6407	3	0	1	5	3	2	ENSGALG00000011682	1	+	47828358	47854127	1844	annot_exons
novel_circ_001319	185.494	124.466	56.5967	25.3743	48.1249	94.5626	16	12	8	2	4	8	ENSGALG00000011682	1	+	47836050	47854127	1600	annot_exons
novel_circ_001320	23.1868	0	0	0	0	0	2	0	0	0	0	0	ENSGALG00000011682	1	+	47848749	47859106	5941	exon_intron
novel_circ_001321	0	41.4886	0	0	0	0	0	4	0	0	0	0	ENSGALG00000011724	1	+	47930822	47942568	1836	annot_exons
novel_circ_001322	0	0	0	38.0614	0	0	0	0	0	3	0	0	NA	1	+	47945746	47945897	152	intergenic
novel_circ_001323	69.5604	82.9772	56.5967	63.4357	60.1562	70.922	6	8	8	5	5	6	ENSGALG00000035244	1	+	48091697	48164608	72912	exon_intron
novel_circ_001324	46.3736	31.1165	63.6713	101.497	60.1562	82.7423	4	3	9	8	5	7	ENSGALG00000035244	1	+	48091775	48164686	72912	exon_intron
novel_circ_001325	11.5934	0	14.1492	12.6871	12.0312	0	1	0	2	1	1	0	ENSGALG00000032933	1	-	48091775	48164686	72912	exon_intron
novel_circ_001326	0	0	14.1492	12.6871	0	0	0	0	2	1	0	0	ENSGALG00000011747	1	+	48093933	48094100	168	one_exon
novel_circ_001327	127.527	103.722	127.343	25.3743	120.312	130.024	11	10	18	2	10	11	ENSGALG00000011747	1	-	48093934	48094097	164	antisense
novel_circ_001328	139.121	93.3494	99.0442	25.3743	72.1874	70.922	12	9	14	2	6	6	ENSGALG00000011747	1	+	48093934	48094097	164	one_exon
novel_circ_001329	0	0	42.4475	0	48.1249	70.922	0	0	6	0	4	6	ENSGALG00000011747	1	+	48093934	48094109	176	one_exon
novel_circ_001330	23.1868	20.7443	42.4475	12.6871	72.1874	11.8203	2	2	6	1	6	1	ENSGALG00000011747	1	+	48093934	48094110	177	one_exon
novel_circ_001331	231.868	51.8608	127.343	12.6871	96.2499	165.485	20	5	18	1	8	14	ENSGALG00000011747	1	+	48093935	48094099	165	one_exon
novel_circ_001332	243.461	41.4886	113.193	25.3743	48.1249	177.305	21	4	16	2	4	15	ENSGALG00000011747	1	-	48093935	48094099	165	antisense
novel_circ_001333	34.7802	20.7443	28.2983	0	12.0312	23.6407	3	2	4	0	1	2	ENSGALG00000011747	1	+	48093937	48094103	167	one_exon
novel_circ_001334	34.7802	10.3722	7.07459	0	12.0312	11.8203	3	1	1	0	1	1	ENSGALG00000011747	1	-	48093937	48094103	167	antisense
novel_circ_001335	57.967	20.7443	35.3729	0	72.1874	23.6407	5	2	5	0	6	2	ENSGALG00000011747	1	+	48093940	48094103	164	one_exon
novel_circ_001336	57.967	0	35.3729	50.7485	24.0625	106.383	5	0	5	4	2	9	ENSGALG00000032933	1	-	48094248	48176213	81966	exon_intron
novel_circ_001337	69.5604	114.094	14.1492	76.1228	96.2499	118.203	6	11	2	6	8	10	ENSGALG00000032933	1	-	48094249	48176214	81966	exon_intron
novel_circ_001338	46.3736	51.8608	28.2983	50.7485	72.1874	94.5626	4	5	4	4	6	8	ENSGALG00000035244	1	+	48094249	48176214	81966	exon_intron
novel_circ_001339	23.1868	0	0	0	0	11.8203	2	0	0	0	0	1	ENSGALG00000035244	1	+	48094255	48176247	81993	exon_intron
novel_circ_001340	23.1868	114.094	77.8205	126.871	156.406	200.946	2	11	11	10	13	17	ENSGALG00000031571	1	-	48103188	48120979	17792	exon_intron
novel_circ_001341	81.1538	124.466	63.6713	152.246	84.2186	224.586	7	12	9	12	7	19	ENSGALG00000032933	1	-	48103188	48147789	44602	exon_intron
novel_circ_001342	127.527	62.2329	84.895	152.246	168.437	177.305	11	6	12	12	14	15	ENSGALG00000032933	1	-	48103188	48165970	62783	exon_intron
novel_circ_001343	162.308	197.071	70.7459	228.368	168.437	153.664	14	19	10	18	14	13	ENSGALG00000035244	1	+	48110977	48161862	50886	exon_intron
novel_circ_001344	23.1868	20.7443	14.1492	12.6871	24.0625	23.6407	2	2	2	1	2	2	ENSGALG00000031159	1	-	48113255	48142138	28884	exon_intron
novel_circ_001345	11.5934	0	14.1492	25.3743	12.0312	23.6407	1	0	2	2	1	2	ENSGALG00000032933	1	-	48113255	48196671	83417	exon_intron
novel_circ_001346	104.341	20.7443	28.2983	76.1228	36.0937	47.2813	9	2	4	6	3	4	ENSGALG00000035244	1	+	48125631	48183757	58127	exon_intron
novel_circ_001347	57.967	31.1165	7.07459	50.7485	48.1249	23.6407	5	3	1	4	4	2	ENSGALG00000035244	1	+	48125631	48193916	68286	exon_intron
novel_circ_001348	57.967	31.1165	28.2983	38.0614	48.1249	47.2813	5	3	4	3	4	4	ENSGALG00000035244	1	+	48125706	48161699	35994	exon_intron
novel_circ_001349	11.5934	10.3722	35.3729	76.1228	36.0937	11.8203	1	1	5	6	3	1	ENSGALG00000035244	1	+	48125706	48177574	51869	exon_intron
novel_circ_001350	57.967	10.3722	49.5221	63.4357	12.0312	47.2813	5	1	7	5	1	4	ENSGALG00000035244	1	+	48125706	48183832	58127	exon_intron
novel_circ_001351	46.3736	31.1165	28.2983	88.8099	48.1249	35.461	4	3	4	7	4	3	ENSGALG00000035244	1	+	48125706	48193991	68286	exon_intron
novel_circ_001352	11.5934	31.1165	7.07459	0	24.0625	23.6407	1	3	1	0	2	2	ENSGALG00000032933	1	-	48128116	48153921	25806	exon_intron
novel_circ_001353	0	20.7443	0	12.6871	0	23.6407	0	2	0	1	0	2	ENSGALG00000032933	1	-	48128123	48153928	25806	exon_intron
novel_circ_001354	92.7472	20.7443	28.2983	0	72.1874	35.461	8	2	4	0	6	3	ENSGALG00000031159	1	-	48128191	48128357	167	one_exon
novel_circ_001355	69.5604	31.1165	84.895	76.1228	24.0625	70.922	6	3	12	6	2	6	ENSGALG00000032933	1	-	48140424	48160346	19923	exon_intron
novel_circ_001356	57.967	0	0	0	24.0625	0	5	0	0	0	2	0	ENSGALG00000035244	1	+	48142423	48144694	2272	exon_intron
novel_circ_001357	11.5934	62.2329	28.2983	50.7485	36.0937	70.922	1	6	4	4	3	6	ENSGALG00000037167	1	-	48147790	48165970	18181	exon_intron
novel_circ_001358	0	20.7443	0	0	0	0	0	2	0	0	0	0	ENSGALG00000037167	1	-	48153813	48154082	270	one_exon
novel_circ_001359	0	10.3722	21.2238	0	0	11.8203	0	1	3	0	0	1	ENSGALG00000046198	1	-	48153909	48200923	47015	exon_intron
novel_circ_001360	11.5934	0	28.2983	0	0	47.2813	1	0	4	0	0	4	ENSGALG00000037167	1	-	48153997	48154163	167	one_exon
novel_circ_001361	46.3736	31.1165	21.2238	76.1228	60.1562	82.7423	4	3	3	6	5	7	ENSGALG00000033587	1	+	48164609	48200099	34251	exon_intron
novel_circ_001362	0	0	0	0	36.0937	0	0	0	0	0	3	0	ENSGALG00000040174	1	-	48176402	48176882	481	antisense
novel_circ_001363	0	0	0	0	36.0937	0	0	0	0	0	3	0	ENSGALG00000040174	1	+	48176402	48176882	481	exon_intron
novel_circ_001364	0	0	0	0	36.0937	0	0	0	0	0	3	0	ENSGALG00000040174	1	+	48176478	48177144	667	exon_intron
novel_circ_001365	0	0	0	50.7485	0	0	0	0	0	4	0	0	ENSGALG00000027571	1	-	48177801	48178104	304	antisense
novel_circ_001366	278.242	311.165	141.492	304.491	216.562	189.125	24	30	20	24	18	16	NA	1	-	48192864	48193115	252	intergenic
novel_circ_001367	185.494	331.909	113.193	253.743	84.2186	118.203	16	32	16	20	7	10	NA	1	+	48192864	48193115	252	intergenic
novel_circ_001368	0	0	0	0	24.0625	0	0	0	0	0	2	0	NA	1	+	48218312	48218890	579	intergenic
novel_circ_001369	0	62.2329	0	0	0	0	0	6	0	0	0	0	ENSGALG00000011798	1	+	48268206	48269883	1678	antisense
novel_circ_001370	0	20.7443	0	0	0	0	0	2	0	0	0	0	ENSGALG00000011803	1	+	48362027	48364139	494	annot_exons
novel_circ_001371	34.7802	0	0	0	0	0	3	0	0	0	0	0	ENSGALG00000011803	1	+	48363186	48364522	597	annot_exons
novel_circ_001372	0	0	14.1492	0	0	0	0	0	2	0	0	0	ENSGALG00000011803	1	+	48364140	48364672	533	one_exon
novel_circ_001373	0	0	42.4475	0	0	0	0	0	6	0	0	0	ENSGALG00000011803	1	+	48364816	48365394	579	one_exon
novel_circ_001374	11.5934	20.7443	77.8205	88.8099	0	0	1	2	11	7	0	0	ENSGALG00000011803	1	+	48364840	48365526	687	one_exon
novel_circ_001375	23.1868	0	0	0	0	0	2	0	0	0	0	0	ENSGALG00000011803	1	+	48364898	48365383	486	one_exon
novel_circ_001376	0	31.1165	0	0	0	0	0	3	0	0	0	0	ENSGALG00000011803	1	-	48364929	48365365	437	antisense
novel_circ_001377	0	31.1165	0	0	0	0	0	3	0	0	0	0	ENSGALG00000011803	1	+	48364929	48365365	437	one_exon
novel_circ_001378	0	0	0	0	24.0625	0	0	0	0	0	2	0	ENSGALG00000011803	1	-	48364939	48365338	400	antisense
novel_circ_001379	0	0	21.2238	0	0	0	0	0	3	0	0	0	ENSGALG00000011803	1	-	48364974	48365445	472	antisense
novel_circ_001380	0	0	7.07459	50.7485	36.0937	0	0	0	1	4	3	0	ENSGALG00000011803	1	+	48364988	48365452	465	one_exon
novel_circ_001381	0	0	0	0	12.0312	23.6407	0	0	0	0	1	2	ENSGALG00000011803	1	+	48364990	48365451	462	one_exon
novel_circ_001382	0	20.7443	0	0	0	0	0	2	0	0	0	0	ENSGALG00000011803	1	-	48365001	48365238	238	antisense
novel_circ_001383	0	0	0	50.7485	0	0	0	0	0	4	0	0	ENSGALG00000011803	1	-	48365006	48365546	541	antisense
novel_circ_001384	0	0	0	0	0	94.5626	0	0	0	0	0	8	ENSGALG00000011803	1	-	48365052	48365494	443	antisense
novel_circ_001385	0	0	0	0	0	23.6407	0	0	0	0	0	2	NA	1	+	48830755	48831211	457	intergenic
novel_circ_001386	0	0	0	50.7485	0	0	0	0	0	4	0	0	ENSGALG00000011814	1	+	48868774	48869777	1004	one_exon
novel_circ_001387	23.1868	51.8608	127.343	12.6871	60.1562	35.461	2	5	18	1	5	3	ENSGALG00000011814	1	+	48868774	48869786	1013	one_exon
novel_circ_001388	0	0	0	0	24.0625	0	0	0	0	0	2	0	ENSGALG00000011814	1	+	48884802	48891740	1220	annot_exons
novel_circ_001389	0	0	0	76.1228	0	0	0	0	0	6	0	0	ENSGALG00000011814	1	-	48889548	48919132	29585	antisense
novel_circ_001390	0	0	0	0	24.0625	0	0	0	0	0	2	0	ENSGALG00000011814	1	+	48890000	48911158	429	annot_exons
novel_circ_001391	69.5604	31.1165	70.7459	0	48.1249	94.5626	6	3	10	0	4	8	ENSGALG00000011814	1	+	48908292	48919173	537	annot_exons
novel_circ_001392	0	20.7443	0	0	0	0	0	2	0	0	0	0	ENSGALG00000011814	1	-	48911039	48922681	11643	antisense
novel_circ_001393	0	0	14.1492	0	0	0	0	0	2	0	0	0	NA	1	+	48926584	48926948	365	intergenic
novel_circ_001394	23.1868	0	0	0	0	11.8203	2	0	0	0	0	1	ENSGALG00000029583	1	-	48948406	48958288	443	exon_intron
novel_circ_001395	0	0	0	0	0	23.6407	0	0	0	0	0	2	ENSGALG00000029583	1	-	48957804	48958288	485	exon_intron
novel_circ_001396	0	0	0	0	24.0625	0	0	0	0	0	2	0	ENSGALG00000011847	1	+	49034745	49047436	661	annot_exons
novel_circ_001397	0	72.6051	0	0	0	23.6407	0	7	0	0	0	2	ENSGALG00000011847	1	+	49054902	49056765	1864	exon_intron
novel_circ_001398	127.527	51.8608	21.2238	0	0	118.203	11	5	3	0	0	10	ENSGALG00000011854	1	+	49106359	49117074	1328	annot_exons
novel_circ_001399	0	0	14.1492	0	0	0	0	0	2	0	0	0	ENSGALG00000011854	1	+	49106453	49113298	857	annot_exons
novel_circ_001400	0	0	0	50.7485	0	0	0	0	0	4	0	0	ENSGALG00000011854	1	+	49124496	49125062	567	one_exon
novel_circ_001401	0	41.4886	0	0	0	0	0	4	0	0	0	0	ENSGALG00000011854	1	-	49124594	49132122	7529	antisense
novel_circ_001402	0	20.7443	0	0	0	0	0	2	0	0	0	0	NA	1	-	49136423	49137445	1023	intergenic
novel_circ_001403	46.3736	0	0	0	0	0	4	0	0	0	0	0	NA	1	+	49137351	49137835	485	intergenic
novel_circ_001404	0	0	14.1492	0	0	0	0	0	2	0	0	0	NA	1	-	49137948	49138195	248	intergenic
novel_circ_001405	0	20.7443	0	0	0	0	0	2	0	0	0	0	ENSGALG00000036238	1	-	49148755	49149083	329	antisense
novel_circ_001406	0	0	21.2238	0	24.0625	0	0	0	3	0	2	0	ENSGALG00000036238	1	+	49151888	49169943	2525	exon_intron
novel_circ_001407	23.1868	41.4886	0	25.3743	0	0	2	4	0	2	0	0	ENSGALG00000036238	1	+	49153640	49169943	943	annot_exons
novel_circ_001408	0	41.4886	70.7459	38.0614	12.0312	11.8203	0	4	10	3	1	1	ENSGALG00000036238	1	+	49162914	49169943	848	annot_exons
novel_circ_001409	0	0	0	0	24.0625	0	0	0	0	0	2	0	ENSGALG00000036238	1	-	49175696	49176208	513	antisense
novel_circ_001410	0	0	14.1492	0	0	0	0	0	2	0	0	0	ENSGALG00000019325	1	+	49186492	49203857	11839	exon_intron
novel_circ_001411	0	0	14.1492	0	0	0	0	0	2	0	0	0	ENSGALG00000019325	1	-	49202043	49203071	1029	antisense
novel_circ_001412	0	0	0	25.3743	0	0	0	0	0	2	0	0	ENSGALG00000011863	1	-	49210572	49221241	10670	antisense
novel_circ_001413	0	31.1165	0	0	0	0	0	3	0	0	0	0	ENSGALG00000011863	1	+	49210629	49215503	457	annot_exons
novel_circ_001414	1866.54	1255.03	2058.7	1636.64	1864.84	1643.03	161	121	291	129	155	139	ENSGALG00000011863	1	+	49213129	49217512	438	annot_exons
novel_circ_001415	23.1868	0	21.2238	0	0	35.461	2	0	3	0	0	3	ENSGALG00000011863	1	+	49213129	49218210	568	annot_exons
novel_circ_001416	0	0	70.7459	0	0	0	0	0	10	0	0	0	ENSGALG00000011863	1	+	49213129	49219120	635	annot_exons
novel_circ_001417	255.055	238.56	495.221	291.804	120.312	153.664	22	23	70	23	10	13	ENSGALG00000011863	1	+	49213132	49217512	435	annot_exons
novel_circ_001418	0	20.7443	0	0	0	0	0	2	0	0	0	0	ENSGALG00000011863	1	+	49220927	49221448	522	one_exon
novel_circ_001419	81.1538	0	0	0	0	0	7	0	0	0	0	0	ENSGALG00000011866	1	+	49225008	49229796	2524	exon_intron
novel_circ_001420	0	20.7443	0	0	0	0	0	2	0	0	0	0	ENSGALG00000011866	1	+	49227355	49228246	421	annot_exons
novel_circ_001421	46.3736	0	0	0	0	23.6407	4	0	0	0	0	2	ENSGALG00000011878	1	+	49309337	49309603	267	exon_intron
novel_circ_001422	0	10.3722	28.2983	25.3743	24.0625	0	0	1	4	2	2	0	ENSGALG00000011878	1	+	49335977	49345977	10001	intronic
novel_circ_001423	11.5934	10.3722	0	0	0	23.6407	1	1	0	0	0	2	ENSGALG00000011878	1	+	49336650	49346650	10001	intronic
novel_circ_001424	0	0	14.1492	0	0	0	0	0	2	0	0	0	ENSGALG00000011878	1	-	49336792	49346790	9999	antisense
novel_circ_001425	11.5934	41.4886	0	25.3743	72.1874	47.2813	1	4	0	2	6	4	ENSGALG00000011878	1	+	49381702	49387335	5634	one_exon
novel_circ_001426	0	31.1165	21.2238	25.3743	24.0625	0	0	3	3	2	2	0	ENSGALG00000011878	1	+	49381702	49409653	5728	annot_exons
novel_circ_001427	11.5934	20.7443	28.2983	0	0	0	1	2	4	0	0	0	ENSGALG00000011878	1	+	49381702	49416066	5778	annot_exons
novel_circ_001428	0	0	0	0	24.0625	0	0	0	0	0	2	0	ENSGALG00000011878	1	+	49383487	49383675	189	one_exon
novel_circ_001429	23.1868	0	0	0	0	0	2	0	0	0	0	0	ENSGALG00000011878	1	-	49384321	49384838	518	antisense
novel_circ_001430	0	41.4886	0	0	0	0	0	4	0	0	0	0	ENSGALG00000011878	1	+	49386506	49386720	215	one_exon
novel_circ_001431	0	0	14.1492	0	0	0	0	0	2	0	0	0	NA	1	-	49425052	49425352	301	intergenic
novel_circ_001432	0	0	14.1492	0	0	0	0	0	2	0	0	0	NA	1	+	49425052	49425352	301	intergenic
novel_circ_001433	0	0	21.2238	0	0	0	0	0	3	0	0	0	NA	1	-	49457373	49459969	2597	intergenic
novel_circ_001434	0	0	0	0	0	35.461	0	0	0	0	0	3	NA	1	+	49459100	49459620	521	intergenic
novel_circ_001435	0	0	28.2983	0	0	0	0	0	4	0	0	0	ENSGALG00000011898	1	+	49459901	49460460	560	antisense
novel_circ_001436	0	0	0	0	36.0937	0	0	0	0	0	3	0	ENSGALG00000011900	1	-	49465729	49466295	567	antisense
novel_circ_001437	0	0	0	0	24.0625	0	0	0	0	0	2	0	ENSGALG00000011908	1	-	49468639	49470093	366	annot_exons
novel_circ_001438	0	0	14.1492	0	0	0	0	0	2	0	0	0	NA	1	-	49526899	49527332	434	intergenic
novel_circ_001439	0	0	0	0	48.1249	0	0	0	0	0	4	0	ENSGALG00000041687	1	+	49529186	49529705	520	antisense
novel_circ_001440	0	0	28.2983	0	0	11.8203	0	0	4	0	0	1	ENSGALG00000041687	1	-	49530861	49533283	306	annot_exons
novel_circ_001441	0	20.7443	0	0	0	0	0	2	0	0	0	0	ENSGALG00000041687	1	-	49531344	49540476	2204	exon_intron
novel_circ_001442	208.681	300.792	219.312	342.553	132.344	82.7423	18	29	31	27	11	7	ENSGALG00000041687	1	-	49531810	49540476	1738	annot_exons
novel_circ_001443	46.3736	0	28.2983	0	24.0625	0	4	0	4	0	2	0	ENSGALG00000041687	1	-	49531810	49542597	1879	annot_exons
novel_circ_001444	0	31.1165	0	25.3743	0	11.8203	0	3	0	2	0	1	ENSGALG00000041687	1	-	49535646	49535919	274	one_exon
novel_circ_001445	0	0	0	0	0	23.6407	0	0	0	0	0	2	ENSGALG00000041687	1	+	49538078	49540470	2393	antisense
novel_circ_001446	173.901	93.3494	14.1492	0	0	11.8203	15	9	2	0	0	1	ENSGALG00000041687	1	-	49539038	49540476	519	annot_exons
novel_circ_001447	0	0	0	0	24.0625	0	0	0	0	0	2	0	ENSGALG00000041687	1	-	49539485	49540400	179	annot_exons
novel_circ_001448	0	0	0	0	0	82.7423	0	0	0	0	0	7	ENSGALG00000011931	1	-	49588783	49589097	315	antisense
novel_circ_001449	0	0	0	0	0	82.7423	0	0	0	0	0	7	ENSGALG00000011931	1	+	49588932	49589606	675	one_exon
novel_circ_001450	23.1868	0	0	0	0	0	2	0	0	0	0	0	ENSGALG00000011931	1	+	49589006	49589669	664	one_exon
novel_circ_001451	34.7802	0	0	0	0	0	3	0	0	0	0	0	ENSGALG00000011931	1	-	49589006	49589669	664	antisense
novel_circ_001452	0	0	0	50.7485	0	0	0	0	0	4	0	0	ENSGALG00000011934	1	+	49612246	49616697	1387	exon_intron
novel_circ_001453	0	0	0	0	48.1249	0	0	0	0	0	4	0	ENSGALG00000011934	1	-	49615932	49616238	307	antisense
novel_circ_001454	0	0	0	25.3743	0	0	0	0	0	2	0	0	ENSGALG00000030101	1	-	49627907	49628151	245	exon_intron
novel_circ_001455	0	0	14.1492	0	0	0	0	0	2	0	0	0	ENSGALG00000011947	1	-	49640818	49641231	414	antisense
novel_circ_001456	0	62.2329	0	0	0	0	0	6	0	0	0	0	ENSGALG00000011950	1	-	49642925	49652199	1873	annot_exons
novel_circ_001457	0	0	0	38.0614	0	0	0	0	0	3	0	0	ENSGALG00000011950	1	-	49652665	49658253	654	annot_exons
novel_circ_001458	0	0	0	0	24.0625	0	0	0	0	0	2	0	ENSGALG00000011950	1	-	49656756	49656929	174	one_exon
novel_circ_001459	0	0	0	38.0614	0	0	0	0	0	3	0	0	ENSGALG00000011953	1	+	49668940	49669289	350	one_exon
novel_circ_001460	0	0	0	0	0	35.461	0	0	0	0	0	3	ENSGALG00000011953	1	-	49669246	49670004	759	antisense
novel_circ_001461	0	0	35.3729	0	0	0	0	0	5	0	0	0	ENSGALG00000011957	1	+	49677359	49677655	297	one_exon
novel_circ_001462	0	0	28.2983	0	0	0	0	0	4	0	0	0	ENSGALG00000011957	1	-	49677359	49677655	297	antisense
novel_circ_001463	0	20.7443	0	0	0	0	0	2	0	0	0	0	ENSGALG00000011957	1	+	49677735	49679461	1727	one_exon
novel_circ_001464	0	0	0	0	0	23.6407	0	0	0	0	0	2	ENSGALG00000011957	1	-	49678548	49679924	1377	antisense
novel_circ_001465	0	0	42.4475	0	0	0	0	0	6	0	0	0	ENSGALG00000011957	1	-	49679016	49679799	784	antisense
novel_circ_001466	34.7802	0	0	0	0	0	3	0	0	0	0	0	NA	1	+	49692442	49693100	659	intergenic
novel_circ_001467	0	0	0	0	0	23.6407	0	0	0	0	0	2	ENSGALG00000011958	1	-	49698429	49703543	1261	exon_intron
novel_circ_001468	0	0	28.2983	0	0	0	0	0	4	0	0	0	ENSGALG00000011958	1	-	49700383	49700594	212	one_exon
novel_circ_001469	173.901	62.2329	84.895	0	48.1249	23.6407	15	6	12	0	4	2	ENSGALG00000011958	1	-	49700383	49703130	757	annot_exons
novel_circ_001470	0	0	0	25.3743	0	0	0	0	0	2	0	0	ENSGALG00000011965	1	-	49730306	49740562	503	annot_exons
novel_circ_001471	0	0	0	12.6871	12.0312	70.922	0	0	0	1	1	6	ENSGALG00000011966	1	+	49768978	49776759	838	annot_exons
novel_circ_001472	0	0	0	63.4357	0	0	0	0	0	5	0	0	ENSGALG00000011966	1	+	49786937	49787438	502	one_exon
novel_circ_001473	0	0	0	0	24.0625	0	0	0	0	0	2	0	ENSGALG00000011976	1	+	49801920	49804365	2446	antisense
novel_circ_001474	0	0	0	0	24.0625	0	0	0	0	0	2	0	ENSGALG00000011976	1	-	49801920	49804365	307	annot_exons
novel_circ_001475	382.582	114.094	247.611	342.553	445.156	177.305	33	11	35	27	37	15	ENSGALG00000011976	1	-	49802810	49805776	733	annot_exons
novel_circ_001476	0	0	0	25.3743	0	0	0	0	0	2	0	0	ENSGALG00000041607	1	+	49814589	49816894	2306	exon_intron
novel_circ_001477	0	0	0	25.3743	0	0	0	0	0	2	0	0	ENSGALG00000041607	1	+	49814860	49815097	238	exon_intron
novel_circ_001478	0	0	0	0	24.0625	0	0	0	0	0	2	0	ENSGALG00000011992	1	+	49816603	49818248	1646	antisense
novel_circ_001479	23.1868	0	0	0	0	0	2	0	0	0	0	0	ENSGALG00000011992	1	+	49832571	49837607	5037	antisense
novel_circ_001480	0	0	0	50.7485	0	0	0	0	0	4	0	0	ENSGALG00000011992	1	-	49834011	49836494	910	annot_exons
novel_circ_001481	0	0	0	25.3743	0	0	0	0	0	2	0	0	ENSGALG00000011992	1	-	49834652	49836525	822	exon_intron
novel_circ_001482	0	0	0	0	36.0937	0	0	0	0	0	3	0	ENSGALG00000011992	1	-	49845052	49849448	790	annot_exons
novel_circ_001483	23.1868	0	0	0	0	0	2	0	0	0	0	0	ENSGALG00000011992	1	+	49846977	49857589	10613	antisense
novel_circ_001484	46.3736	41.4886	0	12.6871	48.1249	11.8203	4	4	0	1	4	1	ENSGALG00000011992	1	-	49857338	49857996	659	one_exon
novel_circ_001485	0	20.7443	0	0	0	0	0	2	0	0	0	0	ENSGALG00000011992	1	+	49869343	49870248	906	antisense
novel_circ_001486	0	0	35.3729	0	0	0	0	0	5	0	0	0	NA	1	+	49915380	49915914	535	intergenic
novel_circ_001487	0	0	28.2983	0	0	0	0	0	4	0	0	0	ENSGALG00000012007	1	+	49943769	49948193	462	annot_exons
novel_circ_001488	23.1868	0	0	0	0	0	2	0	0	0	0	0	ENSGALG00000012007	1	+	49959145	49960166	1022	one_exon
novel_circ_001489	0	0	113.193	0	0	0	0	0	16	0	0	0	ENSGALG00000012013	1	+	49974214	49975165	263	annot_exons
novel_circ_001490	11.5934	72.6051	0	0	12.0312	0	1	7	0	0	1	0	ENSGALG00000012024	1	+	50007152	50017148	326	annot_exons
novel_circ_001491	0	0	21.2238	0	0	0	0	0	3	0	0	0	ENSGALG00000012024	1	-	50084004	50088925	4922	antisense
novel_circ_001492	0	31.1165	0	0	0	0	0	3	0	0	0	0	ENSGALG00000012024	1	+	50088715	50092368	572	annot_exons
novel_circ_001493	23.1868	0	0	0	0	0	2	0	0	0	0	0	ENSGALG00000012024	1	+	50091030	50091220	191	intronic
novel_circ_001494	23.1868	0	0	0	0	0	2	0	0	0	0	0	ENSGALG00000012024	1	-	50091030	50091220	191	antisense
novel_circ_001495	23.1868	0	0	0	0	0	2	0	0	0	0	0	NA	1	-	50094008	50095950	1943	intergenic
novel_circ_001496	0	0	14.1492	0	0	0	0	0	2	0	0	0	NA	1	-	50095232	50095351	120	intergenic
novel_circ_001497	46.3736	20.7443	77.8205	0	48.1249	70.922	4	2	11	0	4	6	ENSGALG00000012033	1	+	50106568	50108369	1802	antisense
novel_circ_001498	0	0	0	25.3743	0	0	0	0	0	2	0	0	ENSGALG00000012033	1	-	50113954	50115303	153	annot_exons
novel_circ_001499	0	20.7443	0	0	0	0	0	2	0	0	0	0	ENSGALG00000012034	1	-	50125307	50135318	1098	annot_exons
novel_circ_001500	0	0	14.1492	0	0	0	0	0	2	0	0	0	NA	1	-	50145361	50145566	206	intergenic
novel_circ_001501	0	0	14.1492	0	0	0	0	0	2	0	0	0	NA	1	+	50145361	50145566	206	intergenic
novel_circ_001502	0	0	0	50.7485	0	0	0	0	0	4	0	0	ENSGALG00000012050	1	+	50161309	50185317	24009	antisense
novel_circ_001503	46.3736	20.7443	21.2238	76.1228	0	0	4	2	3	6	0	0	ENSGALG00000012050	1	-	50166174	50180001	1464	annot_exons
novel_circ_001504	0	62.2329	0	0	0	0	0	6	0	0	0	0	ENSGALG00000012050	1	-	50166552	50167146	310	annot_exons
novel_circ_001505	0	0	0	0	24.0625	0	0	0	0	0	2	0	ENSGALG00000012050	1	-	50166972	50167393	274	annot_exons
novel_circ_001506	0	20.7443	0	0	0	0	0	2	0	0	0	0	ENSGALG00000012050	1	+	50171891	50172836	946	antisense
novel_circ_001507	0	20.7443	0	0	0	0	0	2	0	0	0	0	ENSGALG00000012050	1	-	50171891	50172836	946	intronic
novel_circ_001508	46.3736	82.9772	0	0	0	35.461	4	8	0	0	0	3	ENSGALG00000012050	1	-	50184107	50187485	2487	annot_exons
novel_circ_001509	0	0	0	0	0	23.6407	0	0	0	0	0	2	ENSGALG00000012050	1	+	50186471	50187201	731	antisense
novel_circ_001510	0	0	14.1492	0	0	0	0	0	2	0	0	0	ENSGALG00000012050	1	+	50186935	50187401	467	antisense
novel_circ_001511	0	0	14.1492	0	0	0	0	0	2	0	0	0	ENSGALG00000012050	1	-	50186935	50187401	467	one_exon
novel_circ_001512	0	0	0	50.7485	0	0	0	0	0	4	0	0	ENSGALG00000012050	1	-	50187099	50187412	314	one_exon
novel_circ_001513	0	0	0	25.3743	0	0	0	0	0	2	0	0	ENSGALG00000012050	1	-	50192506	50198235	455	annot_exons
novel_circ_001514	0	0	0	0	0	35.461	0	0	0	0	0	3	ENSGALG00000012050	1	-	50243260	50266683	23424	exon_intron
novel_circ_001515	0	0	14.1492	0	0	0	0	0	2	0	0	0	ENSGALG00000035051	1	-	50449230	50450117	503	exon_intron
novel_circ_001516	0	0	21.2238	0	0	0	0	0	3	0	0	0	NA	1	+	50607597	50608255	659	intergenic
novel_circ_001517	0	0	0	63.4357	0	0	0	0	0	5	0	0	ENSGALG00000012135	1	-	50633590	50633980	391	one_exon
novel_circ_001518	0	0	0	0	0	23.6407	0	0	0	0	0	2	ENSGALG00000012135	1	-	50633656	50634329	674	one_exon
novel_circ_001519	46.3736	0	0	0	0	0	4	0	0	0	0	0	ENSGALG00000012135	1	-	50633658	50635286	1078	annot_exons
novel_circ_001520	0	0	0	0	0	23.6407	0	0	0	0	0	2	ENSGALG00000012135	1	+	50633688	50634038	351	antisense
novel_circ_001521	0	0	0	25.3743	0	0	0	0	0	2	0	0	ENSGALG00000012135	1	-	50633713	50634233	521	one_exon
novel_circ_001522	0	0	0	63.4357	0	0	0	0	0	5	0	0	ENSGALG00000012135	1	-	50633713	50634483	771	one_exon
novel_circ_001523	0	10.3722	14.1492	12.6871	0	35.461	0	1	2	1	0	3	ENSGALG00000012135	1	+	50633736	50634237	502	antisense
novel_circ_001524	11.5934	20.7443	21.2238	38.0614	24.0625	11.8203	1	2	3	3	2	1	ENSGALG00000012135	1	+	50633736	50634243	508	antisense
novel_circ_001525	11.5934	20.7443	14.1492	25.3743	24.0625	0	1	2	2	2	2	0	ENSGALG00000012135	1	-	50633736	50634243	508	one_exon
novel_circ_001526	69.5604	20.7443	7.07459	38.0614	0	0	6	2	1	3	0	0	ENSGALG00000012135	1	+	50633736	50634244	509	antisense
novel_circ_001527	46.3736	0	0	12.6871	0	0	4	0	0	1	0	0	ENSGALG00000012135	1	-	50633736	50634244	509	one_exon
novel_circ_001528	0	0	14.1492	0	0	0	0	0	2	0	0	0	ENSGALG00000012135	1	+	50633736	50634245	510	antisense
novel_circ_001529	0	0	42.4475	0	0	0	0	0	6	0	0	0	ENSGALG00000012135	1	-	50633738	50634446	709	one_exon
novel_circ_001530	0	0	0	63.4357	0	0	0	0	0	5	0	0	ENSGALG00000012135	1	-	50633739	50635208	919	annot_exons
novel_circ_001531	0	0	0	63.4357	0	0	0	0	0	5	0	0	ENSGALG00000012135	1	+	50633739	50635208	1470	antisense
novel_circ_001532	0	41.4886	0	0	0	0	0	4	0	0	0	0	ENSGALG00000012135	1	+	50633977	50635377	1401	antisense
novel_circ_001533	0	0	0	0	0	23.6407	0	0	0	0	0	2	ENSGALG00000012135	1	+	50634040	50635360	1321	antisense
novel_circ_001534	0	0	0	25.3743	0	0	0	0	0	2	0	0	ENSGALG00000012135	1	-	50634119	50635349	680	annot_exons
novel_circ_001535	0	41.4886	0	0	0	0	0	4	0	0	0	0	ENSGALG00000012135	1	+	50634317	50635318	1002	antisense
novel_circ_001536	23.1868	0	0	0	0	0	2	0	0	0	0	0	ENSGALG00000012135	1	+	50634376	50635187	812	antisense
novel_circ_001537	0	41.4886	0	0	0	0	0	4	0	0	0	0	ENSGALG00000012144	1	+	50647035	50653540	6506	antisense
novel_circ_001538	0	0	42.4475	0	0	0	0	0	6	0	0	0	ENSGALG00000012144	1	+	50648893	50649211	319	antisense
novel_circ_001539	0	31.1165	0	0	0	0	0	3	0	0	0	0	ENSGALG00000012144	1	-	50649181	50654856	2009	exon_intron
novel_circ_001540	0	0	0	50.7485	0	0	0	0	0	4	0	0	ENSGALG00000036743	1	+	50663866	50667287	3422	antisense
novel_circ_001541	23.1868	0	0	0	0	0	2	0	0	0	0	0	NA	1	+	50708941	50709656	716	intergenic
novel_circ_001542	0	0	0	0	24.0625	0	0	0	0	0	2	0	NA	1	+	50709786	50710248	463	intergenic
novel_circ_001543	0	0	0	0	24.0625	0	0	0	0	0	2	0	NA	1	+	50710324	50710552	229	intergenic
novel_circ_001544	0	31.1165	0	0	0	0	0	3	0	0	0	0	NA	1	-	50710844	50711306	463	intergenic
novel_circ_001545	0	0	0	38.0614	0	0	0	0	0	3	0	0	ENSGALG00000027665	1	-	50711937	50712532	596	exon_intron
novel_circ_001546	0	20.7443	0	0	0	0	0	2	0	0	0	0	ENSGALG00000027665	1	-	50712098	50712413	316	intronic
novel_circ_001547	81.1538	0	28.2983	12.6871	12.0312	47.2813	7	0	4	1	1	4	ENSGALG00000012172	1	+	50726668	50727470	362	annot_exons
novel_circ_001548	0	0	14.1492	0	0	0	0	0	2	0	0	0	ENSGALG00000012172	1	-	50726775	50727460	686	antisense
novel_circ_001549	34.7802	0	0	0	0	0	3	0	0	0	0	0	ENSGALG00000012172	1	-	50726900	50727185	286	antisense
novel_circ_001550	0	0	0	50.7485	0	0	0	0	0	4	0	0	ENSGALG00000012172	1	+	50727302	50730092	996	annot_exons
novel_circ_001551	23.1868	0	0	0	0	0	2	0	0	0	0	0	ENSGALG00000012172	1	+	50727894	50728479	586	exon_intron
novel_circ_001552	0	0	28.2983	0	0	0	0	0	4	0	0	0	ENSGALG00000012172	1	-	50729245	50731051	1807	antisense
novel_circ_001553	0	20.7443	0	0	0	0	0	2	0	0	0	0	ENSGALG00000012172	1	+	50730093	50730570	478	intronic
novel_circ_001554	0	31.1165	0	0	0	0	0	3	0	0	0	0	NA	1	-	50748558	50749947	1390	intergenic
novel_circ_001555	57.967	0	0	0	0	0	5	0	0	0	0	0	ENSGALG00000012178	1	+	50769795	50770404	312	annot_exons
novel_circ_001556	0	41.4886	0	0	0	0	0	4	0	0	0	0	NA	1	+	50772485	50772653	169	intergenic
novel_circ_001557	0	0	0	63.4357	0	0	0	0	0	5	0	0	ENSGALG00000036867	1	+	50812011	50813412	1402	exon_intron
novel_circ_001558	0	0	0	0	24.0625	0	0	0	0	0	2	0	NA	1	-	50816875	50817086	212	intergenic
novel_circ_001559	46.3736	0	0	0	0	47.2813	4	0	0	0	0	4	NA	1	+	50816900	50817053	154	intergenic
novel_circ_001560	46.3736	0	0	0	0	47.2813	4	0	0	0	0	4	NA	1	-	50816900	50817053	154	intergenic
novel_circ_001561	0	0	0	0	24.0625	0	0	0	0	0	2	0	NA	1	+	50817934	50818093	160	intergenic
novel_circ_001562	0	0	0	50.7485	0	0	0	0	0	4	0	0	ENSGALG00000028230	1	+	50846009	50850187	2573	exon_intron
novel_circ_001563	0	0	0	0	0	47.2813	0	0	0	0	0	4	NA	1	-	50848972	50849281	310	intergenic
novel_circ_001564	0	0	14.1492	0	0	0	0	0	2	0	0	0	ENSGALG00000030783	1	+	50863400	50864032	633	antisense
novel_circ_001565	23.1868	0	0	0	0	0	2	0	0	0	0	0	ENSGALG00000041766	1	+	50869417	50879117	3050	exon_intron
novel_circ_001566	11.5934	31.1165	70.7459	38.0614	60.1562	11.8203	1	3	10	3	5	1	ENSGALG00000041766	1	+	50873995	50874446	324	annot_exons
novel_circ_001567	0	0	0	0	0	70.922	0	0	0	0	0	6	NA	1	+	50878432	50878642	211	intergenic
novel_circ_001568	0	0	28.2983	0	0	0	0	0	4	0	0	0	NA	1	+	50886900	50895389	8490	intergenic
novel_circ_001569	0	0	14.1492	0	0	0	0	0	2	0	0	0	ENSGALG00000037360	1	+	50918015	50924822	2644	exon_intron
novel_circ_001570	0	0	0	0	24.0625	0	0	0	0	0	2	0	ENSGALG00000037360	1	+	50918048	50921788	714	annot_exons
novel_circ_001571	0	0	0	0	0	23.6407	0	0	0	0	0	2	ENSGALG00000037360	1	-	50923672	50924749	1078	antisense
novel_circ_001572	0	31.1165	0	0	0	0	0	3	0	0	0	0	ENSGALG00000037360	1	-	50924270	50924796	527	antisense
novel_circ_001573	0	0	28.2983	0	0	0	0	0	4	0	0	0	ENSGALG00000037360	1	-	50927412	50928613	1202	antisense
novel_circ_001574	46.3736	0	0	0	0	0	4	0	0	0	0	0	ENSGALG00000037360	1	+	50928321	50928704	384	one_exon
novel_circ_001575	0	20.7443	0	0	0	0	0	2	0	0	0	0	ENSGALG00000037360	1	-	50928591	50928920	330	antisense
novel_circ_001576	0	0	0	0	0	23.6407	0	0	0	0	0	2	NA	1	+	50929016	50930588	1573	intergenic
novel_circ_001577	0	0	0	0	0	35.461	0	0	0	0	0	3	NA	1	+	50930366	50930588	223	intergenic
novel_circ_001578	0	0	14.1492	0	0	0	0	0	2	0	0	0	NA	1	-	50930635	50931370	736	intergenic
novel_circ_001579	34.7802	0	0	0	0	0	3	0	0	0	0	0	ENSGALG00000032313	1	+	50931678	50932247	570	antisense
novel_circ_001580	23.1868	0	0	0	0	23.6407	2	0	0	0	0	2	ENSGALG00000032257	1	+	50966172	50973390	577	annot_exons
novel_circ_001581	0	0	0	0	24.0625	0	0	0	0	0	2	0	ENSGALG00000032257	1	+	50972057	50972479	260	annot_exons
novel_circ_001582	104.341	103.722	367.879	164.933	12.0312	153.664	9	10	52	13	1	13	ENSGALG00000032257	1	+	50972057	50973390	489	annot_exons
novel_circ_001583	0	0	0	38.0614	0	0	0	0	0	3	0	0	ENSGALG00000032257	1	-	50973167	50979108	5942	antisense
novel_circ_001584	0	0	14.1492	0	0	23.6407	0	0	2	0	0	2	ENSGALG00000032257	1	+	50980742	50982224	548	annot_exons
novel_circ_001585	0	0	42.4475	0	0	0	0	0	6	0	0	0	ENSGALG00000012272	1	-	50994998	50997746	2749	antisense
novel_circ_001586	0	0	14.1492	0	0	0	0	0	2	0	0	0	ENSGALG00000012277	1	+	51010836	51011767	932	antisense
novel_circ_001587	0	20.7443	0	0	0	0	0	2	0	0	0	0	ENSGALG00000012277	1	+	51011703	51013165	1463	antisense
novel_circ_001588	0	0	0	25.3743	0	0	0	0	0	2	0	0	ENSGALG00000041823	1	+	51054803	51055081	279	antisense
novel_circ_001589	0	0	0	0	24.0625	0	0	0	0	0	2	0	ENSGALG00000041823	1	+	51055840	51059371	3532	antisense
novel_circ_001590	0	0	0	0	0	23.6407	0	0	0	0	0	2	ENSGALG00000012265	1	+	51109801	51110030	230	antisense
novel_circ_001591	23.1868	0	0	0	0	0	2	0	0	0	0	0	ENSGALG00000012265	1	+	51110075	51110853	779	antisense
novel_circ_001592	0	31.1165	0	0	0	0	0	3	0	0	0	0	ENSGALG00000012265	1	+	51110681	51111373	693	antisense
novel_circ_001593	0	20.7443	0	0	0	0	0	2	0	0	0	0	ENSGALG00000012265	1	-	51111159	51112187	457	annot_exons
novel_circ_001594	0	0	0	0	0	47.2813	0	0	0	0	0	4	ENSGALG00000012265	1	-	51111159	51113811	1219	annot_exons
novel_circ_001595	0	0	0	25.3743	0	0	0	0	0	2	0	0	ENSGALG00000012265	1	-	51111159	51115309	2081	annot_exons
novel_circ_001596	0	0	56.5967	0	0	0	0	0	8	0	0	0	ENSGALG00000012265	1	+	51113201	51113744	544	antisense
novel_circ_001597	0	0	0	0	0	35.461	0	0	0	0	0	3	ENSGALG00000012265	1	-	51114473	51119441	1477	annot_exons
novel_circ_001598	0	0	0	0	0	23.6407	0	0	0	0	0	2	ENSGALG00000012296	1	-	51131600	51140777	1675	annot_exons
novel_circ_001599	0	0	0	0	0	23.6407	0	0	0	0	0	2	ENSGALG00000045591	1	+	51168269	51170240	1972	antisense
novel_circ_001600	0	0	0	0	48.1249	0	0	0	0	0	4	0	ENSGALG00000012420	1	-	51200953	51202824	363	annot_exons
novel_circ_001601	0	0	0	0	24.0625	0	0	0	0	0	2	0	ENSGALG00000012420	1	+	51201417	51202819	1403	antisense
novel_circ_001602	0	0	0	0	0	59.1017	0	0	0	0	0	5	ENSGALG00000012420	1	-	51201520	51202560	1041	exon_intron
novel_circ_001603	0	0	0	0	36.0937	0	0	0	0	0	3	0	ENSGALG00000023131	1	+	51216593	51216899	307	antisense
novel_circ_001604	0	0	0	0	0	23.6407	0	0	0	0	0	2	ENSGALG00000039658	1	+	51230712	51234089	3378	antisense
novel_circ_001605	0	0	14.1492	0	0	0	0	0	2	0	0	0	NA	1	-	51255158	51255741	584	intergenic
novel_circ_001606	23.1868	0	0	0	0	0	2	0	0	0	0	0	NA	1	+	51675075	51676363	1289	intergenic
novel_circ_001607	23.1868	0	0	0	0	0	2	0	0	0	0	0	NA	1	-	51675075	51676363	1289	intergenic
novel_circ_001608	0	0	0	0	0	106.383	0	0	0	0	0	9	ENSGALG00000012529	1	+	51755452	51756920	545	annot_exons
novel_circ_001609	0	10.3722	0	50.7485	36.0937	0	0	1	0	4	3	0	ENSGALG00000012529	1	+	51755452	51758620	910	annot_exons
novel_circ_001610	0	0	14.1492	0	0	0	0	0	2	0	0	0	ENSGALG00000012529	1	+	51755452	51758931	1040	annot_exons
novel_circ_001611	0	0	35.3729	12.6871	0	0	0	0	5	1	0	0	ENSGALG00000012529	1	+	51755452	51759530	1183	annot_exons
novel_circ_001612	0	20.7443	0	50.7485	0	0	0	2	0	4	0	0	ENSGALG00000012529	1	+	51755703	51757600	487	annot_exons
novel_circ_001613	0	0	14.1492	0	0	0	0	0	2	0	0	0	ENSGALG00000012529	1	+	51757914	51758620	217	annot_exons
novel_circ_001614	0	20.7443	0	0	0	0	0	2	0	0	0	0	ENSGALG00000012529	1	+	51759838	51760300	463	intronic
novel_circ_001615	0	0	0	38.0614	0	0	0	0	0	3	0	0	ENSGALG00000012530	1	+	51764072	51770574	2017	exon_intron
novel_circ_001616	1518.73	1286.15	1577.63	1179.9	1564.06	1465.72	131	124	223	93	130	124	ENSGALG00000043092	1	+	51817211	51817563	353	one_exon
novel_circ_001617	741.977	902.377	700.384	710.48	481.249	709.22	64	87	99	56	40	60	ENSGALG00000043092	1	+	51817211	51822176	510	annot_exons
novel_circ_001618	46.3736	0	0	0	0	0	4	0	0	0	0	0	ENSGALG00000043092	1	-	51817238	51817529	292	antisense
novel_circ_001619	0	0	0	25.3743	0	0	0	0	0	2	0	0	ENSGALG00000043092	1	-	51817246	51848057	30812	antisense
novel_circ_001620	0	20.7443	0	0	0	0	0	2	0	0	0	0	ENSGALG00000043092	1	-	51817270	51839504	22235	antisense
novel_circ_001621	0	0	0	0	72.1874	0	0	0	0	0	6	0	ENSGALG00000043092	1	+	51817300	51842794	1039	annot_exons
novel_circ_001622	0	0	0	25.3743	0	0	0	0	0	2	0	0	ENSGALG00000043092	1	+	51817342	51868610	5289	annot_exons
novel_circ_001623	0	0	0	25.3743	0	0	0	0	0	2	0	0	ENSGALG00000043092	1	-	51817380	51870387	53008	antisense
novel_circ_001624	0	0	0	38.0614	0	0	0	0	0	3	0	0	ENSGALG00000043092	1	+	51817380	51870387	6209	annot_exons
novel_circ_001625	0	0	0	0	0	23.6407	0	0	0	0	0	2	ENSGALG00000043092	1	-	51822022	51842776	20755	antisense
novel_circ_001626	0	0	28.2983	0	0	0	0	0	4	0	0	0	ENSGALG00000043092	1	+	51842699	51851396	1025	annot_exons
novel_circ_001627	0	0	42.4475	0	0	0	0	0	6	0	0	0	ENSGALG00000043092	1	+	51846893	51848830	463	annot_exons
novel_circ_001628	0	0	0	0	24.0625	0	0	0	0	0	2	0	ENSGALG00000043092	1	-	51846920	51851387	4468	antisense
novel_circ_001629	0	0	0	63.4357	0	0	0	0	0	5	0	0	ENSGALG00000043092	1	+	51851203	51855302	788	annot_exons
novel_circ_001630	0	20.7443	0	0	0	0	0	2	0	0	0	0	ENSGALG00000043092	1	+	51851203	51856798	1133	annot_exons
novel_circ_001631	0	0	0	0	0	82.7423	0	0	0	0	0	7	ENSGALG00000043092	1	+	51851734	51856152	801	annot_exons
novel_circ_001632	0	62.2329	0	0	0	0	0	6	0	0	0	0	ENSGALG00000043092	1	+	51855171	51859200	986	annot_exons
novel_circ_001633	23.1868	41.4886	35.3729	25.3743	24.0625	0	2	4	5	2	2	0	ENSGALG00000043092	1	+	51855197	51856085	246	annot_exons
novel_circ_001634	0	0	0	76.1228	0	0	0	0	0	6	0	0	ENSGALG00000043092	1	+	51855946	51861392	1311	annot_exons
novel_circ_001635	46.3736	0	0	0	0	0	4	0	0	0	0	0	ENSGALG00000043092	1	+	51858252	51861392	842	annot_exons
novel_circ_001636	0	31.1165	0	0	0	0	0	3	0	0	0	0	ENSGALG00000043092	1	+	51859089	51859752	238	annot_exons
novel_circ_001637	57.967	0	14.1492	0	0	0	5	0	2	0	0	0	ENSGALG00000043092	1	+	51860293	51860452	160	one_exon
novel_circ_001638	0	0	0	0	24.0625	0	0	0	0	0	2	0	ENSGALG00000043092	1	+	51860293	51865798	1302	annot_exons
novel_circ_001639	92.7472	0	0	0	0	0	8	0	0	0	0	0	ENSGALG00000043092	1	+	51862624	51867380	1332	annot_exons
novel_circ_001640	0	0	14.1492	0	0	0	0	0	2	0	0	0	ENSGALG00000043092	1	+	51863221	51870217	1998	annot_exons
novel_circ_001641	0	0	0	25.3743	0	0	0	0	0	2	0	0	ENSGALG00000043092	1	+	51863866	51870712	2341	exon_intron
novel_circ_001642	0	0	0	25.3743	0	0	0	0	0	2	0	0	ENSGALG00000043092	1	-	51863866	51870712	6847	antisense
novel_circ_001643	0	41.4886	0	0	0	0	0	4	0	0	0	0	ENSGALG00000043092	1	-	51865121	51865300	180	antisense
novel_circ_001644	104.341	51.8608	183.939	38.0614	72.1874	35.461	9	5	26	3	6	3	ENSGALG00000043092	1	+	51865128	51865298	171	one_exon
novel_circ_001645	11.5934	41.4886	35.3729	0	12.0312	0	1	4	5	0	1	0	ENSGALG00000043092	1	+	51865137	51865266	130	one_exon
novel_circ_001646	11.5934	31.1165	35.3729	0	12.0312	0	1	3	5	0	1	0	ENSGALG00000043092	1	-	51865137	51865266	130	antisense
novel_circ_001647	23.1868	62.2329	84.895	0	24.0625	59.1017	2	6	12	0	2	5	ENSGALG00000043092	1	+	51865171	51865670	162	annot_exons
novel_circ_001648	46.3736	114.094	84.895	63.4357	24.0625	70.922	4	11	12	5	2	6	ENSGALG00000043092	1	-	51865171	51865670	500	antisense
novel_circ_001649	46.3736	0	0	0	0	0	4	0	0	0	0	0	ENSGALG00000043092	1	-	51865181	51870957	5777	antisense
novel_circ_001650	0	0	0	63.4357	0	0	0	0	0	5	0	0	ENSGALG00000043092	1	-	51865189	51870483	5295	antisense
novel_circ_001651	0	0	0	0	24.0625	0	0	0	0	0	2	0	ENSGALG00000043092	1	+	51865656	51870917	2099	annot_exons
novel_circ_001652	0	0	0	0	0	23.6407	0	0	0	0	0	2	ENSGALG00000043092	1	-	51865672	51869894	4223	antisense
novel_circ_001653	0	0	0	50.7485	0	0	0	0	0	4	0	0	ENSGALG00000043092	1	+	51866484	51869931	970	annot_exons
novel_circ_001654	0	0	21.2238	0	0	0	0	0	3	0	0	0	ENSGALG00000043092	1	+	51866488	51870199	1234	annot_exons
novel_circ_001655	0	0	21.2238	0	0	0	0	0	3	0	0	0	ENSGALG00000043092	1	-	51866488	51870199	3712	antisense
novel_circ_001656	0	0	0	0	0	23.6407	0	0	0	0	0	2	ENSGALG00000043092	1	+	51866971	51870387	1291	annot_exons
novel_circ_001657	0	20.7443	0	0	0	0	0	2	0	0	0	0	ENSGALG00000043092	1	+	51867279	51870912	1711	annot_exons
novel_circ_001658	11.5934	0	0	0	24.0625	0	1	0	0	0	2	0	ENSGALG00000043092	1	+	51867302	51868660	255	annot_exons
novel_circ_001659	0	51.8608	7.07459	0	12.0312	23.6407	0	5	1	0	1	2	ENSGALG00000043092	1	+	51867312	51868658	243	annot_exons
novel_circ_001660	11.5934	0	0	0	0	23.6407	1	0	0	0	0	2	ENSGALG00000043092	1	+	51868533	51869931	580	annot_exons
novel_circ_001661	0	20.7443	0	0	0	0	0	2	0	0	0	0	ENSGALG00000043092	1	+	51869178	51870301	736	annot_exons
novel_circ_001662	0	0	14.1492	0	0	0	0	0	2	0	0	0	ENSGALG00000043092	1	-	51869472	51870739	1268	antisense
novel_circ_001663	0	20.7443	0	0	0	0	0	2	0	0	0	0	ENSGALG00000043092	1	-	51869835	51870040	206	antisense
novel_circ_001664	0	20.7443	0	0	0	0	0	2	0	0	0	0	ENSGALG00000043092	1	+	51869835	51870040	206	one_exon
novel_circ_001665	0	0	0	25.3743	0	0	0	0	0	2	0	0	ENSGALG00000043092	1	+	51869937	51870099	163	one_exon
novel_circ_001666	0	0	0	0	0	23.6407	0	0	0	0	0	2	ENSGALG00000043092	1	-	51869937	51870281	345	antisense
novel_circ_001667	0	41.4886	0	0	0	0	0	4	0	0	0	0	ENSGALG00000043092	1	-	51869939	51870257	319	antisense
novel_circ_001668	0	0	0	0	24.0625	0	0	0	0	0	2	0	ENSGALG00000043092	1	-	51869980	51870176	197	antisense
novel_circ_001669	0	62.2329	0	0	0	0	0	6	0	0	0	0	ENSGALG00000043092	1	+	51870091	51870947	857	one_exon
novel_circ_001670	0	0	0	0	36.0937	0	0	0	0	0	3	0	ENSGALG00000043092	1	+	51870357	51870749	393	one_exon
novel_circ_001671	23.1868	10.3722	0	25.3743	12.0312	0	2	1	0	2	1	0	ENSGALG00000043092	1	+	51870379	51870575	197	one_exon
novel_circ_001672	0	62.2329	0	0	0	0	0	6	0	0	0	0	ENSGALG00000043092	1	-	51870384	51870933	550	antisense
novel_circ_001673	0	0	0	0	0	23.6407	0	0	0	0	0	2	ENSGALG00000043092	1	+	51870467	51870669	203	one_exon
novel_circ_001674	0	0	21.2238	12.6871	0	11.8203	0	0	3	1	0	1	ENSGALG00000043092	1	-	51870639	51870892	254	antisense
novel_circ_001675	0	0	21.2238	12.6871	0	0	0	0	3	1	0	0	ENSGALG00000043092	1	+	51870639	51870892	254	one_exon
novel_circ_001676	0	0	0	0	24.0625	0	0	0	0	0	2	0	NA	1	+	51901727	51914420	12694	intergenic
novel_circ_001677	0	0	0	0	0	47.2813	0	0	0	0	0	4	NA	1	-	51910097	51910873	777	intergenic
novel_circ_001678	0	20.7443	0	0	0	0	0	2	0	0	0	0	NA	1	+	51931158	51936889	5732	intergenic
novel_circ_001679	23.1868	0	0	0	0	0	2	0	0	0	0	0	NA	1	+	51932248	51934395	2148	intergenic
novel_circ_001680	0	31.1165	0	0	0	0	0	3	0	0	0	0	NA	1	+	51940454	51941645	1192	intergenic
novel_circ_001681	0	0	0	38.0614	0	0	0	0	0	3	0	0	ENSGALG00000012540	1	-	51965576	51970354	4779	antisense
novel_circ_001682	0	20.7443	0	0	0	0	0	2	0	0	0	0	ENSGALG00000012540	1	+	51968113	51997944	19754	exon_intron
novel_circ_001683	0	0	0	0	0	23.6407	0	0	0	0	0	2	ENSGALG00000012540	1	+	51982837	51983841	1005	intronic
novel_circ_001684	104.341	238.56	198.088	25.3743	168.437	23.6407	9	23	28	2	14	2	ENSGALG00000012540	1	+	51987495	51987719	225	one_exon
novel_circ_001685	69.5604	165.954	77.8205	50.7485	24.0625	70.922	6	16	11	4	2	6	ENSGALG00000012540	1	+	51987495	51997944	372	annot_exons
novel_circ_001686	0	10.3722	0	88.8099	0	0	0	1	0	7	0	0	ENSGALG00000012540	1	+	51987495	52009021	426	annot_exons
novel_circ_001687	0	0	7.07459	25.3743	0	0	0	0	1	2	0	0	ENSGALG00000012540	1	+	51987495	52020731	580	annot_exons
novel_circ_001688	0	0	14.1492	12.6871	0	11.8203	0	0	2	1	0	1	ENSGALG00000012540	1	+	51987495	52024562	860	annot_exons
novel_circ_001689	69.5604	0	0	0	0	59.1017	6	0	0	0	0	5	ENSGALG00000012540	1	+	51997798	51997944	147	one_exon
novel_circ_001690	11.5934	0	0	0	84.2186	0	1	0	0	0	7	0	ENSGALG00000012540	1	+	52017894	52024562	434	annot_exons
novel_circ_001691	69.5604	0	14.1492	0	12.0312	47.2813	6	0	2	0	1	4	ENSGALG00000012540	1	+	52022514	52022682	169	intronic
novel_circ_001692	57.967	114.094	21.2238	76.1228	12.0312	0	5	11	3	6	1	0	ENSGALG00000012540	1	+	52024430	52037752	262	annot_exons
novel_circ_001693	0	0	0	0	0	23.6407	0	0	0	0	0	2	ENSGALG00000012540	1	-	52039823	52040331	509	antisense
novel_circ_001694	0	0	0	63.4357	0	0	0	0	0	5	0	0	NA	1	-	52040224	52041852	1629	intergenic
novel_circ_001695	0	0	0	63.4357	0	0	0	0	0	5	0	0	NA	1	+	52040224	52041852	1629	intergenic
novel_circ_001696	0	0	0	0	24.0625	0	0	0	0	0	2	0	NA	1	-	52040397	52041157	761	intergenic
novel_circ_001697	0	0	0	0	0	23.6407	0	0	0	0	0	2	NA	1	+	52040985	52041735	751	intergenic
novel_circ_001698	0	31.1165	0	0	0	0	0	3	0	0	0	0	NA	1	-	52041002	52041443	442	intergenic
novel_circ_001699	0	20.7443	0	0	0	0	0	2	0	0	0	0	NA	1	+	52041405	52041864	460	intergenic
novel_circ_001700	0	0	0	0	0	23.6407	0	0	0	0	0	2	NA	1	-	52042103	52042305	203	intergenic
novel_circ_001701	0	0	0	0	0	23.6407	0	0	0	0	0	2	NA	1	+	52042531	52043890	1360	intergenic
novel_circ_001702	23.1868	0	0	0	0	0	2	0	0	0	0	0	NA	1	-	52043030	52043344	315	intergenic
novel_circ_001703	23.1868	0	0	0	0	0	2	0	0	0	0	0	NA	1	-	52043264	52043651	388	intergenic
novel_circ_001704	46.3736	0	0	0	0	0	4	0	0	0	0	0	NA	1	-	52043478	52043912	435	intergenic
novel_circ_001705	0	20.7443	0	0	0	0	0	2	0	0	0	0	NA	1	-	52043577	52043882	306	intergenic
novel_circ_001706	0	0	14.1492	0	12.0312	0	0	0	2	0	1	0	ENSGALG00000012546	1	-	52152168	52165361	437	exon_intron
novel_circ_001707	0	0	14.1492	0	0	0	0	0	2	0	0	0	ENSGALG00000012546	1	-	52153895	52156216	2322	intronic
novel_circ_001708	0	0	0	0	0	35.461	0	0	0	0	0	3	ENSGALG00000012546	1	-	52154693	52156016	1324	intronic
novel_circ_001709	0	0	14.1492	0	0	0	0	0	2	0	0	0	ENSGALG00000012552	1	+	52167220	52167432	213	antisense
novel_circ_001710	0	0	14.1492	0	0	0	0	0	2	0	0	0	ENSGALG00000012552	1	-	52167220	52167432	213	one_exon
novel_circ_001711	0	0	0	25.3743	0	0	0	0	0	2	0	0	ENSGALG00000044768	1	-	52189680	52192946	349	exon_intron
novel_circ_001712	0	62.2329	0	0	0	0	0	6	0	0	0	0	ENSGALG00000044768	1	+	52189692	52192977	3286	antisense
novel_circ_001713	0	0	0	0	24.0625	0	0	0	0	0	2	0	ENSGALG00000012559	1	+	52744660	52745324	665	intronic
novel_circ_001714	0	0	0	76.1228	36.0937	0	0	0	0	6	3	0	ENSGALG00000012559	1	+	52744660	52745328	669	intronic
novel_circ_001715	0	0	0	25.3743	0	0	0	0	0	2	0	0	ENSGALG00000012559	1	-	52897885	52987957	90073	antisense
novel_circ_001716	23.1868	10.3722	0	0	24.0625	0	2	1	0	0	2	0	ENSGALG00000012559	1	+	52940850	52970175	500	annot_exons
novel_circ_001717	0	0	7.07459	0	0	23.6407	0	0	1	0	0	2	ENSGALG00000012559	1	+	52940850	52994075	1090	annot_exons
novel_circ_001718	23.1868	20.7443	70.7459	0	0	23.6407	2	2	10	0	0	2	ENSGALG00000012559	1	+	52958329	52960063	239	annot_exons
novel_circ_001719	11.5934	20.7443	7.07459	25.3743	24.0625	0	1	2	1	2	2	0	ENSGALG00000012559	1	+	52958329	52970175	395	annot_exons
novel_circ_001720	0	31.1165	0	0	0	0	0	3	0	0	0	0	NA	1	-	53004218	53004690	473	intergenic
novel_circ_001721	0	51.8608	7.07459	0	0	23.6407	0	5	1	0	0	2	NA	1	+	53010227	53010579	353	intergenic
novel_circ_001722	0	0	0	0	24.0625	0	0	0	0	0	2	0	NA	1	+	53141011	53141551	541	intergenic
novel_circ_001723	0	0	0	0	36.0937	0	0	0	0	0	3	0	NA	1	-	53141161	53142191	1031	intergenic
novel_circ_001724	0	0	0	0	36.0937	0	0	0	0	0	3	0	NA	1	+	53141161	53142191	1031	intergenic
novel_circ_001725	0	0	21.2238	0	0	0	0	0	3	0	0	0	NA	1	-	53141412	53142296	885	intergenic
novel_circ_001726	23.1868	0	0	0	0	0	2	0	0	0	0	0	NA	1	-	53141457	53142173	717	intergenic
novel_circ_001727	0	0	0	0	36.0937	0	0	0	0	0	3	0	NA	1	+	53141962	53142537	576	intergenic
novel_circ_001728	0	20.7443	0	0	0	0	0	2	0	0	0	0	NA	1	-	53142394	53143231	838	intergenic
novel_circ_001729	0	0	0	0	24.0625	0	0	0	0	0	2	0	NA	1	-	53142598	53143528	931	intergenic
novel_circ_001730	0	20.7443	0	0	0	0	0	2	0	0	0	0	NA	1	+	53142788	53143351	564	intergenic
novel_circ_001731	0	0	0	63.4357	0	0	0	0	0	5	0	0	NA	1	-	53142830	53144718	1889	intergenic
novel_circ_001732	0	0	0	63.4357	0	0	0	0	0	5	0	0	NA	1	+	53142830	53144718	1889	intergenic
novel_circ_001733	0	0	28.2983	0	0	0	0	0	4	0	0	0	NA	1	-	53142861	53143419	559	intergenic
novel_circ_001734	0	0	14.1492	0	0	0	0	0	2	0	0	0	NA	1	-	53142893	53144646	1754	intergenic
novel_circ_001735	0	0	0	0	24.0625	0	0	0	0	0	2	0	NA	1	+	53142926	53143206	281	intergenic
novel_circ_001736	0	0	42.4475	0	0	0	0	0	6	0	0	0	NA	1	+	53143024	53144130	1107	intergenic
novel_circ_001737	0	72.6051	0	0	0	0	0	7	0	0	0	0	NA	1	-	53143070	53144621	1552	intergenic
novel_circ_001738	0	20.7443	0	0	0	0	0	2	0	0	0	0	NA	1	-	53143210	53143723	514	intergenic
novel_circ_001739	0	0	0	0	24.0625	0	0	0	0	0	2	0	NA	1	-	53143216	53143716	501	intergenic
novel_circ_001740	0	0	14.1492	0	0	0	0	0	2	0	0	0	NA	1	+	53143233	53143669	437	intergenic
novel_circ_001741	0	10.3722	0	0	0	23.6407	0	1	0	0	0	2	NA	1	-	53143372	53143704	333	intergenic
novel_circ_001742	23.1868	10.3722	21.2238	0	12.0312	11.8203	2	1	3	0	1	1	NA	1	+	53143398	53143695	298	intergenic
novel_circ_001743	0	0	0	25.3743	0	0	0	0	0	2	0	0	NA	1	-	53143400	53143701	302	intergenic
novel_circ_001744	0	20.7443	0	0	0	0	0	2	0	0	0	0	NA	1	-	53144104	53144621	518	intergenic
novel_circ_001745	0	0	28.2983	0	0	0	0	0	4	0	0	0	ENSGALG00000028627	1	-	53144112	53145513	1402	exon_intron
novel_circ_001746	0	0	0	0	24.0625	0	0	0	0	0	2	0	NA	1	-	53144319	53144573	255	intergenic
novel_circ_001747	0	0	0	50.7485	0	0	0	0	0	4	0	0	NA	1	-	53144329	53144781	453	intergenic
novel_circ_001748	0	0	0	50.7485	0	0	0	0	0	4	0	0	NA	1	+	53144329	53144781	453	intergenic
novel_circ_001749	0	0	0	25.3743	0	0	0	0	0	2	0	0	ENSGALG00000028627	1	-	53144414	53147193	1490	exon_intron
novel_circ_001750	0	0	0	25.3743	0	0	0	0	0	2	0	0	ENSGALG00000028627	1	+	53144414	53147193	2780	antisense
novel_circ_001751	23.1868	0	0	0	0	0	2	0	0	0	0	0	NA	1	+	53144478	53145290	813	intergenic
novel_circ_001752	23.1868	0	0	0	0	0	2	0	0	0	0	0	NA	1	-	53144478	53145290	813	intergenic
novel_circ_001753	23.1868	20.7443	0	0	0	23.6407	2	2	0	0	0	2	NA	1	+	53144483	53145293	811	intergenic
novel_circ_001754	0	0	49.5221	0	0	0	0	0	7	0	0	0	NA	1	+	53144527	53145252	726	intergenic
novel_circ_001755	0	0	49.5221	0	0	0	0	0	7	0	0	0	NA	1	-	53144527	53145252	726	intergenic
novel_circ_001756	0	0	0	0	0	23.6407	0	0	0	0	0	2	NA	1	+	53144531	53145249	719	intergenic
novel_circ_001757	0	20.7443	0	0	0	0	0	2	0	0	0	0	ENSGALG00000028627	1	-	53144727	53147203	1187	exon_intron
novel_circ_001758	0	0	0	25.3743	0	0	0	0	0	2	0	0	NA	1	-	53144737	53145243	507	intergenic
novel_circ_001759	0	0	0	25.3743	0	0	0	0	0	2	0	0	NA	1	+	53144737	53145243	507	intergenic
novel_circ_001760	0	0	0	25.3743	0	0	0	0	0	2	0	0	NA	1	+	53144750	53145252	503	intergenic
novel_circ_001761	0	0	0	0	36.0937	0	0	0	0	0	3	0	ENSGALG00000028627	1	+	53144778	53145579	802	antisense
novel_circ_001762	0	0	0	0	36.0937	0	0	0	0	0	3	0	ENSGALG00000028627	1	-	53144778	53145579	802	exon_intron
novel_circ_001763	0	82.9772	0	0	0	0	0	8	0	0	0	0	NA	1	+	53144796	53145288	493	intergenic
novel_circ_001764	0	0	0	50.7485	0	0	0	0	0	4	0	0	ENSGALG00000028627	1	+	53144796	53145463	668	antisense
novel_circ_001765	0	31.1165	0	0	0	0	0	3	0	0	0	0	ENSGALG00000028627	1	+	53144822	53154005	9184	antisense
novel_circ_001766	0	0	21.2238	0	0	0	0	0	3	0	0	0	NA	1	+	53144833	53145247	415	intergenic
novel_circ_001767	0	0	0	25.3743	0	0	0	0	0	2	0	0	ENSGALG00000028627	1	-	53144861	53145681	821	exon_intron
novel_circ_001768	0	41.4886	0	0	0	0	0	4	0	0	0	0	ENSGALG00000028627	1	+	53144959	53145463	505	antisense
novel_circ_001769	0	0	0	0	48.1249	0	0	0	0	0	4	0	ENSGALG00000028627	1	-	53145155	53147203	759	exon_intron
novel_circ_001770	0	0	14.1492	0	0	0	0	0	2	0	0	0	ENSGALG00000028627	1	+	53145381	53145662	282	antisense
novel_circ_001771	0	0	0	126.871	0	0	0	0	0	10	0	0	ENSGALG00000028627	1	+	53145436	53147182	1747	antisense
novel_circ_001772	0	0	21.2238	0	0	0	0	0	3	0	0	0	ENSGALG00000028627	1	-	53145455	53145648	194	one_exon
novel_circ_001773	0	31.1165	0	0	0	0	0	3	0	0	0	0	ENSGALG00000028627	1	-	53145462	53147176	425	annot_exons
novel_circ_001774	0	82.9772	7.07459	12.6871	0	11.8203	0	8	1	1	0	1	ENSGALG00000028627	1	-	53145698	53146327	630	intronic
novel_circ_001775	0	20.7443	0	0	0	0	0	2	0	0	0	0	ENSGALG00000028627	1	-	53166130	53168146	2017	intronic
novel_circ_001776	0	0	0	0	0	23.6407	0	0	0	0	0	2	NA	1	-	53270886	53273898	3013	intergenic
novel_circ_001777	69.5604	0	0	0	0	0	6	0	0	0	0	0	ENSGALG00000012569	1	+	53278381	53279158	778	antisense
novel_circ_001778	0	0	14.1492	0	0	0	0	0	2	0	0	0	ENSGALG00000012569	1	-	53279261	53286556	1061	annot_exons
novel_circ_001779	0	0	0	0	36.0937	0	0	0	0	0	3	0	ENSGALG00000012611	1	-	53339752	53348802	9051	antisense
novel_circ_001780	0	41.4886	35.3729	50.7485	0	23.6407	0	4	5	4	0	2	ENSGALG00000012611	1	+	53341558	53344168	650	annot_exons
novel_circ_001781	0	41.4886	0	0	0	0	0	4	0	0	0	0	ENSGALG00000012611	1	+	53343993	53345894	365	annot_exons
novel_circ_001782	0	0	0	25.3743	24.0625	0	0	0	0	2	2	0	ENSGALG00000012619	1	+	53387145	53390084	612	annot_exons
novel_circ_001783	46.3736	20.7443	21.2238	25.3743	120.312	23.6407	4	2	3	2	10	2	ENSGALG00000012631	1	-	53397559	53399777	362	annot_exons
novel_circ_001784	127.527	103.722	120.268	0	24.0625	189.125	11	10	17	0	2	16	ENSGALG00000012631	1	-	53397559	53402547	567	annot_exons
novel_circ_001785	46.3736	20.7443	0	25.3743	0	0	4	2	0	2	0	0	ENSGALG00000012631	1	-	53398121	53402547	476	annot_exons
novel_circ_001786	0	31.1165	0	0	0	0	0	3	0	0	0	0	NA	1	+	53427182	53427311	130	intergenic
novel_circ_001787	0	0	21.2238	0	0	0	0	0	3	0	0	0	ENSGALG00000039595	1	-	53427848	53434455	353	annot_exons
novel_circ_001788	0	0	21.2238	0	0	0	0	0	3	0	0	0	ENSGALG00000039595	1	+	53427848	53434455	6608	antisense
novel_circ_001789	46.3736	0	14.1492	0	0	0	4	0	2	0	0	0	ENSGALG00000039595	1	-	53449055	53460946	988	annot_exons
novel_circ_001790	0	0	35.3729	0	0	0	0	0	5	0	0	0	ENSGALG00000039595	1	+	53451193	53452794	1602	antisense
novel_circ_001791	0	0	35.3729	0	0	0	0	0	5	0	0	0	ENSGALG00000039595	1	-	53451193	53452794	1602	intronic
novel_circ_001792	0	0	0	0	24.0625	0	0	0	0	0	2	0	ENSGALG00000039595	1	-	53460781	53497509	674	exon_intron
novel_circ_001793	0	0	21.2238	0	0	0	0	0	3	0	0	0	ENSGALG00000039595	1	-	53467389	53467936	548	intronic
novel_circ_001794	0	0	0	0	0	23.6407	0	0	0	0	0	2	NA	1	-	53544056	53547349	3294	intergenic
novel_circ_001795	0	0	0	76.1228	0	0	0	0	0	6	0	0	NA	1	-	53549956	53551308	1353	intergenic
novel_circ_001796	46.3736	0	0	0	0	0	4	0	0	0	0	0	ENSGALG00000012638	1	-	53642329	53657385	1806	exon_intron
novel_circ_001797	23.1868	0	0	0	0	0	2	0	0	0	0	0	ENSGALG00000012638	1	-	53649530	53650830	542	annot_exons
novel_circ_001798	23.1868	10.3722	0	25.3743	0	0	2	1	0	2	0	0	ENSGALG00000012638	1	-	53649530	53657385	979	annot_exons
novel_circ_001799	0	20.7443	0	0	0	0	0	2	0	0	0	0	ENSGALG00000012640	1	-	53687163	53688000	838	one_exon
novel_circ_001800	0	0	0	0	0	59.1017	0	0	0	0	0	5	ENSGALG00000012640	1	-	53687195	53687968	774	one_exon
novel_circ_001801	0	0	0	25.3743	0	0	0	0	0	2	0	0	ENSGALG00000012640	1	-	53687430	53687939	510	one_exon
novel_circ_001802	23.1868	0	113.193	0	36.0937	23.6407	2	0	16	0	3	2	ENSGALG00000029484	1	-	53732388	53745200	1364	annot_exons
novel_circ_001803	104.341	0	14.1492	38.0614	0	0	9	0	2	3	0	0	ENSGALG00000029484	1	-	53741282	53745200	704	annot_exons
novel_circ_001804	46.3736	10.3722	0	0	0	0	4	1	0	0	0	0	ENSGALG00000029484	1	-	53744592	53745200	609	one_exon
novel_circ_001805	0	41.4886	0	0	0	0	0	4	0	0	0	0	ENSGALG00000012655	1	-	53865854	53906563	2171	annot_exons
novel_circ_001806	0	0	0	25.3743	0	0	0	0	0	2	0	0	ENSGALG00000012655	1	-	53865854	53913912	2546	annot_exons
novel_circ_001807	0	0	42.4475	0	12.0312	0	0	0	6	0	1	0	ENSGALG00000012655	1	-	53871469	53874458	385	annot_exons
novel_circ_001808	0	0	0	0	0	23.6407	0	0	0	0	0	2	ENSGALG00000012655	1	-	53883128	53906563	1612	annot_exons
novel_circ_001809	0	0	14.1492	0	0	0	0	0	2	0	0	0	ENSGALG00000012655	1	-	53884419	53901402	1106	annot_exons
novel_circ_001810	0	62.2329	21.2238	0	0	0	0	6	3	0	0	0	ENSGALG00000012655	1	-	53896805	53913912	1229	annot_exons
novel_circ_001811	0	20.7443	0	0	0	0	0	2	0	0	0	0	ENSGALG00000012655	1	-	53902849	53906563	363	annot_exons
novel_circ_001812	0	0	28.2983	0	0	0	0	0	4	0	0	0	ENSGALG00000012658	1	-	53934380	53942732	1560	annot_exons
novel_circ_001813	0	0	0	25.3743	0	0	0	0	0	2	0	0	ENSGALG00000012659	1	+	53957691	53963248	5558	exon_intron
novel_circ_001814	0	0	0	25.3743	0	0	0	0	0	2	0	0	ENSGALG00000012659	1	+	53958155	53958547	393	one_exon
novel_circ_001815	0	0	14.1492	0	0	0	0	0	2	0	0	0	ENSGALG00000012659	1	-	53958176	53958351	176	antisense
novel_circ_001816	0	0	0	0	0	70.922	0	0	0	0	0	6	ENSGALG00000012659	1	+	53958177	53958512	336	one_exon
novel_circ_001817	23.1868	0	0	0	0	0	2	0	0	0	0	0	ENSGALG00000012659	1	-	53958284	53958448	165	antisense
novel_circ_001818	0	0	0	38.0614	0	0	0	0	0	3	0	0	ENSGALG00000012659	1	+	53958284	53958616	333	one_exon
novel_circ_001819	0	0	14.1492	0	0	0	0	0	2	0	0	0	ENSGALG00000012659	1	-	53958309	53960690	2382	antisense
novel_circ_001820	23.1868	0	0	0	0	0	2	0	0	0	0	0	ENSGALG00000012659	1	-	53958447	53958643	197	antisense
novel_circ_001821	0	20.7443	14.1492	25.3743	12.0312	11.8203	0	2	2	2	1	1	NA	1	+	53959237	53960544	1308	intergenic
novel_circ_001822	0	41.4886	0	0	0	0	0	4	0	0	0	0	NA	1	+	53959238	53960360	1123	intergenic
novel_circ_001823	23.1868	0	0	0	24.0625	0	2	0	0	0	2	0	NA	1	-	53959241	53960539	1299	intergenic
novel_circ_001824	0	0	0	0	24.0625	0	0	0	0	0	2	0	NA	1	+	53959241	53960539	1299	intergenic
novel_circ_001825	139.121	62.2329	120.268	12.6871	72.1874	59.1017	12	6	17	1	6	5	NA	1	-	53959250	53960517	1268	intergenic
novel_circ_001826	0	0	28.2983	0	12.0312	0	0	0	4	0	1	0	NA	1	-	53959257	53960519	1263	intergenic
novel_circ_001827	11.5934	10.3722	0	50.7485	0	0	1	1	0	4	0	0	NA	1	+	53959258	53960519	1262	intergenic
novel_circ_001828	0	41.4886	0	0	0	0	0	4	0	0	0	0	NA	1	-	53959267	53960423	1157	intergenic
novel_circ_001829	11.5934	0	0	0	24.0625	0	1	0	0	0	2	0	NA	1	-	53959267	53960426	1160	intergenic
novel_circ_001830	0	0	14.1492	0	0	0	0	0	2	0	0	0	NA	1	+	53959356	53960368	1013	intergenic
novel_circ_001831	0	0	14.1492	0	0	0	0	0	2	0	0	0	NA	1	-	53959356	53960368	1013	intergenic
novel_circ_001832	0	20.7443	0	0	0	0	0	2	0	0	0	0	NA	1	+	53959411	53960380	970	intergenic
novel_circ_001833	0	20.7443	0	0	0	0	0	2	0	0	0	0	NA	1	-	53959411	53960380	970	intergenic
novel_circ_001834	34.7802	0	14.1492	0	0	0	3	0	2	0	0	0	NA	1	-	53959411	53960389	979	intergenic
novel_circ_001835	0	0	0	25.3743	0	0	0	0	0	2	0	0	NA	1	-	53959862	53960593	732	intergenic
novel_circ_001836	0	0	0	0	24.0625	0	0	0	0	0	2	0	ENSGALG00000012662	1	+	53988316	53989278	963	intronic
novel_circ_001837	0	0	0	25.3743	0	0	0	0	0	2	0	0	ENSGALG00000012662	1	+	53999345	53999776	432	intronic
novel_circ_001838	0	20.7443	0	0	0	0	0	2	0	0	0	0	ENSGALG00000012662	1	+	54018348	54029416	2689	exon_intron
novel_circ_001839	0	20.7443	0	0	0	0	0	2	0	0	0	0	ENSGALG00000012662	1	+	54018359	54027422	684	annot_exons
novel_circ_001840	0	20.7443	0	0	0	0	0	2	0	0	0	0	ENSGALG00000012662	1	-	54018505	54019770	1266	antisense
novel_circ_001841	0	0	0	0	24.0625	0	0	0	0	0	2	0	ENSGALG00000012662	1	+	54019773	54026141	319	annot_exons
novel_circ_001842	0	0	14.1492	0	0	0	0	0	2	0	0	0	ENSGALG00000012662	1	+	54026042	54028093	990	annot_exons
novel_circ_001843	0	0	0	0	24.0625	0	0	0	0	0	2	0	ENSGALG00000012662	1	+	54027450	54027677	228	one_exon
novel_circ_001844	0	0	0	0	24.0625	0	0	0	0	0	2	0	ENSGALG00000012662	1	-	54027546	54028040	495	antisense
novel_circ_001845	23.1868	0	0	0	0	0	2	0	0	0	0	0	ENSGALG00000012662	1	+	54027559	54031175	3617	exon_intron
novel_circ_001846	0	20.7443	0	0	0	0	0	2	0	0	0	0	ENSGALG00000012662	1	-	54027851	54028477	627	antisense
novel_circ_001847	0	20.7443	0	0	0	0	0	2	0	0	0	0	ENSGALG00000012662	1	+	54028296	54030783	2488	exon_intron
novel_circ_001848	0	0	0	0	60.1562	0	0	0	0	0	5	0	ENSGALG00000012662	1	+	54028316	54029325	1010	exon_intron
novel_circ_001849	23.1868	20.7443	7.07459	0	0	0	2	2	1	0	0	0	NA	1	-	54028497	54028742	246	intergenic
novel_circ_001850	46.3736	31.1165	7.07459	0	0	0	4	3	1	0	0	0	NA	1	+	54028497	54028742	246	intergenic
novel_circ_001851	0	0	14.1492	0	0	0	0	0	2	0	0	0	NA	1	+	54028723	54028946	224	intergenic
novel_circ_001852	0	0	21.2238	0	0	0	0	0	3	0	0	0	NA	1	-	54028751	54029203	453	intergenic
novel_circ_001853	46.3736	0	0	0	24.0625	11.8203	4	0	0	0	2	1	NA	1	-	54028754	54029202	449	intergenic
novel_circ_001854	69.5604	0	0	0	0	0	6	0	0	0	0	0	NA	1	-	54028788	54029022	235	intergenic
novel_circ_001855	0	0	14.1492	0	0	0	0	0	2	0	0	0	NA	1	+	54029227	54029383	157	intergenic
novel_circ_001856	0	0	0	0	0	47.2813	0	0	0	0	0	4	NA	1	+	54029246	54029570	325	intergenic
novel_circ_001857	0	0	0	0	24.0625	0	0	0	0	0	2	0	NA	1	-	54029512	54030776	1265	intergenic
novel_circ_001858	0	0	0	0	36.0937	0	0	0	0	0	3	0	NA	1	+	54029512	54030776	1265	intergenic
novel_circ_001859	0	0	0	114.184	0	0	0	0	0	9	0	0	NA	1	-	54029614	54030734	1121	intergenic
novel_circ_001860	0	0	14.1492	0	0	0	0	0	2	0	0	0	NA	1	+	54030047	54030261	215	intergenic
novel_circ_001861	0	0	0	0	24.0625	0	0	0	0	0	2	0	NA	1	+	54030758	54031022	265	intergenic
novel_circ_001862	0	0	0	0	24.0625	0	0	0	0	0	2	0	NA	1	-	54030758	54031022	265	intergenic
novel_circ_001863	0	62.2329	0	12.6871	0	0	0	6	0	1	0	0	NA	1	-	54048590	54053569	4980	intergenic
novel_circ_001864	0	0	0	0	0	47.2813	0	0	0	0	0	4	ENSGALG00000026311	1	+	54230331	54232752	2422	antisense
novel_circ_001865	0	0	42.4475	0	24.0625	70.922	0	0	6	0	2	6	ENSGALG00000027122	1	-	54289302	54289593	292	antisense
novel_circ_001866	0	20.7443	0	0	0	0	0	2	0	0	0	0	ENSGALG00000012691	1	+	54366605	54367995	1391	exon_intron
novel_circ_001867	0	0	0	0	24.0625	0	0	0	0	0	2	0	ENSGALG00000012694	1	-	54371356	54371610	255	one_exon
novel_circ_001868	0	20.7443	0	0	0	0	0	2	0	0	0	0	ENSGALG00000012694	1	+	54371375	54371695	321	antisense
novel_circ_001869	0	0	49.5221	0	0	0	0	0	7	0	0	0	ENSGALG00000012694	1	+	54373453	54374423	971	antisense
novel_circ_001870	0	0	28.2983	0	0	0	0	0	4	0	0	0	ENSGALG00000012697	1	-	54381444	54381616	173	antisense
novel_circ_001871	23.1868	41.4886	134.417	38.0614	144.375	47.2813	2	4	19	3	12	4	ENSGALG00000012697	1	+	54384240	54397275	1304	annot_exons
novel_circ_001872	23.1868	0	0	0	0	0	2	0	0	0	0	0	ENSGALG00000012697	1	+	54384240	54402394	1532	annot_exons
novel_circ_001873	0	0	14.1492	0	36.0937	23.6407	0	0	2	0	3	2	ENSGALG00000012697	1	+	54384240	54413158	1813	annot_exons
novel_circ_001874	34.7802	31.1165	70.7459	25.3743	0	0	3	3	10	2	0	0	ENSGALG00000012697	1	+	54384982	54397275	1216	annot_exons
novel_circ_001875	0	0	14.1492	0	12.0312	0	0	0	2	0	1	0	ENSGALG00000012697	1	+	54384982	54413158	1725	annot_exons
novel_circ_001876	0	0	0	25.3743	0	0	0	0	0	2	0	0	ENSGALG00000012697	1	-	54385343	54423974	38632	antisense
novel_circ_001877	0	31.1165	0	0	0	0	0	3	0	0	0	0	ENSGALG00000012697	1	+	54401626	54413158	509	annot_exons
novel_circ_001878	0	0	0	0	0	23.6407	0	0	0	0	0	2	ENSGALG00000030607	1	+	54438355	54438645	291	antisense
novel_circ_001879	23.1868	0	0	0	0	0	2	0	0	0	0	0	ENSGALG00000030607	1	-	54484417	54490356	5940	intronic
novel_circ_001880	0	31.1165	0	0	0	0	0	3	0	0	0	0	NA	1	-	54615917	54617392	1476	intergenic
novel_circ_001881	0	82.9772	7.07459	25.3743	0	0	0	8	1	2	0	0	ENSGALG00000035345	1	-	54625577	54633574	7998	exon_intron
novel_circ_001882	0	0	21.2238	0	0	0	0	0	3	0	0	0	ENSGALG00000041193	1	+	54687757	54696319	876	annot_exons
novel_circ_001883	81.1538	51.8608	70.7459	38.0614	60.1562	0	7	5	10	3	5	0	ENSGALG00000041193	1	+	54689283	54696319	764	annot_exons
novel_circ_001884	0	0	14.1492	0	0	0	0	0	2	0	0	0	ENSGALG00000029616	1	-	54708000	54712908	709	exon_intron
novel_circ_001885	0	0	14.1492	0	0	0	0	0	2	0	0	0	ENSGALG00000029616	1	-	54708000	54716738	1335	annot_exons
novel_circ_001886	0	0	28.2983	0	0	47.2813	0	0	4	0	0	4	ENSGALG00000029616	1	-	54711455	54720665	1450	annot_exons
novel_circ_001887	0	0	0	0	0	47.2813	0	0	0	0	0	4	ENSGALG00000029616	1	-	54714064	54720665	1241	annot_exons
novel_circ_001888	0	0	14.1492	0	0	0	0	0	2	0	0	0	ENSGALG00000029616	1	-	54714161	54720665	1144	annot_exons
novel_circ_001889	46.3736	10.3722	42.4475	0	12.0312	0	4	1	6	0	1	0	ENSGALG00000029616	1	-	54717993	54721924	897	annot_exons
novel_circ_001890	23.1868	0	0	0	0	0	2	0	0	0	0	0	ENSGALG00000031457	1	-	54745465	54746841	234	annot_exons
novel_circ_001891	11.5934	0	70.7459	0	0	0	1	0	10	0	0	0	ENSGALG00000031457	1	-	54745465	54752079	1169	annot_exons
novel_circ_001892	0	51.8608	0	0	0	0	0	5	0	0	0	0	ENSGALG00000033789	1	+	54761781	54763088	1308	antisense
novel_circ_001893	0	0	0	0	24.0625	0	0	0	0	0	2	0	ENSGALG00000033789	1	+	54761781	54764883	3103	antisense
novel_circ_001894	0	0	0	0	48.1249	0	0	0	0	0	4	0	ENSGALG00000033789	1	-	54762961	54764075	549	annot_exons
novel_circ_001895	0	10.3722	14.1492	38.0614	0	11.8203	0	1	2	3	0	1	ENSGALG00000033789	1	-	54764169	54767822	936	annot_exons
novel_circ_001896	0	20.7443	0	0	0	0	0	2	0	0	0	0	ENSGALG00000033789	1	-	54764216	54767788	855	annot_exons
novel_circ_001897	0	0	14.1492	0	0	0	0	0	2	0	0	0	ENSGALG00000033789	1	-	54764781	54767822	798	annot_exons
novel_circ_001898	0	0	0	0	0	23.6407	0	0	0	0	0	2	ENSGALG00000033789	1	-	54767203	54767421	219	one_exon
novel_circ_001899	0	0	0	38.0614	0	0	0	0	0	3	0	0	NA	1	+	54819197	54819441	245	intergenic
novel_circ_001900	0	0	0	0	72.1874	0	0	0	0	0	6	0	ENSGALG00000012756	1	-	55463161	55466169	336	annot_exons
novel_circ_001901	0	10.3722	7.07459	38.0614	0	23.6407	0	1	1	3	0	2	ENSGALG00000012763	1	+	55577849	55586035	654	annot_exons
novel_circ_001902	0	0	28.2983	0	0	0	0	0	4	0	0	0	ENSGALG00000012763	1	+	55581763	55585620	433	annot_exons
novel_circ_001903	0	0	0	0	24.0625	0	0	0	0	0	2	0	ENSGALG00000012763	1	-	55604983	55610738	5756	antisense
novel_circ_001904	23.1868	10.3722	49.5221	126.871	0	0	2	1	7	10	0	0	ENSGALG00000012766	1	+	55618344	55625770	671	exon_intron
novel_circ_001905	0	124.466	0	0	0	0	0	12	0	0	0	0	ENSGALG00000012766	1	+	55621156	55625770	560	exon_intron
novel_circ_001906	23.1868	0	0	0	0	0	2	0	0	0	0	0	ENSGALG00000012783	1	+	55655660	55659928	4269	antisense
novel_circ_001907	0	0	0	88.8099	0	0	0	0	0	7	0	0	NA	1	-	55802687	55803108	422	intergenic
novel_circ_001908	0	0	0	0	0	35.461	0	0	0	0	0	3	ENSGALG00000012792	1	+	56091547	56092464	918	intronic
novel_circ_001909	0	62.2329	0	12.6871	0	0	0	6	0	1	0	0	ENSGALG00000012792	1	-	56115070	56116168	1099	antisense
novel_circ_001910	2840.38	3402.07	3098.67	2879.98	3332.65	3368.79	245	328	438	227	277	285	ENSGALG00000012792	1	+	56115078	56116176	1099	one_exon
novel_circ_001911	0	0	42.4475	0	0	0	0	0	6	0	0	0	ENSGALG00000012792	1	+	56115078	56169824	1615	annot_exons
novel_circ_001912	92.7472	10.3722	28.2983	38.0614	24.0625	59.1017	8	1	4	3	2	5	ENSGALG00000012792	1	+	56115081	56116179	1099	exon_intron
novel_circ_001913	0	0	0	0	24.0625	0	0	0	0	0	2	0	ENSGALG00000012792	1	+	56115122	56116176	1055	one_exon
novel_circ_001914	0	20.7443	0	0	0	0	0	2	0	0	0	0	ENSGALG00000012792	1	+	56115234	56169789	1424	annot_exons
novel_circ_001915	0	20.7443	0	0	0	0	0	2	0	0	0	0	ENSGALG00000012792	1	-	56115234	56169789	54556	antisense
novel_circ_001916	0	0	21.2238	0	0	0	0	0	3	0	0	0	ENSGALG00000012792	1	+	56115509	56115909	401	one_exon
novel_circ_001917	0	0	0	0	24.0625	0	0	0	0	0	2	0	ENSGALG00000012792	1	+	56168486	56169824	272	annot_exons
novel_circ_001918	0	0	21.2238	0	0	0	0	0	3	0	0	0	NA	1	-	56202524	56202966	443	intergenic
novel_circ_001919	0	20.7443	0	0	36.0937	0	0	2	0	0	3	0	NA	1	+	56208741	56215889	7149	intergenic
novel_circ_001920	23.1868	41.4886	14.1492	0	12.0312	0	2	4	2	0	1	0	ENSGALG00000012796	1	+	56292877	56297087	2786	exon_intron
novel_circ_001921	0	0	21.2238	0	0	0	0	0	3	0	0	0	ENSGALG00000012796	1	-	56293273	56362837	69565	antisense
novel_circ_001922	0	0	21.2238	0	0	0	0	0	3	0	0	0	ENSGALG00000012796	1	+	56293273	56362837	5208	exon_intron
novel_circ_001923	0	0	42.4475	0	0	0	0	0	6	0	0	0	ENSGALG00000012796	1	-	56293282	56293476	195	antisense
novel_circ_001924	0	0	0	38.0614	24.0625	0	0	0	0	3	2	0	ENSGALG00000012796	1	+	56302860	56312840	553	annot_exons
novel_circ_001925	0	0	0	25.3743	0	0	0	0	0	2	0	0	ENSGALG00000012796	1	+	56312781	56324796	569	annot_exons
novel_circ_001926	0	0	14.1492	0	0	0	0	0	2	0	0	0	ENSGALG00000012796	1	+	56323399	56324796	363	annot_exons
novel_circ_001927	0	0	0	0	72.1874	0	0	0	0	0	6	0	ENSGALG00000012796	1	+	56336992	56351946	1190	annot_exons
novel_circ_001928	0	0	0	0	60.1562	0	0	0	0	0	5	0	ENSGALG00000012823	1	+	56435302	56435699	398	antisense
novel_circ_001929	0	0	14.1492	0	0	0	0	0	2	0	0	0	ENSGALG00000012823	1	-	56446081	56464226	1380	annot_exons
novel_circ_001930	0	20.7443	0	0	0	0	0	2	0	0	0	0	ENSGALG00000012823	1	-	56452034	56471808	1163	annot_exons
novel_circ_001931	0	0	0	0	24.0625	23.6407	0	0	0	0	2	2	ENSGALG00000012823	1	-	56462717	56471808	517	annot_exons
novel_circ_001932	0	31.1165	0	0	0	0	0	3	0	0	0	0	ENSGALG00000035108	1	+	56733408	56757016	23609	antisense
novel_circ_001933	0	0	14.1492	0	0	0	0	0	2	0	0	0	NA	1	-	56735692	56744906	9215	intergenic
novel_circ_001934	0	0	0	25.3743	0	0	0	0	0	2	0	0	NA	1	-	56743106	56743481	376	intergenic
novel_circ_001935	0	10.3722	21.2238	12.6871	0	0	0	1	3	1	0	0	ENSGALG00000035108	1	-	56752003	56765222	3407	exon_intron
novel_circ_001936	0	0	0	0	48.1249	0	0	0	0	0	4	0	NA	1	-	56803598	56804137	540	intergenic
novel_circ_001937	0	0	14.1492	0	0	0	0	0	2	0	0	0	ENSGALG00000012852	1	+	56836344	56840433	4090	antisense
novel_circ_001938	0	0	0	0	24.0625	0	0	0	0	0	2	0	ENSGALG00000012852	1	+	56836586	56837225	640	antisense
novel_circ_001939	0	31.1165	0	0	0	0	0	3	0	0	0	0	ENSGALG00000012852	1	-	56836689	56836855	167	one_exon
novel_circ_001940	0	20.7443	0	0	0	0	0	2	0	0	0	0	ENSGALG00000012852	1	-	56836818	56838804	1127	annot_exons
novel_circ_001941	0	0	0	25.3743	0	0	0	0	0	2	0	0	ENSGALG00000012852	1	-	56836856	56837074	219	one_exon
novel_circ_001942	0	0	0	25.3743	0	0	0	0	0	2	0	0	ENSGALG00000012852	1	+	56836856	56837074	219	antisense
novel_circ_001943	0	31.1165	70.7459	0	0	0	0	3	10	0	0	0	ENSGALG00000012852	1	-	56837633	56840450	765	annot_exons
novel_circ_001944	0	0	0	0	0	23.6407	0	0	0	0	0	2	ENSGALG00000012852	1	-	56839581	56839748	168	exon_intron
novel_circ_001945	11.5934	20.7443	0	0	0	47.2813	1	2	0	0	0	4	ENSGALG00000012852	1	-	56846218	56851315	350	annot_exons
novel_circ_001946	0	62.2329	0	0	0	23.6407	0	6	0	0	0	2	ENSGALG00000012857	1	-	56891966	56893895	445	annot_exons
novel_circ_001947	0	0	7.07459	0	0	35.461	0	0	1	0	0	3	ENSGALG00000012857	1	-	56903433	56926441	2676	annot_exons
novel_circ_001948	0	0	0	0	36.0937	0	0	0	0	0	3	0	ENSGALG00000012857	1	-	56914005	56927181	2629	exon_intron
novel_circ_001949	0	0	42.4475	0	0	0	0	0	6	0	0	0	ENSGALG00000012857	1	-	56918463	56926441	1597	annot_exons
novel_circ_001950	0	0	28.2983	0	0	0	0	0	4	0	0	0	ENSGALG00000012857	1	+	56921796	56923876	2081	antisense
novel_circ_001951	0	0	0	0	24.0625	0	0	0	0	0	2	0	ENSGALG00000012863	1	-	56952636	56952814	179	antisense
novel_circ_001952	23.1868	0	0	0	0	0	2	0	0	0	0	0	ENSGALG00000012863	1	+	56956436	56957931	401	exon_intron
novel_circ_001953	0	0	0	50.7485	0	0	0	0	0	4	0	0	NA	1	-	56978521	56978727	207	intergenic
novel_circ_001954	0	0	0	25.3743	0	0	0	0	0	2	0	0	ENSGALG00000012865	1	-	56988671	57043629	2347	annot_exons
novel_circ_001955	0	0	0	101.497	0	0	0	0	0	8	0	0	ENSGALG00000012865	1	-	56988792	57000214	1104	annot_exons
novel_circ_001956	92.7472	41.4886	0	38.0614	0	11.8203	8	4	0	3	0	1	ENSGALG00000012865	1	-	56988792	57006130	1369	annot_exons
novel_circ_001957	1982.47	2758.99	3141.12	2892.67	1744.53	1938.53	171	266	444	228	145	164	ENSGALG00000012865	1	-	56988792	57006182	1421	annot_exons
novel_circ_001958	0	10.3722	0	25.3743	36.0937	11.8203	0	1	0	2	3	1	ENSGALG00000012865	1	-	56988792	57043666	2263	annot_exons
novel_circ_001959	46.3736	0	0	0	0	0	4	0	0	0	0	0	ENSGALG00000012865	1	-	56988792	57045232	3829	exon_intron
novel_circ_001960	0	0	14.1492	0	0	0	0	0	2	0	0	0	ENSGALG00000012865	1	+	56988844	56993474	4631	antisense
novel_circ_001961	0	0	0	25.3743	0	0	0	0	0	2	0	0	ENSGALG00000012865	1	-	56992748	57000214	815	annot_exons
novel_circ_001962	950.659	995.727	1103.64	926.161	637.655	1394.8	82	96	156	73	53	118	ENSGALG00000012865	1	-	56994580	57006182	881	annot_exons
novel_circ_001963	0	0	14.1492	0	0	0	0	0	2	0	0	0	ENSGALG00000012865	1	-	56995639	56998120	259	exon_intron
novel_circ_001964	0	0	28.2983	0	0	0	0	0	4	0	0	0	ENSGALG00000012865	1	-	56995641	57000214	517	annot_exons
novel_circ_001965	0	0	7.07459	12.6871	72.1874	0	0	0	1	1	6	0	ENSGALG00000012865	1	-	56995641	57006182	834	annot_exons
novel_circ_001966	23.1868	0	0	25.3743	0	0	2	0	0	2	0	0	ENSGALG00000012865	1	-	56998041	57006182	657	annot_exons
novel_circ_001967	0	0	14.1492	0	0	0	0	0	2	0	0	0	ENSGALG00000012865	1	-	56999250	57006182	572	annot_exons
novel_circ_001968	0	0	14.1492	0	0	0	0	0	2	0	0	0	ENSGALG00000012865	1	-	56999250	57010518	4908	exon_intron
novel_circ_001969	0	0	21.2238	0	0	0	0	0	3	0	0	0	ENSGALG00000012865	1	+	57011457	57013322	1866	antisense
novel_circ_001970	0	0	21.2238	0	0	0	0	0	3	0	0	0	ENSGALG00000012865	1	-	57011457	57013322	1866	intronic
novel_circ_001971	0	0	0	0	0	35.461	0	0	0	0	0	3	ENSGALG00000012865	1	-	57014248	57043666	842	annot_exons
novel_circ_001972	0	0	0	76.1228	0	0	0	0	0	6	0	0	ENSGALG00000012865	1	-	57015444	57043666	722	annot_exons
novel_circ_001973	23.1868	20.7443	0	0	48.1249	0	2	2	0	0	4	0	ENSGALG00000012865	1	-	57032643	57032906	264	one_exon
novel_circ_001974	881.098	850.517	1032.89	850.038	938.436	650.118	76	82	146	67	78	55	ENSGALG00000012865	1	-	57032643	57043666	366	annot_exons
novel_circ_001975	150.714	0	0	0	0	0	13	0	0	0	0	0	ENSGALG00000012865	1	-	57046664	57047562	899	intronic
novel_circ_001976	0	0	0	76.1228	0	0	0	0	0	6	0	0	ENSGALG00000028444	1	+	57117374	57122843	5470	intronic
novel_circ_001977	0	20.7443	14.1492	0	0	11.8203	0	2	2	0	0	1	ENSGALG00000028444	1	+	57147935	57148877	943	exon_intron
novel_circ_001978	0	0	28.2983	0	0	0	0	0	4	0	0	0	ENSGALG00000028444	1	-	57179317	57180789	1473	antisense
novel_circ_001979	0	0	0	0	48.1249	0	0	0	0	0	4	0	ENSGALG00000028444	1	+	57259482	57282705	23224	exon_intron
novel_circ_001980	0	20.7443	0	0	0	0	0	2	0	0	0	0	NA	1	-	57311533	57311842	310	intergenic
novel_circ_001981	0	0	28.2983	0	0	0	0	0	4	0	0	0	ENSGALG00000012874	1	-	57371732	57372859	418	annot_exons
novel_circ_001982	0	0	0	0	24.0625	0	0	0	0	0	2	0	ENSGALG00000012877	1	+	57408158	57481417	2593	exon_intron
novel_circ_001983	0	0	0	0	24.0625	0	0	0	0	0	2	0	ENSGALG00000012877	1	-	57408158	57481417	73260	antisense
novel_circ_001984	23.1868	0	0	0	0	0	2	0	0	0	0	0	ENSGALG00000012877	1	-	57422878	57423431	554	antisense
novel_circ_001985	0	0	0	0	72.1874	0	0	0	0	0	6	0	ENSGALG00000012877	1	-	57440077	57440293	217	antisense
novel_circ_001986	23.1868	0	0	0	12.0312	0	2	0	0	0	1	0	ENSGALG00000012877	1	+	57446537	57447041	505	exon_intron
novel_circ_001987	46.3736	31.1165	42.4475	0	24.0625	118.203	4	3	6	0	2	10	ENSGALG00000012877	1	+	57446825	57447041	217	one_exon
novel_circ_001988	0	0	14.1492	50.7485	0	0	0	0	2	4	0	0	ENSGALG00000012877	1	+	57446825	57480470	1584	exon_intron
novel_circ_001989	0	0	14.1492	0	0	0	0	0	2	0	0	0	ENSGALG00000012877	1	-	57480338	57480561	224	antisense
novel_circ_001990	0	20.7443	0	0	0	0	0	2	0	0	0	0	NA	1	+	57480645	57480993	349	intergenic
novel_circ_001991	46.3736	0	0	0	0	0	4	0	0	0	0	0	NA	1	+	57481657	57482217	561	intergenic
novel_circ_001992	0	0	0	0	84.2186	0	0	0	0	0	7	0	NA	1	-	57482755	57483425	671	intergenic
novel_circ_001993	0	0	14.1492	0	0	0	0	0	2	0	0	0	NA	1	-	57483838	57484626	789	intergenic
novel_circ_001994	23.1868	0	0	0	0	0	2	0	0	0	0	0	NA	1	-	57484566	57485074	509	intergenic
novel_circ_001995	0	0	0	0	24.0625	0	0	0	0	0	2	0	NA	1	-	57484649	57485291	643	intergenic
novel_circ_001996	0	0	0	0	24.0625	11.8203	0	0	0	0	2	1	NA	1	+	57484657	57485060	404	intergenic
novel_circ_001997	0	0	21.2238	0	0	0	0	0	3	0	0	0	NA	1	+	57485041	57486701	1661	intergenic
novel_circ_001998	0	0	56.5967	0	0	0	0	0	8	0	0	0	NA	1	+	57485125	57485527	403	intergenic
novel_circ_001999	0	0	0	0	0	23.6407	0	0	0	0	0	2	NA	1	+	57485959	57486369	411	intergenic
[truncated: 38,085 more rows]
