# Supplementary material for: METTL3 facilitates the translation of CircSIK2 during chicken myogenesis in an m6A dependent manner
Source: PLoS Genet. 2025 Oct 31;21(10):e1011934. doi: 10.1371/journal.pgen.1011934 (PMC12578262; doi:10.1371/journal.pgen.1011934)
Supplement: S2 Table — (XLSX) [file pgen.1011934.s007.xlsx]

## Sheet: Sheet1
				Statistical table of base information before and after filtering
		Before Filter						After Filter
	Sample	Clean Data (bp)	Q20 (%)	Q30 (%)	N (%)	GC (%)	HQ Clean Data (%)	Q20 (%)	Q30 (%)	N (%)	GC (%)
	GM1	14035234800 (100.00%)	13546528707 (96.52%)	13106135151 (93.38%)	1296316 (0.01%)	7536715135 (53.70%)	12271642366 (87.43%)	12140639856 (98.93%)	11864432501 (96.68%)	1163514 (0.01%)	6628339516 (54.01%)
	GM2	14107988400 (100.00%)	13578172499 (96.24%)	13130741830 (93.07%)	1328705 (0.01%)	7596272356 (53.84%)	12093415185 (85.72%)	11967154601 (98.96%)	11697124485 (96.72%)	1181891 (0.01%)	6561341491 (54.26%)
	GM3	14202211200 (100.00%)	13594970784 (95.72%)	13113482237 (92.33%)	1312467 (0.01%)	7492217792 (52.75%)	12073755358 (85.01%)	11940058461 (98.89%)	11659130363 (96.57%)	1150736 (0.01%)	6406305290 (53.06%)
	DM1	12465370800 (100.00%)	11974697893 (96.06%)	11573400038 (92.84%)	1200867 (0.01%)	6440896310 (51.67%)	10688030089 (85.74%)	10575034588 (98.94%)	10337503668 (96.72%)	1064564 (0.01%)	5539895301 (51.83%)
	DM2	13149736200 (100.00%)	12532983860 (95.31%)	12071553981 (91.80%)	1209616 (0.01%)	6928622457 (52.69%)	11123451549 (84.59%)	10999012223 (98.88%)	10739385656 (96.55%)	1050540 (0.01%)	5882676009 (52.89%)
	DM3	15348961500 (100.00%)	14708040352 (95.82%)	14201117902 (92.52%)	1423246 (0.01%)	7924428211 (51.63%)	13225884353 (86.17%)	13082843506 (98.92%)	12785637019 (96.67%)	1253967 (0.01%)	6841811155 (51.73%)
				Reads Filter Information Statistics Table
	Sample	Clean Reads Num	HQ Clean Reads Num (%)	Read Length	Adapter (%)	Low Quality (%)	Poly A (%)	N (%)
	GM-1	93568232	88180886 (94.24%)	150/50	4322434 (4.62%)	1063350 (1.14%)	0 (0%)	748 (0%)
	GM-2	94053256	87928642 (93.49%)	150/50	5179220 (5.51%)	943802 (1%)	0 (0%)	751 (0%)
	GM-3	94681408	87449486 (92.36%)	150/50	6166322 (6.51%)	1063990 (1.12%)	0 (0%)	750 (0%)
	DM-1	83102472	77348084 (93.08%)	150/50	4858062 (5.85%)	894982 (1.08%)	0 (0%)	626 (0%)
	DM-2	87664908	80125958 (91.4%)	150/50	6472132 (7.38%)	1065382 (1.22%)	0 (0%)	669 (0%)
	DM-3	102326410	94726398 (92.57%)	150/50	6387174 (6.24%)	1211056 (1.18%)	0 (0%)	845 (0%)
				Comparison statistics table of HQ clean data and rRNA
		Sample	All Reads Num	Mapped Reads	Unmapped Reads
		GM-1	88180886	1476950 ( 1.67% )	86703936 ( 98.33% )
		GM-2	87928642	2405678 ( 2.74% )	85522964 ( 97.26% )
		GM-3	87449486	235372 ( 0.27% )	87214114 ( 99.73% )
		DM-1	77348084	3205348 ( 4.14% )	74142736 ( 95.86% )
		DM-2	80125958	3871076 ( 4.83% )	76254882 ( 95.17% )
		DM-3	94726398	1378528 ( 1.46% )	93347870 ( 98.54% )
				Comparison statistics table of Unmapped Reads obtained by comparing ribosomes with the reference genome
	Sample	Total Reads	Unmapped Reads	Unique Mapped Reads	Multiple Mapped reads	Mapping Ratio
	GM-1	86703936	17146225 (19.78%)	68324507 (78.80%)	1233204 (1.42%)	80.22%
	GM-2	85522964	15856051 (18.54%)	68295867 (79.86%)	1371046 (1.60%)	81.46%
	GM-3	87214114	16515763 (18.94%)	69802813 (80.04%)	895538 (1.03%)	81.06%
	DM-1	74142736	15861104 (21.39%)	56627228 (76.38%)	1654404 (2.23%)	78.61%
	DM-2	76254882	17461699 (22.90%)	56726135 (74.39%)	2067048 (2.71%)	77.10%
	DM-3	93347870	21159666 (22.67%)	70949810 (76.01%)	1238394 (1.33%)	0.7733
				Anchors Reads and Reference Genome Comparison Statistics Table
		Sample	Anchors Num	Mapped Anchors	Mapping Ratio
		GM-1	34292450	26465538	0.7718
		GM-2	31712102	24549815	0.7741
		GM-3	33031526	25697991	0.778
		DM-1	31722208	24598500	0.7754
		DM-2	34923398	26808447	0.7676
		DM-3	42319332	32544454	0.769
