# Supplementary material for: METTL3 facilitates the translation of CircSIK2 during chicken myogenesis in an m6A dependent manner
Source: PLoS Genet. 2025 Oct 31;21(10):e1011934. doi: 10.1371/journal.pgen.1011934 (PMC12578262; doi:10.1371/journal.pgen.1011934)
Supplement: S3 Table — (XLSX) [file pgen.1011934.s008.xlsx]

## Sheet: Sheet1
Length	Type
720	mRNA
567	mRNA
471	mRNA
555	mRNA
459	mRNA
9310	mRNA
2559	mRNA
855	mRNA
1815	mRNA
1058	mRNA
1078	mRNA
3486	mRNA
3194	mRNA
3506	mRNA
1803	mRNA
785	mRNA
582	mRNA
3620	mRNA
1962	mRNA
4779	mRNA
9263	mRNA
5820	mRNA
5649	mRNA
5844	mRNA
972	mRNA
327	mRNA
2611	mRNA
673	mRNA
1038	mRNA
1996	mRNA
2815	mRNA
2451	mRNA
1431	mRNA
2568	mRNA
2722	mRNA
2632	mRNA
550	mRNA
1983	mRNA
2877	mRNA
507	mRNA
1887	mRNA
1233	mRNA
2223	mRNA
1737	mRNA
3043	mRNA
798	mRNA
1381	mRNA
1334	mRNA
1339	mRNA
1701	mRNA
1687	mRNA
1593	mRNA
1634	mRNA
2613	mRNA
947	mRNA
3039	mRNA
2322	mRNA
2331	mRNA
2257	mRNA
1911	mRNA
1716	mRNA
2083	mRNA
1457	mRNA
489	mRNA
948	mRNA
836	mRNA
3074	mRNA
1877	mRNA
1619	mRNA
507	mRNA
1459	mRNA
1794	mRNA
1785	mRNA
4085	mRNA
582	mRNA
582	mRNA
582	mRNA
879	mRNA
834	mRNA
834	mRNA
879	mRNA
1452	mRNA
1486	mRNA
1456	mRNA
1499	mRNA
5760	mRNA
5056	mRNA
2421	mRNA
2175	mRNA
282	mRNA
2008	mRNA
1027	mRNA
639	mRNA
1296	mRNA
1533	mRNA
1584	mRNA
1413	mRNA
1635	mRNA
1584	mRNA
1488	mRNA
2648	mRNA
2555	mRNA
2746	mRNA
2410	mRNA
768	mRNA
765	mRNA
768	mRNA
861	mRNA
804	mRNA
768	mRNA
1378	mRNA
3387	mRNA
2920	mRNA
2266	mRNA
1125	mRNA
1055	mRNA
1072	mRNA
1114	mRNA
1669	mRNA
1059	mRNA
848	mRNA
729	mRNA
3516	mRNA
1730	mRNA
1597	mRNA
1607	mRNA
1850	mRNA
1593	mRNA
4836	mRNA
3041	mRNA
1108	mRNA
1362	mRNA
1257	mRNA
1296	mRNA
3900	mRNA
3837	mRNA
2769	mRNA
1938	mRNA
2376	mRNA
1204	mRNA
1098	mRNA
968	mRNA
1343	mRNA
1647	mRNA
1681	mRNA
1589	mRNA
891	mRNA
864	mRNA
2544	mRNA
2844	mRNA
2058	mRNA
2002	mRNA
2465	mRNA
3417	mRNA
1621	mRNA
2287	mRNA
2165	mRNA
1840	mRNA
1757	mRNA
2140	mRNA
4254	mRNA
3160	mRNA
652	mRNA
354	mRNA
3694	mRNA
1095	mRNA
3561	mRNA
2885	mRNA
249	mRNA
2706	mRNA
3251	mRNA
2426	mRNA
2315	mRNA
2277	mRNA
2802	mRNA
2733	mRNA
1239	mRNA
3552	mRNA
1131	mRNA
408	mRNA
7718	mRNA
3157	mRNA
2342	mRNA
2311	mRNA
1704	mRNA
1849	mRNA
1201	mRNA
387	mRNA
1599	mRNA
3756	mRNA
4459	mRNA
747	mRNA
2532	mRNA
2043	mRNA
1872	mRNA
375	mRNA
2400	mRNA
1288	mRNA
1452	mRNA
3117	mRNA
855	mRNA
1119	mRNA
2382	mRNA
1940	mRNA
1470	mRNA
1817	mRNA
2413	mRNA
1540	mRNA
1735	mRNA
1581	mRNA
1991	mRNA
1592	mRNA
1485	mRNA
2591	mRNA
11417	mRNA
3150	mRNA
997	mRNA
3842	mRNA
3782	mRNA
3638	mRNA
3705	mRNA
2157	mRNA
2064	mRNA
2623	mRNA
3095	mRNA
384	mRNA
3233	mRNA
2799	mRNA
2883	mRNA
2865	mRNA
3317	mRNA
1906	mRNA
1637	mRNA
1599	mRNA
1214	mRNA
3582	mRNA
1248	mRNA
1741	mRNA
4331	mRNA
1302	mRNA
2120	mRNA
1945	mRNA
978	mRNA
6224	mRNA
2192	mRNA
676	mRNA
2370	mRNA
2016	mRNA
2525	mRNA
2177	mRNA
3995	mRNA
5322	mRNA
1382	mRNA
3161	mRNA
1730	mRNA
9528	mRNA
7596	mRNA
1941	mRNA
1526	mRNA
1787	mRNA
1095	mRNA
2204	mRNA
5311	mRNA
5233	mRNA
5212	mRNA
5182	mRNA
5083	mRNA
5115	mRNA
2463	mRNA
2433	mRNA
2144	mRNA
2016	mRNA
1958	mRNA
1197	mRNA
1814	mRNA
483	mRNA
2537	mRNA
2882	mRNA
8461	mRNA
5607	mRNA
381	mRNA
324	mRNA
1364	mRNA
1346	mRNA
1271	mRNA
309	mRNA
4403	mRNA
4819	mRNA
558	mRNA
363	mRNA
378	mRNA
378	mRNA
264	mRNA
4901	mRNA
3243	mRNA
3741	mRNA
3522	mRNA
4451	mRNA
2541	mRNA
2266	mRNA
847	mRNA
612	mRNA
1695	mRNA
1180	mRNA
1965	mRNA
1348	mRNA
2085	mRNA
1982	mRNA
1540	mRNA
2078	mRNA
2054	mRNA
1845	mRNA
1560	mRNA
1161	mRNA
1447	mRNA
3997	mRNA
1125	mRNA
5100	mRNA
6179	mRNA
5356	mRNA
1905	mRNA
1256	mRNA
1276	mRNA
1322	mRNA
2544	mRNA
5782	mRNA
5153	mRNA
3063	mRNA
3068	mRNA
1686	mRNA
3970	mRNA
1937	mRNA
1005	mRNA
975	mRNA
1551	mRNA
1908	mRNA
4520	mRNA
2926	mRNA
2083	mRNA
1854	mRNA
833	mRNA
1138	mRNA
2169	mRNA
2281	mRNA
1842	mRNA
1818	mRNA
3897	mRNA
3888	mRNA
3882	mRNA
3879	mRNA
3774	mRNA
1350	mRNA
3626	mRNA
2986	mRNA
5519	mRNA
7253	mRNA
7232	mRNA
1787	mRNA
1524	mRNA
1083	mRNA
1482	mRNA
2016	mRNA
2133	mRNA
1837	mRNA
2382	mRNA
738	mRNA
783	mRNA
1391	mRNA
8865	mRNA
6522	mRNA
6099	mRNA
640	mRNA
5207	mRNA
4986	mRNA
4899	mRNA
4875	mRNA
1413	mRNA
1247	mRNA
363	mRNA
1892	mRNA
1653	mRNA
1929	mRNA
1515	mRNA
2910	mRNA
1623	mRNA
882	mRNA
6413	mRNA
602	mRNA
4585	mRNA
1380	mRNA
1550	mRNA
2777	mRNA
1453	mRNA
803	mRNA
3814	mRNA
3279	mRNA
3210	mRNA
3204	mRNA
1113	mRNA
3947	mRNA
2550	mRNA
2747	mRNA
477	mRNA
2180	mRNA
1498	mRNA
3975	mRNA
339	mRNA
2127	mRNA
635	mRNA
2456	mRNA
1839	mRNA
1547	mRNA
1113	mRNA
2412	mRNA
1670	mRNA
3841	mRNA
4269	mRNA
4212	mRNA
4200	mRNA
4111	mRNA
4033	mRNA
3943	mRNA
4419	mRNA
3249	mRNA
4618	mRNA
4984	mRNA
4985	mRNA
2706	mRNA
2334	mRNA
3044	mRNA
1197	mRNA
2512	mRNA
540	mRNA
1320	mRNA
1522	mRNA
3362	mRNA
3265	mRNA
989	mRNA
2762	mRNA
2773	mRNA
5916	mRNA
5721	mRNA
2021	mRNA
2593	mRNA
1395	mRNA
4038	mRNA
549	mRNA
1104	mRNA
3061	mRNA
2810	mRNA
1094	mRNA
327	mRNA
2225	mRNA
1344	mRNA
1082	mRNA
913	mRNA
6035	mRNA
5713	mRNA
5545	mRNA
6769	mRNA
4054	mRNA
3934	mRNA
1741	mRNA
5187	mRNA
3027	mRNA
2263	mRNA
1860	mRNA
2480	mRNA
2118	mRNA
2031	mRNA
1065	mRNA
1047	mRNA
1075	mRNA
4073	mRNA
3132	mRNA
2657	mRNA
423	mRNA
4697	mRNA
4696	mRNA
4612	mRNA
3081	mRNA
6513	mRNA
5169	mRNA
5151	mRNA
5148	mRNA
5136	mRNA
5002	mRNA
4521	mRNA
1533	mRNA
1257	mRNA
2135	mRNA
1024	mRNA
6140	mRNA
3198	mRNA
1608	mRNA
1748	mRNA
1916	mRNA
1875	mRNA
613	mRNA
431	mRNA
234	mRNA
664	mRNA
3528	mRNA
383	mRNA
4309	mRNA
3399	mRNA
5275	mRNA
2577	mRNA
2520	mRNA
2331	mRNA
1873	mRNA
1774	mRNA
2399	mRNA
1064	mRNA
3193	mRNA
479	mRNA
704	mRNA
507	mRNA
481	mRNA
2000	mRNA
1666	mRNA
3108	mRNA
1680	mRNA
3435	mRNA
3390	mRNA
738	mRNA
1224	mRNA
2402	mRNA
1323	mRNA
513	mRNA
893	mRNA
3351	mRNA
2178	mRNA
2064	mRNA
4759	mRNA
1192	mRNA
992	mRNA
3054	mRNA
3144	mRNA
468	mRNA
1610	mRNA
1729	mRNA
1434	mRNA
2165	mRNA
2142	mRNA
1761	mRNA
2056	mRNA
1611	mRNA
584	mRNA
1337	mRNA
2519	mRNA
1920	mRNA
1983	mRNA
1629	mRNA
1683	mRNA
1366	mRNA
2010	mRNA
1761	mRNA
1121	mRNA
1097	mRNA
2691	mRNA
2693	mRNA
1623	mRNA
1438	mRNA
1088	mRNA
6151	mRNA
6329	mRNA
6218	mRNA
2974	mRNA
2470	mRNA
1091	mRNA
2730	mRNA
6186	mRNA
5910	mRNA
5630	mRNA
1644	mRNA
2204	mRNA
3143	mRNA
1917	mRNA
1884	mRNA
2162	mRNA
1765	mRNA
2619	mRNA
1904	mRNA
1889	mRNA
2063	mRNA
1811	mRNA
1335	mRNA
789	mRNA
774	mRNA
1606	mRNA
1620	mRNA
1626	mRNA
435	mRNA
1951	mRNA
1997	mRNA
1749	mRNA
6616	mRNA
2735	mRNA
5000	mRNA
1809	mRNA
2050	mRNA
1064	mRNA
865	mRNA
2772	mRNA
9981	mRNA
2566	mRNA
1014	mRNA
4731	mRNA
4608	mRNA
2751	mRNA
2908	mRNA
2925	mRNA
875	mRNA
563	mRNA
528	mRNA
586	mRNA
227	mRNA
8472	mRNA
8289	mRNA
1162	mRNA
777	mRNA
630	mRNA
2080	mRNA
2061	mRNA
5252	mRNA
5187	mRNA
5345	mRNA
3801	mRNA
3021	mRNA
3410	mRNA
1390	mRNA
1164	mRNA
2148	mRNA
2511	mRNA
2472	mRNA
1947	mRNA
2478	mRNA
1887	mRNA
2378	mRNA
845	mRNA
4593	mRNA
1441	mRNA
1323	mRNA
1439	mRNA
1732	mRNA
1705	mRNA
1233	mRNA
1766	mRNA
1728	mRNA
7562	mRNA
8080	mRNA
7215	mRNA
1278	mRNA
1308	mRNA
1489	mRNA
770	mRNA
864	mRNA
2506	mRNA
3362	mRNA
1554	mRNA
1604	mRNA
4230	mRNA
4085	mRNA
4971	mRNA
4428	mRNA
4304	mRNA
1677	mRNA
972	mRNA
2452	mRNA
1284	mRNA
1215	mRNA
333	mRNA
1167	mRNA
1258	mRNA
2266	mRNA
1166	mRNA
2573	mRNA
2011	mRNA
1848	mRNA
1739	mRNA
294	mRNA
1622	mRNA
1481	mRNA
1310	mRNA
897	mRNA
4353	mRNA
4230	mRNA
938	mRNA
4229	mRNA
998	mRNA
1064	mRNA
689	mRNA
1493	mRNA
2918	mRNA
4473	mRNA
2154	mRNA
1434	mRNA
1410	mRNA
562	mRNA
482	mRNA
1605	mRNA
1238	mRNA
4302	mRNA
2561	mRNA
1934	mRNA
2145	mRNA
1884	mRNA
606	mRNA
282	mRNA
1460	mRNA
1208	mRNA
2240	mRNA
2423	mRNA
2233	mRNA
2043	mRNA
1755	mRNA
6430	mRNA
1821	mRNA
2954	mRNA
1389	mRNA
2259	mRNA
3603	mRNA
4454	mRNA
3011	mRNA
695	mRNA
1851	mRNA
1240	mRNA
369	mRNA
1184	mRNA
991	mRNA
1060	mRNA
3782	mRNA
5596	mRNA
1020	mRNA
1454	mRNA
4353	mRNA
4537	mRNA
4537	mRNA
4536	mRNA
4536	mRNA
1977	mRNA
1645	mRNA
781	mRNA
1583	mRNA
989	mRNA
4256	mRNA
1864	mRNA
1835	mRNA
2886	mRNA
2889	mRNA
1824	mRNA
8406	mRNA
1583	mRNA
851	mRNA
7779	mRNA
7866	mRNA
1693	mRNA
2485	mRNA
2104	mRNA
792	mRNA
2812	mRNA
1444	mRNA
1418	mRNA
1317	mRNA
1209	mRNA
526	mRNA
1332	mRNA
1297	mRNA
1422	mRNA
1182	mRNA
816	mRNA
685	mRNA
970	mRNA
2958	mRNA
678	mRNA
4171	mRNA
447	mRNA
756	mRNA
381	mRNA
396	mRNA
459	mRNA
411	mRNA
411	mRNA
436	mRNA
396	mRNA
480	mRNA
444	mRNA
494	mRNA
499	mRNA
396	mRNA
312	mRNA
381	mRNA
515	mRNA
396	mRNA
864	mRNA
381	mRNA
911	mRNA
372	mRNA
312	mRNA
1201	mRNA
411	mRNA
1442	mRNA
390	mRNA
713	mRNA
437	mRNA
771	mRNA
390	mRNA
599	mRNA
694	mRNA
390	mRNA
312	mRNA
660	mRNA
483	mRNA
390	mRNA
1081	mRNA
390	mRNA
381	mRNA
516	mRNA
613	mRNA
823	mRNA
527	mRNA
381	mRNA
390	mRNA
743	mRNA
741	mRNA
2494	mRNA
1065	mRNA
2839	mRNA
1977	mRNA
3960	mRNA
777	mRNA
1845	mRNA
948	mRNA
2157	mRNA
2766	mRNA
1866	mRNA
5497	mRNA
1554	mRNA
3219	mRNA
3114	mRNA
1976	mRNA
4674	mRNA
378	mRNA
2192	mRNA
1197	mRNA
1404	mRNA
4757	mRNA
951	mRNA
3161	mRNA
1283	mRNA
1283	mRNA
1189	mRNA
1673	mRNA
1763	mRNA
1602	mRNA
5907	mRNA
3133	mRNA
6017	mRNA
2810	mRNA
536	mRNA
260	mRNA
1606	mRNA
261	mRNA
756	mRNA
2456	mRNA
3451	mRNA
1149	mRNA
1460	mRNA
207	mRNA
1854	mRNA
744	mRNA
657	mRNA
4159	mRNA
1013	mRNA
3753	mRNA
2262	mRNA
2155	mRNA
1869	mRNA
1068	mRNA
993	mRNA
762	mRNA
1586	mRNA
1493	mRNA
1410	mRNA
2746	mRNA
1040	mRNA
2331	mRNA
2376	mRNA
988	mRNA
3972	mRNA
1018	mRNA
927	mRNA
3090	mRNA
2979	mRNA
2633	mRNA
2691	mRNA
2889	mRNA
7353	mRNA
7242	mRNA
552	mRNA
558	mRNA
442	mRNA
1973	mRNA
2836	mRNA
1182	mRNA
1486	mRNA
1242	mRNA
3474	mRNA
2226	mRNA
1542	mRNA
5478	mRNA
1623	mRNA
1944	mRNA
6498	mRNA
219	mRNA
964	mRNA
1452	mRNA
1013	mRNA
1395	mRNA
213	mRNA
6444	mRNA
2043	mRNA
1995	mRNA
1982	mRNA
954	mRNA
1310	mRNA
1307	mRNA
1146	mRNA
1112	mRNA
1545	mRNA
1218	mRNA
940	mRNA
764	mRNA
474	mRNA
1098	mRNA
441	mRNA
1395	mRNA
867	mRNA
1463	mRNA
1812	mRNA
2097	mRNA
4181	mRNA
2974	mRNA
2049	mRNA
612	mRNA
1107	mRNA
990	mRNA
1165	mRNA
1591	mRNA
1582	mRNA
1968	mRNA
258	mRNA
1742	mRNA
1745	mRNA
1323	mRNA
1563	mRNA
1245	mRNA
3550	mRNA
1805	mRNA
2391	mRNA
1527	mRNA
1479	mRNA
501	mRNA
2437	mRNA
1335	mRNA
3327	mRNA
515	mRNA
964	mRNA
4568	mRNA
4761	mRNA
1954	mRNA
715	mRNA
1671	mRNA
540	mRNA
1238	mRNA
720	mRNA
1491	mRNA
611	mRNA
888	mRNA
420	mRNA
1299	mRNA
1032	mRNA
1061	mRNA
1849	mRNA
1547	mRNA
531	mRNA
2122	mRNA
2148	mRNA
1998	mRNA
2019	mRNA
553	mRNA
684	mRNA
816	mRNA
3228	mRNA
3427	mRNA
978	mRNA
2427	mRNA
2443	mRNA
1215	mRNA
1010	mRNA
1316	mRNA
780	mRNA
3239	mRNA
2364	mRNA
1245	mRNA
1745	mRNA
1593	mRNA
1123	mRNA
1182	mRNA
4169	mRNA
2309	mRNA
1960	mRNA
1605	mRNA
333	mRNA
306	mRNA
871	mRNA
972	mRNA
1850	mRNA
1103	mRNA
2043	mRNA
1081	mRNA
716	mRNA
7005	mRNA
1410	mRNA
801	mRNA
2244	mRNA
2576	mRNA
841	mRNA
1986	mRNA
1594	mRNA
2804	mRNA
2076	mRNA
591	mRNA
1701	mRNA
1539	mRNA
918	mRNA
1095	mRNA
2440	mRNA
1339	mRNA
976	mRNA
588	mRNA
3058	mRNA
2807	mRNA
1525	mRNA
1446	mRNA
1401	mRNA
2541	mRNA
477	mRNA
2406	mRNA
2595	mRNA
2854	mRNA
2106	mRNA
2082	mRNA
807	mRNA
2000	mRNA
1290	mRNA
2923	mRNA
1614	mRNA
1602	mRNA
2199	mRNA
2184	mRNA
3857	mRNA
4182	mRNA
1437	mRNA
1500	mRNA
2028	mRNA
1248	mRNA
1977	mRNA
3530	mRNA
2769	mRNA
2835	mRNA
1553	mRNA
940	mRNA
3879	mRNA
279	mRNA
1332	mRNA
3246	mRNA
1593	mRNA
1332	mRNA
1174	mRNA
1424	mRNA
821	mRNA
620	mRNA
2253	mRNA
3950	mRNA
2424	mRNA
1623	mRNA
2128	mRNA
2159	mRNA
3197	mRNA
1037	mRNA
2732	mRNA
2373	mRNA
1666	mRNA
1962	mRNA
861	mRNA
948	mRNA
1899	mRNA
1544	mRNA
1248	mRNA
1344	mRNA
797	mRNA
4012	mRNA
3987	mRNA
773	mRNA
1345	mRNA
1256	mRNA
1401	mRNA
1438	mRNA
756	mRNA
5623	mRNA
5565	mRNA
717	mRNA
1191	mRNA
1200	mRNA
3022	mRNA
2119	mRNA
3558	mRNA
3516	mRNA
3732	mRNA
3673	mRNA
3491	mRNA
756	mRNA
2091	mRNA
1708	mRNA
3621	mRNA
5589	mRNA
168	mRNA
3222	mRNA
3130	mRNA
1500	mRNA
1509	mRNA
1234	mRNA
3498	mRNA
1297	mRNA
1098	mRNA
1237	mRNA
928	mRNA
921	mRNA
1087	mRNA
638	mRNA
1282	mRNA
1425	mRNA
1224	mRNA
3312	mRNA
1338	mRNA
2855	mRNA
2079	mRNA
1584	mRNA
1443	mRNA
3345	mRNA
3373	mRNA
1881	mRNA
636	mRNA
503	mRNA
431	mRNA
2518	mRNA
2681	mRNA
937	mRNA
904	mRNA
703	mRNA
1137	mRNA
1409	mRNA
1113	mRNA
1137	mRNA
1829	mRNA
806	mRNA
1869	mRNA
1714	mRNA
685	mRNA
1599	mRNA
3144	mRNA
6878	mRNA
1401	mRNA
3821	mRNA
692	mRNA
1770	mRNA
614	mRNA
2139	mRNA
2952	mRNA
953	mRNA
3038	mRNA
1431	mRNA
1812	mRNA
2283	mRNA
1008	mRNA
1007	mRNA
1008	mRNA
1008	mRNA
1008	mRNA
1008	mRNA
396	mRNA
5887	mRNA
903	mRNA
1289	mRNA
4268	mRNA
1260	mRNA
3067	mRNA
378	mRNA
1440	mRNA
3117	mRNA
2556	mRNA
789	mRNA
1492	mRNA
1467	mRNA
435	mRNA
2064	mRNA
3147	mRNA
351	mRNA
1797	mRNA
1824	mRNA
1812	mRNA
5118	mRNA
1443	mRNA
2877	mRNA
1747	mRNA
1599	mRNA
903	mRNA
7302	mRNA
2078	mRNA
941	mRNA
3354	mRNA
2925	mRNA
1242	mRNA
1107	mRNA
1916	mRNA
1569	mRNA
1926	mRNA
1383	mRNA
1518	mRNA
1539	mRNA
885	mRNA
366	mRNA
6246	mRNA
6234	mRNA
3264	mRNA
2553	mRNA
714	mRNA
1278	mRNA
1248	mRNA
1958	mRNA
4454	mRNA
4569	mRNA
1327	mRNA
859	mRNA
675	mRNA
1312	mRNA
1770	mRNA
1721	mRNA
1497	mRNA
582	mRNA
540	mRNA
1206	mRNA
3126	mRNA
855	mRNA
1391	mRNA
1350	mRNA
1162	mRNA
1095	mRNA
1559	mRNA
1526	mRNA
2323	mRNA
2038	mRNA
2427	mRNA
1772	mRNA
1679	mRNA
1672	mRNA
1680	mRNA
1574	mRNA
1451	mRNA
1407	mRNA
1238	mRNA
1478	mRNA
1464	mRNA
1678	mRNA
1238	mRNA
4043	mRNA
1654	mRNA
1730	mRNA
2175	mRNA
2282	mRNA
3665	mRNA
1487	mRNA
731	mRNA
5202	mRNA
4021	mRNA
3708	mRNA
552	mRNA
1635	mRNA
2025	mRNA
1525	mRNA
1261	mRNA
1124	mRNA
1548	mRNA
945	mRNA
739	mRNA
1623	mRNA
1053	mRNA
933	mRNA
960	mRNA
1557	mRNA
2381	mRNA
4437	mRNA
2138	mRNA
968	mRNA
1938	mRNA
798	mRNA
2922	mRNA
2133	mRNA
2520	mRNA
1314	mRNA
2118	mRNA
1986	mRNA
776	mRNA
1931	mRNA
1670	mRNA
2312	mRNA
2187	mRNA
1977	mRNA
1890	mRNA
1567	mRNA
1367	mRNA
1544	mRNA
1706	mRNA
1044	mRNA
1044	mRNA
1044	mRNA
1044	mRNA
1044	mRNA
2319	mRNA
1423	mRNA
1366	mRNA
3246	mRNA
852	mRNA
1222	mRNA
1845	mRNA
1254	mRNA
927	mRNA
2484	mRNA
4808	mRNA
4551	mRNA
4599	mRNA
1786	mRNA
3455	mRNA
1386	mRNA
1276	mRNA
1267	mRNA
1060	mRNA
885	mRNA
515	mRNA
2112	mRNA
351	mRNA
1539	mRNA
1965	mRNA
932	mRNA
958	mRNA
1125	mRNA
570	mRNA
471	mRNA
351	mRNA
852	mRNA
750	mRNA
830	mRNA
6957	mRNA
6912	mRNA
2175	mRNA
2145	mRNA
3098	mRNA
1617	mRNA
1514	mRNA
1127	mRNA
1564	mRNA
1449	mRNA
3244	mRNA
1233	mRNA
3350	mRNA
5771	mRNA
3273	mRNA
1758	mRNA
870	mRNA
867	mRNA
585	mRNA
4499	mRNA
2631	mRNA
1741	mRNA
1326	mRNA
3439	mRNA
2954	mRNA
1527	mRNA
1031	mRNA
804	mRNA
1104	mRNA
2306	mRNA
1743	mRNA
2949	mRNA
1098	mRNA
996	mRNA
1592	mRNA
1997	mRNA
826	mRNA
753	mRNA
2396	mRNA
1367	mRNA
1979	mRNA
1935	mRNA
1703	mRNA
1706	mRNA
1396	mRNA
984	mRNA
957	mRNA
1148	mRNA
2067	mRNA
1872	mRNA
2053	mRNA
2240	mRNA
1380	mRNA
1500	mRNA
1395	mRNA
1257	mRNA
5420	mRNA
1386	mRNA
768	mRNA
795	mRNA
3732	mRNA
1140	mRNA
3345	mRNA
2358	mRNA
1596	mRNA
1443	mRNA
1134	mRNA
1401	mRNA
1639	mRNA
2116	mRNA
372	mRNA
1311	mRNA
1311	mRNA
1985	mRNA
1985	mRNA
2075	mRNA
3832	mRNA
2088	mRNA
5462	mRNA
1050	mRNA
5232	mRNA
1610	mRNA
1207	mRNA
4372	mRNA
1995	mRNA
312	mRNA
1672	mRNA
1585	mRNA
1278	mRNA
1586	mRNA
1943	mRNA
1266	mRNA
774	mRNA
1512	mRNA
1335	mRNA
1360	mRNA
759	mRNA
1442	mRNA
1293	mRNA
1652	mRNA
1484	mRNA
1894	mRNA
621	mRNA
765	mRNA
1892	mRNA
1939	mRNA
2077	mRNA
1360	mRNA
1539	mRNA
1131	mRNA
1113	mRNA
1422	mRNA
1512	mRNA
1476	mRNA
957	mRNA
2769	mRNA
2736	mRNA
2718	mRNA
2703	mRNA
2700	mRNA
1395	mRNA
8235	mRNA
8788	mRNA
8328	mRNA
5548	mRNA
1029	mRNA
643	mRNA
879	mRNA
1680	mRNA
1590	mRNA
1569	mRNA
2744	mRNA
471	mRNA
2041	mRNA
1482	mRNA
1085	mRNA
1724	mRNA
1510	mRNA
1541	mRNA
1696	mRNA
1439	mRNA
1651	mRNA
1547	mRNA
1509	mRNA
1539	mRNA
1462	mRNA
1412	mRNA
2031	mRNA
1476	mRNA
1133	mRNA
1174	mRNA
1448	mRNA
3284	mRNA
2031	mRNA
1383	mRNA
2485	mRNA
1414	mRNA
1787	mRNA
1684	mRNA
1497	mRNA
930	mRNA
814	mRNA
456	mRNA
1197	mRNA
4383	mRNA
4068	mRNA
4071	mRNA
1962	mRNA
2532	mRNA
1224	mRNA
1798	mRNA
4260	mRNA
639	mRNA
3357	mRNA
3357	mRNA
3125	mRNA
639	mRNA
4704	mRNA
4698	mRNA
4505	mRNA
4502	mRNA
4320	mRNA
4513	mRNA
4518	mRNA
705	mRNA
1263	mRNA
1458	mRNA
3186	mRNA
1255	mRNA
422	mRNA
803	mRNA
740	mRNA
683	mRNA
1619	mRNA
4533	mRNA
1881	mRNA
3790	mRNA
3341	mRNA
3373	mRNA
875	mRNA
1420	mRNA
4439	mRNA
4346	mRNA
1845	mRNA
4155	mRNA
388	mRNA
1498	mRNA
1288	mRNA
1179	mRNA
1076	mRNA
1091	mRNA
1302	mRNA
1122	mRNA
991	mRNA
670	mRNA
434	mRNA
1383	mRNA
1370	mRNA
1331	mRNA
2310	mRNA
7056	mRNA
1059	mRNA
1592	mRNA
1498	mRNA
5695	mRNA
1335	mRNA
858	mRNA
1499	mRNA
1295	mRNA
1591	mRNA
1453	mRNA
1502	mRNA
1544	mRNA
1455	mRNA
986	mRNA
1038	mRNA
1450	mRNA
1020	mRNA
1965	mRNA
1467	mRNA
2048	mRNA
1283	mRNA
1026	mRNA
1101	mRNA
894	mRNA
2568	mRNA
1309	mRNA
1027	mRNA
1374	mRNA
780	mRNA
2271	mRNA
3495	mRNA
3333	mRNA
986	mRNA
574	mRNA
449	mRNA
2689	mRNA
1352	mRNA
1273	mRNA
1471	mRNA
944	mRNA
594	mRNA
1853	mRNA
1846	mRNA
1725	mRNA
2650	mRNA
2139	mRNA
742	mRNA
3075	mRNA
2805	mRNA
1133	mRNA
1938	mRNA
2552	mRNA
1002	mRNA
3902	mRNA
2707	mRNA
1733	mRNA
2874	mRNA
3154	mRNA
2460	mRNA
2601	mRNA
1694	mRNA
1064	mRNA
931	mRNA
936	mRNA
2508	mRNA
2175	mRNA
3700	mRNA
429	mRNA
1694	mRNA
909	mRNA
891	mRNA
882	mRNA
888	mRNA
897	mRNA
886	mRNA
883	mRNA
883	mRNA
874	mRNA
883	mRNA
842	mRNA
747	mRNA
747	mRNA
747	mRNA
747	mRNA
747	mRNA
842	mRNA
747	mRNA
747	mRNA
747	mRNA
789	mRNA
684	mRNA
660	mRNA
747	mRNA
1477	mRNA
1424	mRNA
1211	mRNA
1070	mRNA
753	mRNA
979	mRNA
1226	mRNA
1179	mRNA
1373	mRNA
855	mRNA
908	mRNA
2721	mRNA
1116	mRNA
1225	mRNA
420	mRNA
675	mRNA
2328	mRNA
2613	mRNA
1238	mRNA
1281	mRNA
3458	mRNA
2338	mRNA
2032	mRNA
1291	mRNA
3983	mRNA
3132	mRNA
3698	mRNA
510	mRNA
6820	mRNA
2451	mRNA
2661	mRNA
1422	mRNA
846	mRNA
3510	mRNA
2710	mRNA
2258	mRNA
7842	mRNA
3555	mRNA
3483	mRNA
2931	mRNA
1326	mRNA
1412	mRNA
3308	mRNA
3306	mRNA
1414	mRNA
675	mRNA
1685	mRNA
1163	mRNA
546	mRNA
373	mRNA
4161	mRNA
1110	mRNA
2292	mRNA
1271	mRNA
1584	mRNA
523	mRNA
1902	mRNA
1714	mRNA
1215	mRNA
882	mRNA
1371	mRNA
3526	mRNA
3060	mRNA
3075	mRNA
990	mRNA
1641	mRNA
2090	mRNA
1569	mRNA
1538	mRNA
1138	mRNA
1833	mRNA
1596	mRNA
1452	mRNA
1907	mRNA
2135	mRNA
1795	mRNA
1330	mRNA
1808	mRNA
1402	mRNA
1730	mRNA
4186	mRNA
4464	mRNA
1305	mRNA
528	mRNA
2109	mRNA
2067	mRNA
1158	mRNA
984	mRNA
983	mRNA
732	mRNA
2226	mRNA
1346	mRNA
1031	mRNA
1566	mRNA
1448	mRNA
1411	mRNA
2175	mRNA
1278	mRNA
5582	mRNA
1212	mRNA
2075	mRNA
2118	mRNA
1608	mRNA
1707	mRNA
1442	mRNA
690	mRNA
1115	mRNA
1118	mRNA
1723	mRNA
1386	mRNA
2189	mRNA
1987	mRNA
1905	mRNA
1086	mRNA
687	mRNA
1662	mRNA
3120	mRNA
2803	mRNA
3318	mRNA
552	mRNA
1134	mRNA
1014	mRNA
327	mRNA
1299	mRNA
1782	mRNA
1710	mRNA
841	mRNA
1561	mRNA
771	mRNA
903	mRNA
735	mRNA
4206	mRNA
3938	mRNA
360	mRNA
987	mRNA
1226	mRNA
1267	mRNA
1430	mRNA
6435	mRNA
1338	mRNA
1632	mRNA
2477	mRNA
1423	mRNA
1293	mRNA
1369	mRNA
1965	mRNA
825	mRNA
901	mRNA
1708	mRNA
1185	mRNA
1929	mRNA
1164	mRNA
1617	mRNA
3537	mRNA
1575	mRNA
2310	mRNA
2545	mRNA
1867	mRNA
4142	mRNA
5010	mRNA
1101	mRNA
1069	mRNA
1066	mRNA
3567	mRNA
3666	mRNA
1832	mRNA
1481	mRNA
978	mRNA
1388	mRNA
1788	mRNA
576	mRNA
1204	mRNA
2352	mRNA
1833	mRNA
1784	mRNA
4392	mRNA
4857	mRNA
4227	mRNA
3150	mRNA
765	mRNA
1032	mRNA
847	mRNA
1521	mRNA
1237	mRNA
1546	mRNA
1433	mRNA
1495	mRNA
1448	mRNA
2109	mRNA
2736	mRNA
867	mRNA
661	mRNA
299	mRNA
2412	mRNA
3400	mRNA
3380	mRNA
1239	mRNA
3346	mRNA
2039	mRNA
2787	mRNA
2355	mRNA
3394	mRNA
3399	mRNA
1542	mRNA
900	mRNA
888	mRNA
1295	mRNA
1119	mRNA
5982	mRNA
5832	mRNA
4148	mRNA
523	mRNA
513	mRNA
2927	mRNA
2920	mRNA
564	mRNA
1827	mRNA
345	mRNA
939	mRNA
2154	mRNA
813	mRNA
789	mRNA
1433	mRNA
836	mRNA
1173	mRNA
1178	mRNA
1131	mRNA
888	mRNA
2484	mRNA
1833	mRNA
795	mRNA
1118	mRNA
1360	mRNA
1038	mRNA
3324	mRNA
579	mRNA
1742	mRNA
1213	mRNA
3267	mRNA
1746	mRNA
3240	mRNA
1149	mRNA
1998	mRNA
1384	mRNA
1315	mRNA
876	mRNA
1256	mRNA
1150	mRNA
1316	mRNA
876	mRNA
2277	mRNA
1104	mRNA
1320	mRNA
1252	mRNA
1296	mRNA
489	mRNA
516	mRNA
3129	mRNA
948	mRNA
3311	mRNA
1531	mRNA
1538	mRNA
1533	mRNA
1365	mRNA
3018	mRNA
770	mRNA
1347	mRNA
1391	mRNA
3356	mRNA
1107	mRNA
579	mRNA
1778	mRNA
1835	mRNA
1597	mRNA
2363	mRNA
2337	mRNA
3471	mRNA
885	mRNA
1230	mRNA
1926	mRNA
2078	mRNA
1166	mRNA
2088	mRNA
3516	mRNA
3552	mRNA
3150	mRNA
2184	mRNA
1776	mRNA
997	mRNA
3843	mRNA
1740	mRNA
1604	mRNA
3319	mRNA
4604	mRNA
168	mRNA
1289	mRNA
1367	mRNA
1399	mRNA
1059	mRNA
3005	mRNA
1203	mRNA
1221	mRNA
4828	mRNA
1269	mRNA
1566	mRNA
1101	mRNA
1092	mRNA
3298	mRNA
2401	mRNA
645	mRNA
852	mRNA
1248	mRNA
1128	mRNA
2645	mRNA
2067	mRNA
315	mRNA
384	mRNA
411	mRNA
420	mRNA
387	mRNA
432	mRNA
[truncated: 68,337 more rows]
