# Supplementary material for: METTL3 facilitates the translation of CircSIK2 during chicken myogenesis in an m6A dependent manner
Source: PLoS Genet. 2025 Oct 31;21(10):e1011934. doi: 10.1371/journal.pgen.1011934 (PMC12578262; doi:10.1371/journal.pgen.1011934)
Supplement: S4 Table — (XLSX) [file pgen.1011934.s009.xlsx]

## Sheet: Sheet1
Numbers	Type
5	circRNA
11	circRNA
1	circRNA
1	circRNA
3	circRNA
1	circRNA
1	circRNA
1	circRNA
3	circRNA
6	circRNA
1	circRNA
1	circRNA
1	circRNA
2	circRNA
4	circRNA
6	circRNA
7	circRNA
17	circRNA
2	circRNA
6	circRNA
2	circRNA
30	circRNA
6	circRNA
16	circRNA
17	circRNA
18	circRNA
5	circRNA
5	circRNA
7	circRNA
1	circRNA
1	circRNA
1	circRNA
10	circRNA
1	circRNA
2	circRNA
4	circRNA
1	circRNA
6	circRNA
9	circRNA
3	circRNA
8	circRNA
2	circRNA
1	circRNA
1	circRNA
1	circRNA
4	circRNA
1	circRNA
1	circRNA
2	circRNA
1	circRNA
1	circRNA
1	circRNA
2	circRNA
4	circRNA
2	circRNA
2	circRNA
3	circRNA
3	circRNA
3	circRNA
6	circRNA
13	circRNA
8	circRNA
5	circRNA
5	circRNA
4	circRNA
5	circRNA
5	circRNA
5	circRNA
4	circRNA
3	circRNA
4	circRNA
4	circRNA
3	circRNA
1	circRNA
1	circRNA
1	circRNA
1	circRNA
1	circRNA
1	circRNA
1	circRNA
1	circRNA
1	circRNA
1	circRNA
1	circRNA
1	circRNA
1	circRNA
1	circRNA
1	circRNA
1	circRNA
6	circRNA
6	circRNA
1	circRNA
3	circRNA
4	circRNA
3	circRNA
2	circRNA
1	circRNA
1	circRNA
1	circRNA
1	circRNA
1	circRNA
1	circRNA
4	circRNA
7	circRNA
3	circRNA
4	circRNA
2	circRNA
1	circRNA
2	circRNA
4	circRNA
5	circRNA
2	circRNA
1	circRNA
1	circRNA
1	circRNA
4	circRNA
8	circRNA
6	circRNA
3	circRNA
4	circRNA
8	circRNA
3	circRNA
5	circRNA
9	circRNA
3	circRNA
2	circRNA
3	circRNA
7	circRNA
8	circRNA
5	circRNA
6	circRNA
3	circRNA
5	circRNA
3	circRNA
2	circRNA
3	circRNA
1	circRNA
3	circRNA
5	circRNA
4	circRNA
1	circRNA
1	circRNA
1	circRNA
1	circRNA
4	circRNA
8	circRNA
3	circRNA
4	circRNA
1	circRNA
8	circRNA
12	circRNA
5	circRNA
5	circRNA
12	circRNA
9	circRNA
8	circRNA
1	circRNA
1	circRNA
6	circRNA
4	circRNA
1	circRNA
5	circRNA
8	circRNA
6	circRNA
2	circRNA
1	circRNA
1	circRNA
4	circRNA
1	circRNA
2	circRNA
8	circRNA
1	circRNA
1	circRNA
2	circRNA
5	circRNA
7	circRNA
5	circRNA
6	circRNA
1	circRNA
3	circRNA
5	circRNA
3	circRNA
3	circRNA
8	circRNA
2	circRNA
5	circRNA
1	circRNA
1	circRNA
4	circRNA
12	circRNA
2	circRNA
1	circRNA
6	circRNA
1	circRNA
3	circRNA
9	circRNA
4	circRNA
10	circRNA
8	circRNA
2	circRNA
3	circRNA
2	circRNA
2	circRNA
8	circRNA
6	circRNA
2	circRNA
1	circRNA
1	circRNA
11	circRNA
4	circRNA
7	circRNA
9	circRNA
11	circRNA
7	circRNA
3	circRNA
6	circRNA
8	circRNA
5	circRNA
2	circRNA
2	circRNA
4	circRNA
7	circRNA
8	circRNA
2	circRNA
2	circRNA
3	circRNA
1	circRNA
1	circRNA
3	circRNA
4	circRNA
1	circRNA
1	circRNA
8	circRNA
1	circRNA
5	circRNA
6	circRNA
4	circRNA
2	circRNA
3	circRNA
3	circRNA
6	circRNA
2	circRNA
5	circRNA
2	circRNA
1	circRNA
6	circRNA
4	circRNA
10	circRNA
2	circRNA
1	circRNA
3	circRNA
1	circRNA
3	circRNA
5	circRNA
6	circRNA
9	circRNA
2	circRNA
5	circRNA
8	circRNA
10	circRNA
5	circRNA
1	circRNA
1	circRNA
3	circRNA
1	circRNA
5	circRNA
1	circRNA
2	circRNA
6	circRNA
2	circRNA
1	circRNA
10	circRNA
10	circRNA
7	circRNA
5	circRNA
6	circRNA
1	circRNA
1	circRNA
9	circRNA
7	circRNA
12	circRNA
7	circRNA
11	circRNA
4	circRNA
7	circRNA
3	circRNA
3	circRNA
1	circRNA
1	circRNA
1	circRNA
1	circRNA
1	circRNA
1	circRNA
3	circRNA
1	circRNA
1	circRNA
4	circRNA
1	circRNA
1	circRNA
5	circRNA
4	circRNA
8	circRNA
3	circRNA
3	circRNA
3	circRNA
3	circRNA
1	circRNA
7	circRNA
3	circRNA
4	circRNA
8	circRNA
1	circRNA
2	circRNA
1	circRNA
1	circRNA
1	circRNA
1	circRNA
2	circRNA
2	circRNA
3	circRNA
3	circRNA
4	circRNA
5	circRNA
6	circRNA
2	circRNA
2	circRNA
2	circRNA
1	circRNA
4	circRNA
2	circRNA
2	circRNA
5	circRNA
4	circRNA
4	circRNA
2	circRNA
8	circRNA
3	circRNA
13	circRNA
1	circRNA
3	circRNA
2	circRNA
1	circRNA
16	circRNA
3	circRNA
4	circRNA
2	circRNA
10	circRNA
9	circRNA
5	circRNA
5	circRNA
4	circRNA
1	circRNA
6	circRNA
5	circRNA
3	circRNA
1	circRNA
1	circRNA
1	circRNA
1	circRNA
1	circRNA
1	circRNA
1	circRNA
6	circRNA
7	circRNA
2	circRNA
1	circRNA
1	circRNA
1	circRNA
1	circRNA
1	circRNA
1	circRNA
6	circRNA
3	circRNA
2	circRNA
2	circRNA
3	circRNA
3	circRNA
4	circRNA
1	circRNA
2	circRNA
2	circRNA
1	circRNA
6	circRNA
8	circRNA
6	circRNA
6	circRNA
1	circRNA
16	circRNA
1	circRNA
3	circRNA
4	circRNA
4	circRNA
6	circRNA
4	circRNA
3	circRNA
2	circRNA
3	circRNA
1	circRNA
1	circRNA
6	circRNA
1	circRNA
1	circRNA
1	circRNA
1	circRNA
1	circRNA
5	circRNA
4	circRNA
5	circRNA
3	circRNA
6	circRNA
2	circRNA
1	circRNA
11	circRNA
5	circRNA
1	circRNA
5	circRNA
1	circRNA
1	circRNA
2	circRNA
1	circRNA
1	circRNA
4	circRNA
4	circRNA
4	circRNA
2	circRNA
1	circRNA
2	circRNA
1	circRNA
1	circRNA
10	circRNA
2	circRNA
1	circRNA
2	circRNA
3	circRNA
1	circRNA
3	circRNA
1	circRNA
2	circRNA
3	circRNA
1	circRNA
7	circRNA
10	circRNA
3	circRNA
3	circRNA
1	circRNA
1	circRNA
2	circRNA
6	circRNA
6	circRNA
7	circRNA
4	circRNA
4	circRNA
4	circRNA
2	circRNA
1	circRNA
1	circRNA
1	circRNA
1	circRNA
4	circRNA
1	circRNA
1	circRNA
1	circRNA
4	circRNA
2	circRNA
2	circRNA
10	circRNA
1	circRNA
1	circRNA
1	circRNA
3	circRNA
6	circRNA
6	circRNA
7	circRNA
7	circRNA
5	circRNA
8	circRNA
3	circRNA
5	circRNA
4	circRNA
3	circRNA
1	circRNA
1	circRNA
1	circRNA
1	circRNA
1	circRNA
1	circRNA
5	circRNA
1	circRNA
2	circRNA
2	circRNA
3	circRNA
4	circRNA
1	circRNA
6	circRNA
1	circRNA
1	circRNA
1	circRNA
1	circRNA
1	circRNA
1	circRNA
1	circRNA
1	circRNA
1	circRNA
15	circRNA
1	circRNA
1	circRNA
1	circRNA
1	circRNA
11	circRNA
2	circRNA
8	circRNA
8	circRNA
8	circRNA
5	circRNA
2	circRNA
2	circRNA
7	circRNA
2	circRNA
1	circRNA
1	circRNA
16	circRNA
1	circRNA
9	circRNA
1	circRNA
1	circRNA
1	circRNA
5	circRNA
2	circRNA
3	circRNA
5	circRNA
9	circRNA
3	circRNA
2	circRNA
1	circRNA
4	circRNA
2	circRNA
7	circRNA
1	circRNA
8	circRNA
1	circRNA
1	circRNA
3	circRNA
6	circRNA
7	circRNA
8	circRNA
11	circRNA
12	circRNA
13	circRNA
3	circRNA
14	circRNA
1	circRNA
1	circRNA
1	circRNA
1	circRNA
6	circRNA
10	circRNA
9	circRNA
8	circRNA
7	circRNA
6	circRNA
6	circRNA
6	circRNA
5	circRNA
1	circRNA
4	circRNA
5	circRNA
4	circRNA
5	circRNA
1	circRNA
1	circRNA
1	circRNA
1	circRNA
1	circRNA
1	circRNA
1	circRNA
1	circRNA
2	circRNA
2	circRNA
1	circRNA
1	circRNA
1	circRNA
1	circRNA
1	circRNA
2	circRNA
5	circRNA
5	circRNA
1	circRNA
1	circRNA
1	circRNA
1	circRNA
1	circRNA
2	circRNA
1	circRNA
1	circRNA
1	circRNA
1	circRNA
1	circRNA
1	circRNA
1	circRNA
1	circRNA
1	circRNA
3	circRNA
2	circRNA
8	circRNA
7	circRNA
4	circRNA
2	circRNA
5	circRNA
1	circRNA
1	circRNA
3	circRNA
1	circRNA
1	circRNA
8	circRNA
13	circRNA
6	circRNA
3	circRNA
2	circRNA
2	circRNA
1	circRNA
1	circRNA
3	circRNA
4	circRNA
7	circRNA
13	circRNA
2	circRNA
6	circRNA
5	circRNA
2	circRNA
6	circRNA
7	circRNA
5	circRNA
3	circRNA
1	circRNA
2	circRNA
1	circRNA
4	circRNA
3	circRNA
1	circRNA
1	circRNA
1	circRNA
1	circRNA
1	circRNA
1	circRNA
1	circRNA
1	circRNA
2	circRNA
8	circRNA
1	circRNA
1	circRNA
1	circRNA
4	circRNA
2	circRNA
6	circRNA
7	circRNA
5	circRNA
5	circRNA
1	circRNA
1	circRNA
4	circRNA
4	circRNA
1	circRNA
1	circRNA
2	circRNA
4	circRNA
6	circRNA
8	circRNA
11	circRNA
9	circRNA
2	circRNA
4	circRNA
5	circRNA
3	circRNA
8	circRNA
3	circRNA
4	circRNA
7	circRNA
8	circRNA
10	circRNA
6	circRNA
2	circRNA
3	circRNA
5	circRNA
6	circRNA
2	circRNA
2	circRNA
5	circRNA
2	circRNA
3	circRNA
6	circRNA
3	circRNA
8	circRNA
2	circRNA
25	circRNA
15	circRNA
1	circRNA
1	circRNA
3	circRNA
13	circRNA
1	circRNA
5	circRNA
21	circRNA
21	circRNA
14	circRNA
4	circRNA
8	circRNA
7	circRNA
4	circRNA
11	circRNA
4	circRNA
3	circRNA
4	circRNA
1	circRNA
1	circRNA
5	circRNA
6	circRNA
4	circRNA
3	circRNA
3	circRNA
1	circRNA
1	circRNA
11	circRNA
1	circRNA
1	circRNA
1	circRNA
4	circRNA
10	circRNA
7	circRNA
8	circRNA
10	circRNA
2	circRNA
1	circRNA
6	circRNA
7	circRNA
9	circRNA
17	circRNA
5	circRNA
10	circRNA
1	circRNA
5	circRNA
6	circRNA
1	circRNA
1	circRNA
1	circRNA
1	circRNA
2	circRNA
1	circRNA
5	circRNA
4	circRNA
6	circRNA
3	circRNA
5	circRNA
2	circRNA
5	circRNA
4	circRNA
5	circRNA
4	circRNA
1	circRNA
9	circRNA
1	circRNA
1	circRNA
2	circRNA
2	circRNA
6	circRNA
6	circRNA
3	circRNA
1	circRNA
2	circRNA
1	circRNA
1	circRNA
2	circRNA
2	circRNA
2	circRNA
2	circRNA
1	circRNA
1	circRNA
7	circRNA
5	circRNA
7	circRNA
1	circRNA
7	circRNA
5	circRNA
4	circRNA
3	circRNA
1	circRNA
1	circRNA
1	circRNA
1	circRNA
1	circRNA
1	circRNA
1	circRNA
1	circRNA
1	circRNA
1	circRNA
1	circRNA
1	circRNA
1	circRNA
1	circRNA
1	circRNA
2	circRNA
1	circRNA
1	circRNA
1	circRNA
1	circRNA
1	circRNA
1	circRNA
1	circRNA
1	circRNA
1	circRNA
1	circRNA
1	circRNA
1	circRNA
1	circRNA
1	circRNA
1	circRNA
1	circRNA
1	circRNA
1	circRNA
1	circRNA
1	circRNA
6	circRNA
12	circRNA
9	circRNA
1	circRNA
7	circRNA
6	circRNA
7	circRNA
1	circRNA
1	circRNA
1	circRNA
1	circRNA
3	circRNA
3	circRNA
1	circRNA
1	circRNA
3	circRNA
3	circRNA
2	circRNA
3	circRNA
12	circRNA
6	circRNA
5	circRNA
3	circRNA
5	circRNA
1	circRNA
9	circRNA
6	circRNA
6	circRNA
3	circRNA
2	circRNA
2	circRNA
3	circRNA
6	circRNA
3	circRNA
1	circRNA
1	circRNA
4	circRNA
8	circRNA
10	circRNA
7	circRNA
6	circRNA
6	circRNA
4	circRNA
3	circRNA
4	circRNA
2	circRNA
2	circRNA
1	circRNA
1	circRNA
1	circRNA
1	circRNA
1	circRNA
1	circRNA
5	circRNA
3	circRNA
5	circRNA
1	circRNA
3	circRNA
3	circRNA
3	circRNA
3	circRNA
3	circRNA
5	circRNA
5	circRNA
5	circRNA
3	circRNA
2	circRNA
1	circRNA
5	circRNA
1	circRNA
18	circRNA
3	circRNA
7	circRNA
3	circRNA
6	circRNA
7	circRNA
11	circRNA
1	circRNA
7	circRNA
4	circRNA
12	circRNA
40	circRNA
6	circRNA
5	circRNA
30	circRNA
2	circRNA
15	circRNA
10	circRNA
6	circRNA
4	circRNA
34	circRNA
5	circRNA
13	circRNA
2	circRNA
11	circRNA
8	circRNA
6	circRNA
2	circRNA
2	circRNA
10	circRNA
9	circRNA
4	circRNA
12	circRNA
1	circRNA
1	circRNA
1	circRNA
1	circRNA
1	circRNA
1	circRNA
1	circRNA
1	circRNA
1	circRNA
1	circRNA
1	circRNA
1	circRNA
1	circRNA
1	circRNA
4	circRNA
2	circRNA
1	circRNA
1	circRNA
1	circRNA
1	circRNA
1	circRNA
1	circRNA
1	circRNA
1	circRNA
1	circRNA
1	circRNA
1	circRNA
1	circRNA
1	circRNA
1	circRNA
1	circRNA
7	circRNA
6	circRNA
4	circRNA
4	circRNA
4	circRNA
6	circRNA
1	circRNA
8	circRNA
5	circRNA
1	circRNA
4	circRNA
1	circRNA
8	circRNA
8	circRNA
7	circRNA
1	circRNA
1	circRNA
8	circRNA
3	circRNA
4	circRNA
5	circRNA
6	circRNA
4	circRNA
1	circRNA
2	circRNA
1	circRNA
1	circRNA
1	circRNA
1	circRNA
1	circRNA
2	circRNA
3	circRNA
1	circRNA
1	circRNA
1	circRNA
1	circRNA
3	circRNA
2	circRNA
3	circRNA
10	circRNA
10	circRNA
11	circRNA
1	circRNA
4	circRNA
3	circRNA
2	circRNA
1	circRNA
1	circRNA
1	circRNA
1	circRNA
1	circRNA
1	circRNA
1	circRNA
13	circRNA
4	circRNA
1	circRNA
1	circRNA
1	circRNA
1	circRNA
1	circRNA
1	circRNA
1	circRNA
1	circRNA
3	circRNA
4	circRNA
7	circRNA
1	circRNA
3	circRNA
3	circRNA
5	circRNA
1	circRNA
1	circRNA
2	circRNA
6	circRNA
4	circRNA
3	circRNA
4	circRNA
3	circRNA
1	circRNA
1	circRNA
6	circRNA
1	circRNA
2	circRNA
2	circRNA
6	circRNA
3	circRNA
1	circRNA
1	circRNA
1	circRNA
2	circRNA
10	circRNA
14	circRNA
11	circRNA
2	circRNA
2	circRNA
1	circRNA
1	circRNA
2	circRNA
1	circRNA
1	circRNA
1	circRNA
1	circRNA
3	circRNA
2	circRNA
1	circRNA
1	circRNA
2	circRNA
1	circRNA
1	circRNA
1	circRNA
1	circRNA
1	circRNA
1	circRNA
1	circRNA
1	circRNA
1	circRNA
1	circRNA
2	circRNA
2	circRNA
2	circRNA
2	circRNA
2	circRNA
2	circRNA
2	circRNA
1	circRNA
1	circRNA
1	circRNA
1	circRNA
2	circRNA
2	circRNA
1	circRNA
4	circRNA
1	circRNA
4	circRNA
1	circRNA
2	circRNA
1	circRNA
2	circRNA
9	circRNA
6	circRNA
1	circRNA
1	circRNA
2	circRNA
1	circRNA
1	circRNA
4	circRNA
2	circRNA
3	circRNA
2	circRNA
4	circRNA
2	circRNA
1	circRNA
2	circRNA
4	circRNA
1	circRNA
1	circRNA
1	circRNA
3	circRNA
7	circRNA
9	circRNA
2	circRNA
6	circRNA
11	circRNA
3	circRNA
2	circRNA
1	circRNA
1	circRNA
5	circRNA
8	circRNA
9	circRNA
10	circRNA
5	circRNA
2	circRNA
1	circRNA
1	circRNA
2	circRNA
1	circRNA
13	circRNA
7	circRNA
9	circRNA
37	circRNA
40	circRNA
40	circRNA
8	circRNA
7	circRNA
3	circRNA
4	circRNA
6	circRNA
8	circRNA
6	circRNA
6	circRNA
2	circRNA
8	circRNA
5	circRNA
2	circRNA
1	circRNA
7	circRNA
8	circRNA
11	circRNA
10	circRNA
10	circRNA
1	circRNA
1	circRNA
1	circRNA
1	circRNA
2	circRNA
2	circRNA
9	circRNA
9	circRNA
8	circRNA
8	circRNA
7	circRNA
7	circRNA
7	circRNA
6	circRNA
5	circRNA
2	circRNA
2	circRNA
4	circRNA
3	circRNA
2	circRNA
1	circRNA
1	circRNA
1	circRNA
1	circRNA
1	circRNA
1	circRNA
1	circRNA
1	circRNA
1	circRNA
1	circRNA
1	circRNA
1	circRNA
1	circRNA
1	circRNA
2	circRNA
1	circRNA
1	circRNA
2	circRNA
3	circRNA
5	circRNA
8	circRNA
1	circRNA
5	circRNA
1	circRNA
3	circRNA
2	circRNA
1	circRNA
1	circRNA
1	circRNA
1	circRNA
1	circRNA
7	circRNA
4	circRNA
7	circRNA
2	circRNA
3	circRNA
1	circRNA
3	circRNA
1	circRNA
3	circRNA
1	circRNA
1	circRNA
1	circRNA
6	circRNA
9	circRNA
4	circRNA
2	circRNA
3	circRNA
4	circRNA
6	circRNA
5	circRNA
3	circRNA
3	circRNA
7	circRNA
1	circRNA
1	circRNA
1	circRNA
3	circRNA
6	circRNA
1	circRNA
1	circRNA
1	circRNA
7	circRNA
2	circRNA
1	circRNA
15	circRNA
18	circRNA
3	circRNA
11	circRNA
8	circRNA
9	circRNA
2	circRNA
9	circRNA
1	circRNA
1	circRNA
1	circRNA
1	circRNA
1	circRNA
1	circRNA
1	circRNA
1	circRNA
5	circRNA
1	circRNA
3	circRNA
2	circRNA
1	circRNA
1	circRNA
3	circRNA
1	circRNA
1	circRNA
1	circRNA
1	circRNA
2	circRNA
1	circRNA
6	circRNA
8	circRNA
10	circRNA
5	circRNA
9	circRNA
10	circRNA
4	circRNA
1	circRNA
1	circRNA
7	circRNA
6	circRNA
3	circRNA
7	circRNA
9	circRNA
8	circRNA
8	circRNA
6	circRNA
2	circRNA
9	circRNA
4	circRNA
9	circRNA
4	circRNA
6	circRNA
6	circRNA
5	circRNA
1	circRNA
2	circRNA
6	circRNA
4	circRNA
5	circRNA
1	circRNA
1	circRNA
1	circRNA
1	circRNA
5	circRNA
1	circRNA
1	circRNA
5	circRNA
5	circRNA
1	circRNA
2	circRNA
1	circRNA
4	circRNA
4	circRNA
2	circRNA
7	circRNA
1	circRNA
9	circRNA
8	circRNA
4	circRNA
5	circRNA
1	circRNA
1	circRNA
3	circRNA
1	circRNA
1	circRNA
5	circRNA
1	circRNA
2	circRNA
3	circRNA
14	circRNA
5	circRNA
5	circRNA
2	circRNA
1	circRNA
17	circRNA
9	circRNA
11	circRNA
11	circRNA
17	circRNA
17	circRNA
4	circRNA
7	circRNA
7	circRNA
2	circRNA
4	circRNA
6	circRNA
5	circRNA
4	circRNA
4	circRNA
1	circRNA
1	circRNA
6	circRNA
5	circRNA
1	circRNA
2	circRNA
1	circRNA
1	circRNA
1	circRNA
1	circRNA
1	circRNA
3	circRNA
1	circRNA
1	circRNA
1	circRNA
1	circRNA
1	circRNA
1	circRNA
1	circRNA
2	circRNA
3	circRNA
1	circRNA
1	circRNA
1	circRNA
1	circRNA
1	circRNA
1	circRNA
1	circRNA
1	circRNA
1	circRNA
1	circRNA
1	circRNA
1	circRNA
1	circRNA
1	circRNA
1	circRNA
1	circRNA
4	circRNA
1	circRNA
4	circRNA
3	circRNA
3	circRNA
1	circRNA
1	circRNA
2	circRNA
3	circRNA
1	circRNA
6	circRNA
10	circRNA
2	circRNA
4	circRNA
3	circRNA
4	circRNA
4	circRNA
6	circRNA
7	circRNA
7	circRNA
8	circRNA
10	circRNA
4	circRNA
2	circRNA
4	circRNA
3	circRNA
7	circRNA
3	circRNA
3	circRNA
1	circRNA
2	circRNA
5	circRNA
3	circRNA
1	circRNA
1	circRNA
3	circRNA
4	circRNA
12	circRNA
4	circRNA
8	circRNA
9	circRNA
3	circRNA
2	circRNA
1	circRNA
1	circRNA
1	circRNA
1	circRNA
1	circRNA
2	circRNA
3	circRNA
7	circRNA
2	circRNA
6	circRNA
8	circRNA
15	circRNA
5	circRNA
4	circRNA
25	circRNA
2	circRNA
8	circRNA
11	circRNA
2	circRNA
3	circRNA
21	circRNA
2	circRNA
2	circRNA
8	circRNA
16	circRNA
6	circRNA
14	circRNA
1	circRNA
1	circRNA
1	circRNA
2	circRNA
6	circRNA
1	circRNA
1	circRNA
10	circRNA
8	circRNA
1	circRNA
2	circRNA
1	circRNA
3	circRNA
6	circRNA
6	circRNA
5	circRNA
1	circRNA
6	circRNA
11	circRNA
5	circRNA
6	circRNA
3	circRNA
2	circRNA
3	circRNA
1	circRNA
1	circRNA
3	circRNA
1	circRNA
3	circRNA
5	circRNA
7	circRNA
1	circRNA
4	circRNA
3	circRNA
4	circRNA
2	circRNA
4	circRNA
6	circRNA
7	circRNA
5	circRNA
2	circRNA
2	circRNA
23	circRNA
4	circRNA
17	circRNA
7	circRNA
1	circRNA
1	circRNA
6	circRNA
1	circRNA
1	circRNA
1	circRNA
5	circRNA
5	circRNA
5	circRNA
2	circRNA
4	circRNA
1	circRNA
3	circRNA
5	circRNA
3	circRNA
6	circRNA
4	circRNA
6	circRNA
4	circRNA
1	circRNA
2	circRNA
2	circRNA
2	circRNA
10	circRNA
3	circRNA
1	circRNA
1	circRNA
8	circRNA
1	circRNA
1	circRNA
1	circRNA
1	circRNA
4	circRNA
5	circRNA
3	circRNA
4	circRNA
4	circRNA
2	circRNA
1	circRNA
1	circRNA
1	circRNA
4	circRNA
1	circRNA
1	circRNA
1	circRNA
1	circRNA
5	circRNA
4	circRNA
7	circRNA
2	circRNA
3	circRNA
2	circRNA
2	circRNA
2	circRNA
8	circRNA
7	circRNA
12	circRNA
2	circRNA
2	circRNA
6	circRNA
6	circRNA
6	circRNA
7	circRNA
7	circRNA
7	circRNA
4	circRNA
2	circRNA
8	circRNA
2	circRNA
2	circRNA
6	circRNA
3	circRNA
5	circRNA
1	circRNA
5	circRNA
5	circRNA
11	circRNA
5	circRNA
2	circRNA
4	circRNA
8	circRNA
17	circRNA
1	circRNA
4	circRNA
12	circRNA
3	circRNA
3	circRNA
1	circRNA
1	circRNA
1	circRNA
1	circRNA
1	circRNA
1	circRNA
1	circRNA
1	circRNA
1	circRNA
1	circRNA
1	circRNA
1	circRNA
2	circRNA
2	circRNA
1	circRNA
3	circRNA
5	circRNA
16	circRNA
13	circRNA
6	circRNA
4	circRNA
9	circRNA
5	circRNA
9	circRNA
3	circRNA
4	circRNA
7	circRNA
7	circRNA
6	circRNA
14	circRNA
12	circRNA
7	circRNA
5	circRNA
2	circRNA
5	circRNA
4	circRNA
1	circRNA
1	circRNA
3	circRNA
2	circRNA
21	circRNA
3	circRNA
7	circRNA
7	circRNA
12	circRNA
5	circRNA
1	circRNA
1	circRNA
1	circRNA
1	circRNA
1	circRNA
1	circRNA
3	circRNA
12	circRNA
10	circRNA
3	circRNA
5	circRNA
3	circRNA
4	circRNA
1	circRNA
1	circRNA
1	circRNA
1	circRNA
3	circRNA
4	circRNA
3	circRNA
4	circRNA
2	circRNA
3	circRNA
3	circRNA
2	circRNA
1	circRNA
5	circRNA
5	circRNA
4	circRNA
5	circRNA
5	circRNA
1	circRNA
5	circRNA
10	circRNA
10	circRNA
1	circRNA
2	circRNA
3	circRNA
7	circRNA
6	circRNA
5	circRNA
1	circRNA
1	circRNA
1	circRNA
1	circRNA
2	circRNA
14	circRNA
9	circRNA
11	circRNA
3	circRNA
6	circRNA
8	circRNA
2	circRNA
2	circRNA
2	circRNA
7	circRNA
1	circRNA
1	circRNA
9	circRNA
1	circRNA
2	circRNA
7	circRNA
1	circRNA
1	circRNA
1	circRNA
1	circRNA
3	circRNA
2	circRNA
1	circRNA
10	circRNA
3	circRNA
13	circRNA
14	circRNA
3	circRNA
2	circRNA
1	circRNA
2	circRNA
5	circRNA
2	circRNA
3	circRNA
4	circRNA
3	circRNA
2	circRNA
2	circRNA
1	circRNA
1	circRNA
1	circRNA
1	circRNA
1	circRNA
1	circRNA
3	circRNA
1	circRNA
1	circRNA
2	circRNA
4	circRNA
1	circRNA
1	circRNA
4	circRNA
6	circRNA
3	circRNA
3	circRNA
2	circRNA
2	circRNA
2	circRNA
2	circRNA
1	circRNA
5	circRNA
1	circRNA
3	circRNA
2	circRNA
2	circRNA
3	circRNA
8	circRNA
5	circRNA
5	circRNA
1	circRNA
1	circRNA
4	circRNA
1	circRNA
1	circRNA
1	circRNA
4	circRNA
3	circRNA
6	circRNA
2	circRNA
2	circRNA
2	circRNA
3	circRNA
7	circRNA
2	circRNA
1	circRNA
1	circRNA
8	circRNA
4	circRNA
2	circRNA
1	circRNA
1	circRNA
2	circRNA
6	circRNA
4	circRNA
3	circRNA
4	circRNA
3	circRNA
23	circRNA
5	circRNA
1	circRNA
2	circRNA
2	circRNA
3	circRNA
4	circRNA
5	circRNA
2	circRNA
1	circRNA
2	circRNA
2	circRNA
1	circRNA
1	circRNA
1	circRNA
7	circRNA
1	circRNA
1	circRNA
1	circRNA
1	circRNA
8	circRNA
4	circRNA
5	circRNA
2	circRNA
17	circRNA
2	circRNA
3	circRNA
6	circRNA
6	circRNA
10	circRNA
10	circRNA
8	circRNA
4	circRNA
9	circRNA
9	circRNA
4	circRNA
8	circRNA
3	circRNA
5	circRNA
9	circRNA
9	circRNA
7	circRNA
7	circRNA
7	circRNA
4	circRNA
1	circRNA
1	circRNA
1	circRNA
1	circRNA
5	circRNA
5	circRNA
3	circRNA
5	circRNA
5	circRNA
7	circRNA
1	circRNA
1	circRNA
1	circRNA
3	circRNA
4	circRNA
4	circRNA
3	circRNA
4	circRNA
2	circRNA
2	circRNA
3	circRNA
2	circRNA
1	circRNA
2	circRNA
2	circRNA
7	circRNA
7	circRNA
1	circRNA
1	circRNA
1	circRNA
1	circRNA
1	circRNA
1	circRNA
2	circRNA
6	circRNA
1	circRNA
1	circRNA
6	circRNA
6	circRNA
11	circRNA
2	circRNA
3	circRNA
4	circRNA
1	circRNA
1	circRNA
1	circRNA
1	circRNA
6	circRNA
3	circRNA
6	circRNA
8	circRNA
6	circRNA
6	circRNA
2	circRNA
6	circRNA
3	circRNA
3	circRNA
1	circRNA
2	circRNA
1	circRNA
1	circRNA
1	circRNA
12	circRNA
5	circRNA
9	circRNA
1	circRNA
2	circRNA
2	circRNA
2	circRNA
4	circRNA
5	circRNA
2	circRNA
3	circRNA
6	circRNA
6	circRNA
1	circRNA
1	circRNA
1	circRNA
1	circRNA
1	circRNA
1	circRNA
1	circRNA
1	circRNA
1	circRNA
1	circRNA
1	circRNA
1	circRNA
7	circRNA
1	circRNA
12	circRNA
14	circRNA
8	circRNA
4	circRNA
3	circRNA
1	circRNA
1	circRNA
1	circRNA
1	circRNA
1	circRNA
1	circRNA
1	circRNA
1	circRNA
1	circRNA
4	circRNA
4	circRNA
4	circRNA
4	circRNA
4	circRNA
3	circRNA
2	circRNA
1	circRNA
2	circRNA
3	circRNA
9	circRNA
4	circRNA
6	circRNA
1	circRNA
1	circRNA
1	circRNA
1	circRNA
5	circRNA
13	circRNA
4	circRNA
1	circRNA
1	circRNA
4	circRNA
3	circRNA
1	circRNA
8	circRNA
6	circRNA
5	circRNA
3	circRNA
1	circRNA
1	circRNA
1	circRNA
1	circRNA
1	circRNA
1	circRNA
1	circRNA
1	circRNA
1	circRNA
1	circRNA
1	circRNA
1	circRNA
1	circRNA
1	circRNA
1	circRNA
1	circRNA
2	circRNA
3	circRNA
4	circRNA
3	circRNA
4	circRNA
2	circRNA
1	circRNA
2	circRNA
1	circRNA
4	circRNA
2	circRNA
2	circRNA
19	circRNA
10	circRNA
17	circRNA
4	circRNA
11	circRNA
4	circRNA
10	circRNA
7	circRNA
7	circRNA
2	circRNA
7	circRNA
2	circRNA
1	circRNA
1	circRNA
2	circRNA
11	circRNA
[truncated: 57,765 more rows]
