# Supplementary material for: METTL3 facilitates the translation of CircSIK2 during chicken myogenesis in an m6A dependent manner
Source: PLoS Genet. 2025 Oct 31;21(10):e1011934. doi: 10.1371/journal.pgen.1011934 (PMC12578262; doi:10.1371/journal.pgen.1011934)
Supplement: S5 Table — (XLSX) [file pgen.1011934.s010.xlsx]

## Sheet: Sheet1
CDS_length	Type
718	mRNA
564	mRNA
468	mRNA
552	mRNA
456	mRNA
9184	mRNA
1546	mRNA
681	mRNA
558	mRNA
670	mRNA
1059	mRNA
1302	mRNA
1059	mRNA
1518	mRNA
1801	mRNA
468	mRNA
579	mRNA
2353	mRNA
1959	mRNA
2788	mRNA
5739	mRNA
5841	mRNA
5646	mRNA
5817	mRNA
970	mRNA
325	mRNA
2142	mRNA
268	mRNA
1036	mRNA
1417	mRNA
2775	mRNA
2449	mRNA
1429	mRNA
2566	mRNA
2401	mRNA
2491	mRNA
205	mRNA
1510	mRNA
549	mRNA
504	mRNA
1452	mRNA
1231	mRNA
2220	mRNA
1734	mRNA
1680	mRNA
796	mRNA
1258	mRNA
1258	mRNA
1258	mRNA
1101	mRNA
507	mRNA
934	mRNA
688	mRNA
2610	mRNA
400	mRNA
3036	mRNA
1087	mRNA
1345	mRNA
1216	mRNA
598	mRNA
1339	mRNA
862	mRNA
598	mRNA
486	mRNA
835	mRNA
447	mRNA
1620	mRNA
1378	mRNA
985	mRNA
462	mRNA
994	mRNA
1782	mRNA
1791	mRNA
2928	mRNA
580	mRNA
580	mRNA
580	mRNA
877	mRNA
832	mRNA
832	mRNA
877	mRNA
709	mRNA
337	mRNA
727	mRNA
781	mRNA
5677	mRNA
1714	mRNA
2199	mRNA
2172	mRNA
280	mRNA
829	mRNA
633	mRNA
636	mRNA
898	mRNA
1531	mRNA
1543	mRNA
1594	mRNA
1372	mRNA
1543	mRNA
1486	mRNA
2142	mRNA
2142	mRNA
2679	mRNA
2343	mRNA
765	mRNA
762	mRNA
765	mRNA
858	mRNA
801	mRNA
765	mRNA
802	mRNA
2856	mRNA
2845	mRNA
1167	mRNA
883	mRNA
880	mRNA
754	mRNA
754	mRNA
838	mRNA
754	mRNA
511	mRNA
511	mRNA
2791	mRNA
1333	mRNA
1453	mRNA
1561	mRNA
1465	mRNA
1453	mRNA
2523	mRNA
2523	mRNA
871	mRNA
700	mRNA
1255	mRNA
1294	mRNA
3879	mRNA
3816	mRNA
1936	mRNA
2767	mRNA
1429	mRNA
660	mRNA
447	mRNA
573	mRNA
660	mRNA
1006	mRNA
658	mRNA
658	mRNA
889	mRNA
861	mRNA
1669	mRNA
2608	mRNA
1014	mRNA
1017	mRNA
1176	mRNA
1290	mRNA
1027	mRNA
2193	mRNA
2160	mRNA
519	mRNA
228	mRNA
1201	mRNA
1222	mRNA
2142	mRNA
394	mRNA
352	mRNA
2301	mRNA
1092	mRNA
3559	mRNA
2667	mRNA
247	mRNA
2284	mRNA
2425	mRNA
2338	mRNA
2295	mRNA
2275	mRNA
2800	mRNA
2731	mRNA
1237	mRNA
3550	mRNA
1129	mRNA
406	mRNA
3247	mRNA
2179	mRNA
2254	mRNA
1413	mRNA
1063	mRNA
1062	mRNA
1062	mRNA
385	mRNA
1597	mRNA
1501	mRNA
2256	mRNA
403	mRNA
1869	mRNA
2040	mRNA
2529	mRNA
372	mRNA
2398	mRNA
687	mRNA
1449	mRNA
1318	mRNA
853	mRNA
1117	mRNA
2379	mRNA
1312	mRNA
952	mRNA
807	mRNA
1389	mRNA
1390	mRNA
1153	mRNA
1459	mRNA
1857	mRNA
1300	mRNA
1117	mRNA
2226	mRNA
10386	mRNA
1341	mRNA
820	mRNA
3307	mRNA
3511	mRNA
3511	mRNA
3412	mRNA
2154	mRNA
2061	mRNA
1951	mRNA
2305	mRNA
381	mRNA
2502	mRNA
2337	mRNA
2743	mRNA
2356	mRNA
2356	mRNA
708	mRNA
1497	mRNA
1479	mRNA
1092	mRNA
3319	mRNA
1246	mRNA
1591	mRNA
2823	mRNA
1300	mRNA
952	mRNA
730	mRNA
730	mRNA
1909	mRNA
1480	mRNA
130	mRNA
2262	mRNA
1525	mRNA
1525	mRNA
1525	mRNA
3852	mRNA
5319	mRNA
1066	mRNA
1132	mRNA
1132	mRNA
7671	mRNA
7593	mRNA
1939	mRNA
1378	mRNA
1378	mRNA
1092	mRNA
2191	mRNA
4879	mRNA
5008	mRNA
4909	mRNA
4930	mRNA
4780	mRNA
5113	mRNA
2461	mRNA
2431	mRNA
1735	mRNA
1416	mRNA
1242	mRNA
1179	mRNA
523	mRNA
424	mRNA
2173	mRNA
1273	mRNA
5604	mRNA
8235	mRNA
378	mRNA
322	mRNA
1123	mRNA
1198	mRNA
1216	mRNA
307	mRNA
1629	mRNA
1555	mRNA
556	mRNA
360	mRNA
376	mRNA
376	mRNA
262	mRNA
3174	mRNA
3288	mRNA
3069	mRNA
3240	mRNA
3517	mRNA
1470	mRNA
1470	mRNA
588	mRNA
609	mRNA
1090	mRNA
673	mRNA
969	mRNA
1029	mRNA
1137	mRNA
669	mRNA
894	mRNA
2002	mRNA
2026	mRNA
1516	mRNA
1843	mRNA
1159	mRNA
1060	mRNA
1123	mRNA
1123	mRNA
1408	mRNA
5217	mRNA
5277	mRNA
1902	mRNA
858	mRNA
1083	mRNA
378	mRNA
1083	mRNA
5535	mRNA
2059	mRNA
2725	mRNA
2725	mRNA
1228	mRNA
2335	mRNA
1438	mRNA
567	mRNA
558	mRNA
1548	mRNA
1434	mRNA
1516	mRNA
1483	mRNA
1656	mRNA
1770	mRNA
307	mRNA
349	mRNA
2113	mRNA
1366	mRNA
721	mRNA
1816	mRNA
3886	mRNA
3880	mRNA
3772	mRNA
3895	mRNA
3877	mRNA
1348	mRNA
2785	mRNA
2785	mRNA
4323	mRNA
7029	mRNA
7008	mRNA
682	mRNA
1080	mRNA
1521	mRNA
1479	mRNA
1797	mRNA
1251	mRNA
643	mRNA
916	mRNA
780	mRNA
735	mRNA
1116	mRNA
7495	mRNA
6520	mRNA
6097	mRNA
288	mRNA
4891	mRNA
4344	mRNA
4455	mRNA
4368	mRNA
1411	mRNA
1129	mRNA
361	mRNA
1662	mRNA
621	mRNA
1533	mRNA
1512	mRNA
858	mRNA
855	mRNA
879	mRNA
4146	mRNA
534	mRNA
483	mRNA
426	mRNA
1245	mRNA
1266	mRNA
1132	mRNA
738	mRNA
2124	mRNA
3202	mRNA
3208	mRNA
3277	mRNA
1111	mRNA
1225	mRNA
2101	mRNA
2101	mRNA
474	mRNA
1302	mRNA
1326	mRNA
3973	mRNA
337	mRNA
2124	mRNA
286	mRNA
648	mRNA
1240	mRNA
766	mRNA
1110	mRNA
2410	mRNA
775	mRNA
3478	mRNA
3919	mRNA
3907	mRNA
3919	mRNA
3976	mRNA
3841	mRNA
3805	mRNA
3070	mRNA
3031	mRNA
3031	mRNA
3031	mRNA
3265	mRNA
2509	mRNA
2332	mRNA
1299	mRNA
1194	mRNA
540	mRNA
537	mRNA
648	mRNA
429	mRNA
1069	mRNA
1144	mRNA
946	mRNA
2484	mRNA
2484	mRNA
5913	mRNA
5718	mRNA
2001	mRNA
1120	mRNA
1393	mRNA
1050	mRNA
546	mRNA
1102	mRNA
2448	mRNA
2403	mRNA
676	mRNA
325	mRNA
933	mRNA
372	mRNA
390	mRNA
390	mRNA
2908	mRNA
5659	mRNA
5491	mRNA
4083	mRNA
4032	mRNA
3912	mRNA
1470	mRNA
1416	mRNA
1668	mRNA
1668	mRNA
1563	mRNA
1995	mRNA
1995	mRNA
1908	mRNA
727	mRNA
523	mRNA
523	mRNA
3297	mRNA
3129	mRNA
1441	mRNA
420	mRNA
2944	mRNA
2860	mRNA
2569	mRNA
2856	mRNA
5158	mRNA
5134	mRNA
5146	mRNA
5167	mRNA
5149	mRNA
4990	mRNA
4519	mRNA
1530	mRNA
1254	mRNA
1327	mRNA
1020	mRNA
3193	mRNA
1606	mRNA
3196	mRNA
927	mRNA
1338	mRNA
1095	mRNA
150	mRNA
348	mRNA
528	mRNA
360	mRNA
2887	mRNA
229	mRNA
2188	mRNA
769	mRNA
1614	mRNA
2518	mRNA
2575	mRNA
2329	mRNA
1122	mRNA
798	mRNA
2287	mRNA
415	mRNA
553	mRNA
328	mRNA
342	mRNA
342	mRNA
342	mRNA
237	mRNA
711	mRNA
1678	mRNA
3106	mRNA
3387	mRNA
3432	mRNA
736	mRNA
490	mRNA
1579	mRNA
492	mRNA
510	mRNA
591	mRNA
2073	mRNA
2175	mRNA
2061	mRNA
400	mRNA
553	mRNA
553	mRNA
2749	mRNA
928	mRNA
465	mRNA
1450	mRNA
1329	mRNA
1077	mRNA
1654	mRNA
1648	mRNA
1576	mRNA
1309	mRNA
1609	mRNA
442	mRNA
682	mRNA
1525	mRNA
1606	mRNA
1606	mRNA
1627	mRNA
834	mRNA
1213	mRNA
2007	mRNA
1384	mRNA
763	mRNA
541	mRNA
2689	mRNA
1561	mRNA
1609	mRNA
1036	mRNA
634	mRNA
6108	mRNA
6216	mRNA
6327	mRNA
270	mRNA
1500	mRNA
723	mRNA
2728	mRNA
5952	mRNA
5907	mRNA
5628	mRNA
1642	mRNA
664	mRNA
2002	mRNA
1915	mRNA
1882	mRNA
1468	mRNA
1201	mRNA
2617	mRNA
1842	mRNA
1794	mRNA
636	mRNA
1779	mRNA
915	mRNA
787	mRNA
772	mRNA
796	mRNA
1137	mRNA
1128	mRNA
432	mRNA
780	mRNA
1179	mRNA
1746	mRNA
2544	mRNA
2670	mRNA
1996	mRNA
1807	mRNA
1483	mRNA
699	mRNA
582	mRNA
2769	mRNA
7012	mRNA
1273	mRNA
1011	mRNA
3012	mRNA
2889	mRNA
2748	mRNA
2874	mRNA
2922	mRNA
439	mRNA
262	mRNA
439	mRNA
439	mRNA
178	mRNA
8470	mRNA
8287	mRNA
727	mRNA
775	mRNA
627	mRNA
2059	mRNA
2005	mRNA
3756	mRNA
3849	mRNA
3819	mRNA
3762	mRNA
2964	mRNA
3405	mRNA
615	mRNA
1162	mRNA
943	mRNA
2509	mRNA
2470	mRNA
1945	mRNA
2476	mRNA
1885	mRNA
2187	mRNA
804	mRNA
4591	mRNA
985	mRNA
1320	mRNA
493	mRNA
1461	mRNA
1461	mRNA
1230	mRNA
559	mRNA
973	mRNA
7134	mRNA
7458	mRNA
7401	mRNA
1276	mRNA
1306	mRNA
861	mRNA
681	mRNA
861	mRNA
1146	mRNA
1404	mRNA
849	mRNA
1128	mRNA
3543	mRNA
3522	mRNA
3615	mRNA
3741	mRNA
3741	mRNA
948	mRNA
969	mRNA
1059	mRNA
549	mRNA
1059	mRNA
234	mRNA
1059	mRNA
765	mRNA
1029	mRNA
390	mRNA
390	mRNA
636	mRNA
1071	mRNA
567	mRNA
292	mRNA
285	mRNA
510	mRNA
510	mRNA
895	mRNA
4227	mRNA
4350	mRNA
385	mRNA
456	mRNA
267	mRNA
324	mRNA
439	mRNA
469	mRNA
592	mRNA
3817	mRNA
2151	mRNA
1431	mRNA
1135	mRNA
438	mRNA
192	mRNA
1602	mRNA
969	mRNA
4299	mRNA
2425	mRNA
1438	mRNA
2142	mRNA
1881	mRNA
259	mRNA
202	mRNA
1003	mRNA
772	mRNA
1980	mRNA
2040	mRNA
1836	mRNA
2040	mRNA
1677	mRNA
2040	mRNA
1818	mRNA
1222	mRNA
1386	mRNA
2257	mRNA
3601	mRNA
2014	mRNA
1339	mRNA
579	mRNA
268	mRNA
1006	mRNA
1075	mRNA
811	mRNA
811	mRNA
1026	mRNA
3748	mRNA
3771	mRNA
1017	mRNA
943	mRNA
3594	mRNA
3594	mRNA
3594	mRNA
3594	mRNA
4350	mRNA
700	mRNA
1189	mRNA
660	mRNA
943	mRNA
604	mRNA
2269	mRNA
1762	mRNA
1420	mRNA
2179	mRNA
2887	mRNA
1821	mRNA
8404	mRNA
543	mRNA
489	mRNA
6129	mRNA
6042	mRNA
756	mRNA
2287	mRNA
1870	mRNA
789	mRNA
2254	mRNA
760	mRNA
904	mRNA
760	mRNA
1206	mRNA
255	mRNA
601	mRNA
457	mRNA
601	mRNA
352	mRNA
814	mRNA
310	mRNA
301	mRNA
868	mRNA
676	mRNA
1945	mRNA
444	mRNA
655	mRNA
378	mRNA
393	mRNA
310	mRNA
408	mRNA
409	mRNA
309	mRNA
394	mRNA
478	mRNA
387	mRNA
379	mRNA
409	mRNA
393	mRNA
310	mRNA
378	mRNA
309	mRNA
394	mRNA
450	mRNA
379	mRNA
660	mRNA
369	mRNA
310	mRNA
409	mRNA
408	mRNA
309	mRNA
388	mRNA
672	mRNA
310	mRNA
769	mRNA
387	mRNA
408	mRNA
234	mRNA
388	mRNA
309	mRNA
658	mRNA
481	mRNA
387	mRNA
379	mRNA
387	mRNA
379	mRNA
514	mRNA
387	mRNA
409	mRNA
408	mRNA
378	mRNA
388	mRNA
657	mRNA
739	mRNA
1360	mRNA
1063	mRNA
567	mRNA
453	mRNA
673	mRNA
1870	mRNA
1843	mRNA
945	mRNA
496	mRNA
2763	mRNA
1863	mRNA
3256	mRNA
1551	mRNA
3216	mRNA
3111	mRNA
1663	mRNA
3943	mRNA
322	mRNA
1195	mRNA
1195	mRNA
453	mRNA
1824	mRNA
949	mRNA
1255	mRNA
403	mRNA
826	mRNA
826	mRNA
909	mRNA
637	mRNA
637	mRNA
5824	mRNA
2779	mRNA
5758	mRNA
1507	mRNA
367	mRNA
190	mRNA
282	mRNA
258	mRNA
753	mRNA
1276	mRNA
855	mRNA
933	mRNA
1050	mRNA
204	mRNA
532	mRNA
640	mRNA
655	mRNA
3336	mRNA
687	mRNA
3750	mRNA
385	mRNA
1842	mRNA
1866	mRNA
508	mRNA
886	mRNA
760	mRNA
459	mRNA
391	mRNA
619	mRNA
2355	mRNA
606	mRNA
2373	mRNA
2328	mRNA
331	mRNA
1021	mRNA
879	mRNA
924	mRNA
2976	mRNA
3087	mRNA
1738	mRNA
2200	mRNA
2169	mRNA
7350	mRNA
7239	mRNA
550	mRNA
324	mRNA
318	mRNA
1506	mRNA
1084	mRNA
796	mRNA
1006	mRNA
616	mRNA
3472	mRNA
2223	mRNA
1455	mRNA
5475	mRNA
1620	mRNA
402	mRNA
6495	mRNA
217	mRNA
418	mRNA
1062	mRNA
831	mRNA
1392	mRNA
210	mRNA
1422	mRNA
1506	mRNA
1314	mRNA
1314	mRNA
699	mRNA
1054	mRNA
961	mRNA
754	mRNA
1210	mRNA
727	mRNA
1216	mRNA
754	mRNA
670	mRNA
217	mRNA
754	mRNA
439	mRNA
1393	mRNA
865	mRNA
319	mRNA
1810	mRNA
2095	mRNA
807	mRNA
2004	mRNA
2046	mRNA
610	mRNA
309	mRNA
417	mRNA
378	mRNA
880	mRNA
1216	mRNA
1966	mRNA
256	mRNA
609	mRNA
642	mRNA
1321	mRNA
1249	mRNA
1243	mRNA
1231	mRNA
447	mRNA
2389	mRNA
1525	mRNA
1477	mRNA
499	mRNA
1627	mRNA
1224	mRNA
1384	mRNA
381	mRNA
667	mRNA
2859	mRNA
1191	mRNA
1692	mRNA
492	mRNA
891	mRNA
538	mRNA
1215	mRNA
718	mRNA
318	mRNA
1257	mRNA
570	mRNA
417	mRNA
1029	mRNA
1296	mRNA
642	mRNA
694	mRNA
994	mRNA
405	mRNA
900	mRNA
2145	mRNA
2016	mRNA
1995	mRNA
394	mRNA
310	mRNA
813	mRNA
3226	mRNA
3094	mRNA
976	mRNA
2425	mRNA
1218	mRNA
1212	mRNA
577	mRNA
1207	mRNA
778	mRNA
1729	mRNA
2362	mRNA
522	mRNA
891	mRNA
891	mRNA
883	mRNA
442	mRNA
2034	mRNA
1419	mRNA
1050	mRNA
388	mRNA
331	mRNA
304	mRNA
598	mRNA
970	mRNA
1645	mRNA
877	mRNA
2041	mRNA
451	mRNA
421	mRNA
5881	mRNA
1132	mRNA
463	mRNA
798	mRNA
2202	mRNA
594	mRNA
1983	mRNA
888	mRNA
441	mRNA
1545	mRNA
588	mRNA
1536	mRNA
1698	mRNA
915	mRNA
1093	mRNA
2269	mRNA
736	mRNA
636	mRNA
586	mRNA
1578	mRNA
1197	mRNA
345	mRNA
1444	mRNA
1399	mRNA
1516	mRNA
474	mRNA
2404	mRNA
2593	mRNA
1512	mRNA
2079	mRNA
2103	mRNA
804	mRNA
1863	mRNA
1195	mRNA
348	mRNA
1599	mRNA
1611	mRNA
2196	mRNA
2181	mRNA
3396	mRNA
1383	mRNA
1434	mRNA
1498	mRNA
2026	mRNA
186	mRNA
1975	mRNA
3519	mRNA
2833	mRNA
2767	mRNA
333	mRNA
474	mRNA
1720	mRNA
277	mRNA
1050	mRNA
1491	mRNA
1590	mRNA
619	mRNA
616	mRNA
616	mRNA
616	mRNA
456	mRNA
2250	mRNA
2253	mRNA
2421	mRNA
1051	mRNA
991	mRNA
550	mRNA
1224	mRNA
202	mRNA
2385	mRNA
2370	mRNA
1639	mRNA
1533	mRNA
858	mRNA
945	mRNA
657	mRNA
1339	mRNA
1246	mRNA
1342	mRNA
460	mRNA
1749	mRNA
1791	mRNA
490	mRNA
979	mRNA
928	mRNA
979	mRNA
604	mRNA
753	mRNA
3760	mRNA
3730	mRNA
715	mRNA
1188	mRNA
1161	mRNA
1005	mRNA
363	mRNA
3555	mRNA
3513	mRNA
3459	mRNA
3570	mRNA
3639	mRNA
753	mRNA
2089	mRNA
1605	mRNA
3619	mRNA
5587	mRNA
165	mRNA
2527	mRNA
232	mRNA
1471	mRNA
1507	mRNA
654	mRNA
3495	mRNA
979	mRNA
862	mRNA
694	mRNA
1003	mRNA
613	mRNA
613	mRNA
520	mRNA
909	mRNA
1422	mRNA
1221	mRNA
1503	mRNA
643	mRNA
1392	mRNA
1582	mRNA
2077	mRNA
1441	mRNA
3342	mRNA
3342	mRNA
1879	mRNA
289	mRNA
289	mRNA
229	mRNA
2301	mRNA
2418	mRNA
318	mRNA
318	mRNA
318	mRNA
1134	mRNA
883	mRNA
1110	mRNA
1134	mRNA
1273	mRNA
277	mRNA
1332	mRNA
1669	mRNA
448	mRNA
1561	mRNA
2959	mRNA
496	mRNA
1398	mRNA
355	mRNA
517	mRNA
1768	mRNA
147	mRNA
2137	mRNA
2950	mRNA
436	mRNA
2088	mRNA
1428	mRNA
1809	mRNA
2280	mRNA
1006	mRNA
1007	mRNA
1006	mRNA
1006	mRNA
1006	mRNA
1006	mRNA
393	mRNA
5586	mRNA
799	mRNA
348	mRNA
2368	mRNA
1258	mRNA
667	mRNA
376	mRNA
1438	mRNA
3115	mRNA
2554	mRNA
786	mRNA
460	mRNA
439	mRNA
433	mRNA
1428	mRNA
3145	mRNA
349	mRNA
1794	mRNA
1821	mRNA
1809	mRNA
5115	mRNA
1441	mRNA
2875	mRNA
546	mRNA
426	mRNA
426	mRNA
7300	mRNA
1266	mRNA
768	mRNA
2923	mRNA
3352	mRNA
1239	mRNA
1105	mRNA
1159	mRNA
786	mRNA
925	mRNA
1381	mRNA
1515	mRNA
1536	mRNA
882	mRNA
363	mRNA
6244	mRNA
6232	mRNA
2566	mRNA
2551	mRNA
711	mRNA
1245	mRNA
1275	mRNA
1542	mRNA
4429	mRNA
4567	mRNA
678	mRNA
252	mRNA
672	mRNA
531	mRNA
1411	mRNA
579	mRNA
579	mRNA
579	mRNA
537	mRNA
1203	mRNA
3123	mRNA
853	mRNA
1321	mRNA
1348	mRNA
1138	mRNA
1093	mRNA
993	mRNA
942	mRNA
948	mRNA
831	mRNA
675	mRNA
948	mRNA
948	mRNA
948	mRNA
852	mRNA
723	mRNA
561	mRNA
948	mRNA
900	mRNA
948	mRNA
852	mRNA
948	mRNA
900	mRNA
778	mRNA
778	mRNA
1552	mRNA
2173	mRNA
2245	mRNA
2053	mRNA
951	mRNA
597	mRNA
3802	mRNA
3805	mRNA
3706	mRNA
549	mRNA
811	mRNA
1051	mRNA
955	mRNA
697	mRNA
736	mRNA
1003	mRNA
943	mRNA
397	mRNA
1620	mRNA
466	mRNA
466	mRNA
466	mRNA
435	mRNA
606	mRNA
4435	mRNA
1911	mRNA
871	mRNA
1936	mRNA
796	mRNA
2551	mRNA
2131	mRNA
2122	mRNA
1311	mRNA
2115	mRNA
1983	mRNA
406	mRNA
1501	mRNA
837	mRNA
1983	mRNA
1815	mRNA
1887	mRNA
1974	mRNA
429	mRNA
235	mRNA
415	mRNA
1168	mRNA
1041	mRNA
1041	mRNA
1041	mRNA
1041	mRNA
1041	mRNA
2317	mRNA
1035	mRNA
1089	mRNA
3244	mRNA
849	mRNA
1027	mRNA
835	mRNA
1252	mRNA
925	mRNA
1242	mRNA
4675	mRNA
4597	mRNA
4549	mRNA
835	mRNA
1264	mRNA
904	mRNA
904	mRNA
754	mRNA
817	mRNA
481	mRNA
214	mRNA
2110	mRNA
348	mRNA
1537	mRNA
1962	mRNA
259	mRNA
214	mRNA
564	mRNA
567	mRNA
468	mRNA
349	mRNA
849	mRNA
748	mRNA
654	mRNA
6954	mRNA
6909	mRNA
2142	mRNA
2172	mRNA
652	mRNA
1614	mRNA
397	mRNA
433	mRNA
1417	mRNA
1447	mRNA
1867	mRNA
1230	mRNA
2992	mRNA
2758	mRNA
903	mRNA
903	mRNA
564	mRNA
865	mRNA
583	mRNA
1089	mRNA
1320	mRNA
1554	mRNA
1323	mRNA
1455	mRNA
1344	mRNA
1269	mRNA
445	mRNA
801	mRNA
499	mRNA
1881	mRNA
753	mRNA
2946	mRNA
1095	mRNA
993	mRNA
907	mRNA
907	mRNA
565	mRNA
750	mRNA
852	mRNA
1015	mRNA
1408	mRNA
814	mRNA
1408	mRNA
1096	mRNA
697	mRNA
982	mRNA
955	mRNA
612	mRNA
1210	mRNA
955	mRNA
1210	mRNA
1273	mRNA
1392	mRNA
1497	mRNA
1377	mRNA
1254	mRNA
1405	mRNA
1384	mRNA
765	mRNA
793	mRNA
3729	mRNA
1138	mRNA
2053	mRNA
2113	mRNA
673	mRNA
1441	mRNA
1059	mRNA
1047	mRNA
372	mRNA
1405	mRNA
372	mRNA
1309	mRNA
1309	mRNA
1213	mRNA
1123	mRNA
1123	mRNA
2139	mRNA
2085	mRNA
1354	mRNA
1048	mRNA
4836	mRNA
1347	mRNA
589	mRNA
556	mRNA
1992	mRNA
310	mRNA
362	mRNA
190	mRNA
1275	mRNA
459	mRNA
595	mRNA
1003	mRNA
771	mRNA
1510	mRNA
534	mRNA
534	mRNA
534	mRNA
528	mRNA
1291	mRNA
1546	mRNA
861	mRNA
1651	mRNA
619	mRNA
763	mRNA
894	mRNA
840	mRNA
633	mRNA
873	mRNA
1135	mRNA
1129	mRNA
613	mRNA
1420	mRNA
1510	mRNA
1474	mRNA
811	mRNA
1392	mRNA
2715	mRNA
2733	mRNA
2697	mRNA
2700	mRNA
2766	mRNA
8232	mRNA
8400	mRNA
8325	mRNA
5325	mRNA
673	mRNA
625	mRNA
876	mRNA
1566	mRNA
1587	mRNA
1677	mRNA
1183	mRNA
469	mRNA
1029	mRNA
717	mRNA
744	mRNA
1161	mRNA
1296	mRNA
1008	mRNA
906	mRNA
1080	mRNA
741	mRNA
1119	mRNA
627	mRNA
522	mRNA
984	mRNA
921	mRNA
789	mRNA
1473	mRNA
792	mRNA
871	mRNA
1329	mRNA
2386	mRNA
790	mRNA
1380	mRNA
1326	mRNA
822	mRNA
1626	mRNA
1489	mRNA
1495	mRNA
927	mRNA
594	mRNA
453	mRNA
1195	mRNA
4381	mRNA
4066	mRNA
2974	mRNA
1036	mRNA
1110	mRNA
315	mRNA
984	mRNA
4258	mRNA
636	mRNA
3051	mRNA
3354	mRNA
3354	mRNA
637	mRNA
4419	mRNA
4356	mRNA
4485	mRNA
4482	mRNA
4317	mRNA
4476	mRNA
4515	mRNA
702	mRNA
1260	mRNA
850	mRNA
3184	mRNA
295	mRNA
291	mRNA
435	mRNA
372	mRNA
432	mRNA
454	mRNA
1614	mRNA
1879	mRNA
1333	mRNA
1870	mRNA
1912	mRNA
357	mRNA
429	mRNA
4165	mRNA
4231	mRNA
1432	mRNA
4153	mRNA
370	mRNA
1000	mRNA
337	mRNA
793	mRNA
895	mRNA
1000	mRNA
1000	mRNA
880	mRNA
694	mRNA
316	mRNA
208	mRNA
477	mRNA
489	mRNA
945	mRNA
945	mRNA
5745	mRNA
1056	mRNA
747	mRNA
747	mRNA
1425	mRNA
1332	mRNA
855	mRNA
826	mRNA
682	mRNA
726	mRNA
282	mRNA
648	mRNA
726	mRNA
648	mRNA
726	mRNA
726	mRNA
726	mRNA
1018	mRNA
1462	mRNA
1465	mRNA
1705	mRNA
703	mRNA
1024	mRNA
705	mRNA
498	mRNA
2566	mRNA
745	mRNA
745	mRNA
571	mRNA
778	mRNA
1303	mRNA
3493	mRNA
3331	mRNA
379	mRNA
271	mRNA
238	mRNA
1813	mRNA
567	mRNA
567	mRNA
867	mRNA
694	mRNA
325	mRNA
1200	mRNA
1407	mRNA
798	mRNA
2071	mRNA
2136	mRNA
405	mRNA
3073	mRNA
2803	mRNA
945	mRNA
1936	mRNA
1621	mRNA
1000	mRNA
2908	mRNA
1626	mRNA
913	mRNA
2871	mRNA
1323	mRNA
1014	mRNA
1669	mRNA
600	mRNA
429	mRNA
672	mRNA
933	mRNA
1528	mRNA
2173	mRNA
3000	mRNA
427	mRNA
448	mRNA
852	mRNA
843	mRNA
852	mRNA
852	mRNA
855	mRNA
867	mRNA
858	mRNA
861	mRNA
852	mRNA
879	mRNA
744	mRNA
744	mRNA
744	mRNA
744	mRNA
744	mRNA
744	mRNA
744	mRNA
744	mRNA
745	mRNA
745	mRNA
787	mRNA
682	mRNA
658	mRNA
745	mRNA
874	mRNA
865	mRNA
667	mRNA
571	mRNA
276	mRNA
276	mRNA
1054	mRNA
351	mRNA
555	mRNA
582	mRNA
699	mRNA
1131	mRNA
1113	mRNA
1027	mRNA
418	mRNA
673	mRNA
2611	mRNA
2326	mRNA
931	mRNA
216	mRNA
2817	mRNA
832	mRNA
1170	mRNA
928	mRNA
1833	mRNA
1851	mRNA
462	mRNA
508	mRNA
6766	mRNA
2448	mRNA
2659	mRNA
1420	mRNA
844	mRNA
3507	mRNA
1282	mRNA
1675	mRNA
7840	mRNA
3480	mRNA
3552	mRNA
2928	mRNA
1323	mRNA
706	mRNA
688	mRNA
709	mRNA
670	mRNA
673	mRNA
1255	mRNA
405	mRNA
393	mRNA
273	mRNA
946	mRNA
1108	mRNA
2290	mRNA
961	mRNA
1581	mRNA
202	mRNA
1069	mRNA
829	mRNA
880	mRNA
1213	mRNA
1368	mRNA
3063	mRNA
3072	mRNA
3057	mRNA
987	mRNA
1638	mRNA
1219	mRNA
1566	mRNA
1032	mRNA
888	mRNA
1831	mRNA
1594	mRNA
1450	mRNA
1653	mRNA
1066	mRNA
1066	mRNA
283	mRNA
531	mRNA
1026	mRNA
837	mRNA
1032	mRNA
4462	mRNA
780	mRNA
525	mRNA
1330	mRNA
1015	mRNA
1051	mRNA
982	mRNA
738	mRNA
729	mRNA
2224	mRNA
1276	mRNA
961	mRNA
808	mRNA
940	mRNA
294	mRNA
1275	mRNA
1275	mRNA
1230	mRNA
1209	mRNA
1371	mRNA
1371	mRNA
1944	mRNA
1593	mRNA
963	mRNA
688	mRNA
474	mRNA
474	mRNA
309	mRNA
456	mRNA
753	mRNA
456	mRNA
753	mRNA
1084	mRNA
318	mRNA
1659	mRNA
3118	mRNA
27	mRNA
3315	mRNA
549	mRNA
1011	mRNA
1131	mRNA
325	mRNA
1297	mRNA
258	mRNA
372	mRNA
258	mRNA
963	mRNA
769	mRNA
733	mRNA
901	mRNA
2875	mRNA
1801	mRNA
357	mRNA
984	mRNA
477	mRNA
940	mRNA
733	mRNA
6433	mRNA
1336	mRNA
1630	mRNA
1191	mRNA
1129	mRNA
1027	mRNA
237	mRNA
915	mRNA
598	mRNA
292	mRNA
1191	mRNA
480	mRNA
822	mRNA
1161	mRNA
1615	mRNA
3535	mRNA
1212	mRNA
988	mRNA
1057	mRNA
904	mRNA
2217	mRNA
2029	mRNA
1098	mRNA
792	mRNA
879	mRNA
3565	mRNA
739	mRNA
2038	mRNA
847	mRNA
397	mRNA
772	mRNA
1785	mRNA
574	mRNA
826	mRNA
2350	mRNA
1186	mRNA
1171	mRNA
4389	mRNA
4269	mRNA
4224	mRNA
3147	mRNA
763	mRNA
447	mRNA
447	mRNA
285	mRNA
324	mRNA
1243	mRNA
1243	mRNA
1285	mRNA
1243	mRNA
535	mRNA
2733	mRNA
471	mRNA
201	mRNA
585	mRNA
2410	mRNA
1684	mRNA
1855	mRNA
1237	mRNA
1765	mRNA
1759	mRNA
2784	mRNA
2353	mRNA
951	mRNA
948	mRNA
831	mRNA
897	mRNA
885	mRNA
1230	mRNA
1117	mRNA
5811	mRNA
5829	mRNA
2772	mRNA
402	mRNA
511	mRNA
2316	mRNA
1746	mRNA
561	mRNA
1678	mRNA
343	mRNA
937	mRNA
2152	mRNA
811	mRNA
787	mRNA
598	mRNA
448	mRNA
598	mRNA
598	mRNA
598	mRNA
349	mRNA
2482	mRNA
1831	mRNA
793	mRNA
916	mRNA
1048	mRNA
1036	mRNA
763	mRNA
576	mRNA
501	mRNA
501	mRNA
3265	mRNA
925	mRNA
2950	mRNA
1147	mRNA
1995	mRNA
1207	mRNA
1276	mRNA
873	mRNA
571	mRNA
1087	mRNA
1042	mRNA
874	mRNA
2275	mRNA
1102	mRNA
463	mRNA
559	mRNA
559	mRNA
487	mRNA
516	mRNA
3127	mRNA
946	mRNA
1419	mRNA
1419	mRNA
924	mRNA
1350	mRNA
1362	mRNA
3015	mRNA
400	mRNA
480	mRNA
567	mRNA
1113	mRNA
1104	mRNA
577	mRNA
195	mRNA
195	mRNA
499	mRNA
2217	mRNA
2334	mRNA
3468	mRNA
883	mRNA
1227	mRNA
1924	mRNA
969	mRNA
1006	mRNA
2086	mRNA
3514	mRNA
3550	mRNA
3148	mRNA
1155	mRNA
918	mRNA
615	mRNA
943	mRNA
696	mRNA
516	mRNA
1176	mRNA
4267	mRNA
165	mRNA
567	mRNA
684	mRNA
1365	mRNA
1056	mRNA
1107	mRNA
1201	mRNA
769	mRNA
1366	mRNA
1267	mRNA
1563	mRNA
1098	mRNA
1090	mRNA
982	mRNA
642	mRNA
642	mRNA
850	mRNA
1125	mRNA
1245	mRNA
1759	mRNA
2065	mRNA
313	mRNA
382	mRNA
409	mRNA
418	mRNA
385	mRNA
430	mRNA
[truncated: 43,585 more rows]
