# Supplementary material for: METTL3 facilitates the translation of CircSIK2 during chicken myogenesis in an m6A dependent manner
Source: PLoS Genet. 2025 Oct 31;21(10):e1011934. doi: 10.1371/journal.pgen.1011934 (PMC12578262; doi:10.1371/journal.pgen.1011934)
Supplement: S6 Table — (XLSX) [file pgen.1011934.s011.xlsx]

## Sheet: Sheet1
UTR_length	Type
1097	circRNA
172	circRNA
384	circRNA
1	circRNA
100	circRNA
131	circRNA
1153	circRNA
22	circRNA
105	circRNA
560	circRNA
375	circRNA
481	circRNA
276	circRNA
22	circRNA
62	circRNA
262	circRNA
52	circRNA
35	circRNA
100	circRNA
2336	circRNA
124	circRNA
17	circRNA
382	circRNA
44	circRNA
73	circRNA
133	circRNA
125	circRNA
8	circRNA
131	circRNA
208	circRNA
214	circRNA
1022	circRNA
422	circRNA
594	circRNA
668	circRNA
24	circRNA
68	circRNA
203	circRNA
245	circRNA
292	circRNA
5	circRNA
362	circRNA
61	circRNA
80	circRNA
16	circRNA
23	circRNA
52	circRNA
190	circRNA
649	circRNA
588	circRNA
2	circRNA
313	circRNA
202	circRNA
1928	circRNA
92	circRNA
95	circRNA
699	circRNA
74	circRNA
453	circRNA
478	circRNA
867	circRNA
119	circRNA
782	circRNA
1	circRNA
1122	circRNA
153	circRNA
109	circRNA
336	circRNA
118	circRNA
18	circRNA
245	circRNA
729	circRNA
298	circRNA
169	circRNA
291	circRNA
131	circRNA
496	circRNA
897	circRNA
4796	circRNA
13	circRNA
195	circRNA
8	circRNA
377	circRNA
64	circRNA
170	circRNA
191	circRNA
286	circRNA
712	circRNA
508	circRNA
224	circRNA
612	circRNA
228	circRNA
50	circRNA
263	circRNA
356	circRNA
2	circRNA
1260	circRNA
963	circRNA
76	circRNA
163	circRNA
14	circRNA
363	circRNA
101	circRNA
131	circRNA
82	circRNA
64	circRNA
343	circRNA
355	circRNA
2336	circRNA
4	circRNA
14	circRNA
61	circRNA
2	circRNA
899	circRNA
244	circRNA
1271	circRNA
756	circRNA
52	circRNA
40	circRNA
29	circRNA
81	circRNA
100	circRNA
70	circRNA
70	circRNA
24	circRNA
833	circRNA
636	circRNA
317	circRNA
40	circRNA
210	circRNA
589	circRNA
176	circRNA
130	circRNA
486	circRNA
268	circRNA
2	circRNA
80	circRNA
738	circRNA
580	circRNA
36	circRNA
61	circRNA
2	circRNA
9	circRNA
50	circRNA
305	circRNA
323	circRNA
167	circRNA
135	circRNA
122	circRNA
14	circRNA
43	circRNA
342	circRNA
49	circRNA
314	circRNA
986	circRNA
160	circRNA
185	circRNA
26	circRNA
245	circRNA
59	circRNA
101	circRNA
336	circRNA
38	circRNA
76	circRNA
29	circRNA
542	circRNA
14	circRNA
85	circRNA
127	circRNA
20	circRNA
2448	circRNA
61	circRNA
43	circRNA
67	circRNA
152	circRNA
214	circRNA
231	circRNA
89	circRNA
5574	circRNA
571	circRNA
218	circRNA
1634	circRNA
62	circRNA
95	circRNA
67	circRNA
228	circRNA
311	circRNA
342	circRNA
250	circRNA
43	circRNA
134	circRNA
354	circRNA
753	circRNA
41	circRNA
70	circRNA
70	circRNA
199	circRNA
1	circRNA
259	circRNA
543	circRNA
2023	circRNA
77	circRNA
22	circRNA
18	circRNA
1463	circRNA
765	circRNA
115	circRNA
122	circRNA
363	circRNA
41	circRNA
104	circRNA
68	circRNA
86	circRNA
432	circRNA
1104	circRNA
771	circRNA
488	circRNA
227	circRNA
119	circRNA
176	circRNA
2	circRNA
22	circRNA
35	circRNA
17	circRNA
56	circRNA
15	circRNA
203	circRNA
1023	circRNA
4	circRNA
87	circRNA
1119	circRNA
4	circRNA
1313	circRNA
467	circRNA
28	circRNA
704	circRNA
627	circRNA
10	circRNA
25	circRNA
482	circRNA
131	circRNA
109	circRNA
67	circRNA
38	circRNA
597	circRNA
35	circRNA
13	circRNA
58	circRNA
83	circRNA
158	circRNA
47	circRNA
1144	circRNA
49	circRNA
342	circRNA
1071	circRNA
90	circRNA
9	circRNA
25	circRNA
10	circRNA
630	circRNA
185	circRNA
1686	circRNA
28	circRNA
23	circRNA
16	circRNA
86	circRNA
1094	circRNA
31	circRNA
202	circRNA
143	circRNA
103	circRNA
900	circRNA
1143	circRNA
284	circRNA
104	circRNA
2	circRNA
11	circRNA
146	circRNA
383	circRNA
496	circRNA
17	circRNA
101	circRNA
956	circRNA
86	circRNA
1800	circRNA
21	circRNA
142	circRNA
25	circRNA
132	circRNA
199	circRNA
61	circRNA
256	circRNA
206	circRNA
33	circRNA
1685	circRNA
28	circRNA
61	circRNA
603	circRNA
67	circRNA
178	circRNA
77	circRNA
294	circRNA
1182	circRNA
789	circRNA
40	circRNA
74	circRNA
444	circRNA
168	circRNA
675	circRNA
104	circRNA
80	circRNA
128	circRNA
208	circRNA
963	circRNA
32	circRNA
240	circRNA
28	circRNA
499	circRNA
1560	circRNA
1526	circRNA
192	circRNA
55	circRNA
434	circRNA
99	circRNA
130	circRNA
56	circRNA
106	circRNA
849	circRNA
131	circRNA
34	circRNA
782	circRNA
12	circRNA
313	circRNA
1211	circRNA
217	circRNA
94	circRNA
77	circRNA
176	circRNA
221	circRNA
255	circRNA
953	circRNA
11	circRNA
61	circRNA
110	circRNA
1241	circRNA
885	circRNA
31	circRNA
1531	circRNA
969	circRNA
207	circRNA
528	circRNA
118	circRNA
204	circRNA
23	circRNA
11	circRNA
185	circRNA
373	circRNA
1170	circRNA
410	circRNA
59	circRNA
22	circRNA
2930	circRNA
3	circRNA
2909	circRNA
37	circRNA
171	circRNA
50	circRNA
647	circRNA
242	circRNA
2	circRNA
277	circRNA
156	circRNA
1238	circRNA
512	circRNA
76	circRNA
227	circRNA
36	circRNA
305	circRNA
1	circRNA
2678	circRNA
77	circRNA
164	circRNA
62	circRNA
23	circRNA
398	circRNA
17	circRNA
242	circRNA
24	circRNA
840	circRNA
50	circRNA
542	circRNA
20	circRNA
79	circRNA
296	circRNA
25	circRNA
65	circRNA
68	circRNA
37	circRNA
301	circRNA
368	circRNA
143	circRNA
386	circRNA
14	circRNA
228	circRNA
130	circRNA
245	circRNA
77	circRNA
32	circRNA
298	circRNA
700	circRNA
743	circRNA
69	circRNA
188	circRNA
319	circRNA
25	circRNA
17	circRNA
507	circRNA
9	circRNA
495	circRNA
23	circRNA
285	circRNA
70	circRNA
269	circRNA
3180	circRNA
50	circRNA
13	circRNA
353	circRNA
38	circRNA
70	circRNA
356	circRNA
92	circRNA
89	circRNA
165	circRNA
1746	circRNA
80	circRNA
376	circRNA
212	circRNA
356	circRNA
157	circRNA
73	circRNA
903	circRNA
129	circRNA
482	circRNA
74	circRNA
188	circRNA
8769	circRNA
638	circRNA
42	circRNA
23	circRNA
38	circRNA
374	circRNA
447	circRNA
20	circRNA
1222	circRNA
347	circRNA
283	circRNA
1115	circRNA
1	circRNA
559	circRNA
307	circRNA
118	circRNA
417	circRNA
311	circRNA
1068	circRNA
31	circRNA
671	circRNA
55	circRNA
79	circRNA
1032	circRNA
278	circRNA
285	circRNA
2244	circRNA
220	circRNA
38	circRNA
115	circRNA
305	circRNA
16	circRNA
302	circRNA
35	circRNA
450	circRNA
311	circRNA
227	circRNA
483	circRNA
239	circRNA
25	circRNA
323	circRNA
172	circRNA
141	circRNA
408	circRNA
1440	circRNA
204	circRNA
140	circRNA
1029	circRNA
116	circRNA
62	circRNA
598	circRNA
55	circRNA
300	circRNA
68	circRNA
232	circRNA
43	circRNA
149	circRNA
101	circRNA
71	circRNA
1343	circRNA
207	circRNA
46	circRNA
65	circRNA
316	circRNA
137	circRNA
15	circRNA
139	circRNA
114	circRNA
218	circRNA
330	circRNA
275	circRNA
435	circRNA
85	circRNA
1433	circRNA
1019	circRNA
188	circRNA
58	circRNA
1068	circRNA
71	circRNA
104	circRNA
221	circRNA
4	circRNA
221	circRNA
1527	circRNA
28	circRNA
114	circRNA
128	circRNA
876	circRNA
55	circRNA
42	circRNA
191	circRNA
52	circRNA
38	circRNA
7	circRNA
139	circRNA
550	circRNA
3	circRNA
792	circRNA
136	circRNA
482	circRNA
323	circRNA
108	circRNA
126	circRNA
459	circRNA
240	circRNA
99	circRNA
73	circRNA
64	circRNA
129	circRNA
385	circRNA
43	circRNA
100	circRNA
109	circRNA
83	circRNA
2042	circRNA
50	circRNA
447	circRNA
831	circRNA
3	circRNA
34	circRNA
311	circRNA
71	circRNA
633	circRNA
413	circRNA
380	circRNA
53	circRNA
143	circRNA
812	circRNA
440	circRNA
149	circRNA
105	circRNA
22	circRNA
119	circRNA
729	circRNA
5	circRNA
295	circRNA
789	circRNA
17	circRNA
515	circRNA
2403	circRNA
1520	circRNA
88	circRNA
250	circRNA
137	circRNA
454	circRNA
417	circRNA
122	circRNA
94	circRNA
134	circRNA
73	circRNA
1140	circRNA
160	circRNA
425	circRNA
511	circRNA
582	circRNA
4	circRNA
146	circRNA
1056	circRNA
158	circRNA
89	circRNA
112	circRNA
67	circRNA
11	circRNA
291	circRNA
242	circRNA
10	circRNA
149	circRNA
85	circRNA
33	circRNA
299	circRNA
1718	circRNA
310	circRNA
73	circRNA
5	circRNA
469	circRNA
1557	circRNA
70	circRNA
216	circRNA
911	circRNA
396	circRNA
1442	circRNA
34	circRNA
125	circRNA
14	circRNA
98	circRNA
284	circRNA
38	circRNA
19	circRNA
332	circRNA
159	circRNA
1350	circRNA
71	circRNA
51	circRNA
215	circRNA
123	circRNA
173	circRNA
732	circRNA
1743	circRNA
5349	circRNA
273	circRNA
1864	circRNA
640	circRNA
32	circRNA
198	circRNA
2536	circRNA
91	circRNA
11	circRNA
524	circRNA
4	circRNA
248	circRNA
657	circRNA
118	circRNA
528	circRNA
26	circRNA
912	circRNA
88	circRNA
634	circRNA
43	circRNA
250	circRNA
4	circRNA
466	circRNA
28	circRNA
125	circRNA
110	circRNA
458	circRNA
779	circRNA
875	circRNA
304	circRNA
87	circRNA
188	circRNA
764	circRNA
170	circRNA
52	circRNA
226	circRNA
160	circRNA
10	circRNA
26	circRNA
476	circRNA
97	circRNA
350	circRNA
371	circRNA
10	circRNA
264	circRNA
624	circRNA
143	circRNA
954	circRNA
1315	circRNA
10	circRNA
247	circRNA
1	circRNA
37	circRNA
351	circRNA
1748	circRNA
14	circRNA
176	circRNA
395	circRNA
2413	circRNA
5	circRNA
1740	circRNA
291	circRNA
440	circRNA
2877	circRNA
627	circRNA
653	circRNA
104	circRNA
524	circRNA
3336	circRNA
1053	circRNA
13	circRNA
172	circRNA
384	circRNA
39	circRNA
292	circRNA
530	circRNA
1086	circRNA
740	circRNA
135	circRNA
576	circRNA
300	circRNA
1644	circRNA
1131	circRNA
104	circRNA
28	circRNA
215	circRNA
381	circRNA
357	circRNA
540	circRNA
5784	circRNA
1128	circRNA
73	circRNA
398	circRNA
300	circRNA
158	circRNA
65	circRNA
142	circRNA
34	circRNA
104	circRNA
98	circRNA
411	circRNA
44	circRNA
19	circRNA
128	circRNA
37	circRNA
453	circRNA
696	circRNA
296	circRNA
683	circRNA
890	circRNA
35	circRNA
367	circRNA
114	circRNA
70	circRNA
1068	circRNA
2438	circRNA
21	circRNA
115	circRNA
293	circRNA
35	circRNA
530	circRNA
137	circRNA
62	circRNA
32	circRNA
282	circRNA
88	circRNA
246	circRNA
473	circRNA
20	circRNA
369	circRNA
13	circRNA
80	circRNA
136	circRNA
1890	circRNA
102	circRNA
508	circRNA
59	circRNA
152	circRNA
32	circRNA
16	circRNA
1005	circRNA
313	circRNA
11	circRNA
38	circRNA
64	circRNA
225	circRNA
25	circRNA
13	circRNA
526	circRNA
616	circRNA
46	circRNA
37	circRNA
2	circRNA
14	circRNA
80	circRNA
681	circRNA
20	circRNA
1019	circRNA
202	circRNA
358	circRNA
23	circRNA
87	circRNA
265	circRNA
1208	circRNA
280	circRNA
1356	circRNA
651	circRNA
61	circRNA
207	circRNA
4	circRNA
87	circRNA
161	circRNA
705	circRNA
179	circRNA
904	circRNA
38	circRNA
65	circRNA
663	circRNA
98	circRNA
91	circRNA
12	circRNA
633	circRNA
609	circRNA
62	circRNA
194	circRNA
19	circRNA
987	circRNA
4	circRNA
810	circRNA
258	circRNA
10	circRNA
107	circRNA
31	circRNA
150	circRNA
390	circRNA
257	circRNA
140	circRNA
35	circRNA
58	circRNA
52	circRNA
4	circRNA
56	circRNA
52	circRNA
218	circRNA
2	circRNA
38	circRNA
179	circRNA
166	circRNA
597	circRNA
720	circRNA
660	circRNA
1	circRNA
187	circRNA
316	circRNA
259	circRNA
1353	circRNA
256	circRNA
1010	circRNA
66	circRNA
101	circRNA
178	circRNA
193	circRNA
273	circRNA
88	circRNA
433	circRNA
206	circRNA
209	circRNA
888	circRNA
227	circRNA
86	circRNA
260	circRNA
179	circRNA
25	circRNA
25	circRNA
434	circRNA
545	circRNA
764	circRNA
338	circRNA
113	circRNA
182	circRNA
621	circRNA
11	circRNA
174	circRNA
8	circRNA
194	circRNA
52	circRNA
87	circRNA
100	circRNA
443	circRNA
65	circRNA
365	circRNA
73	circRNA
40	circRNA
10	circRNA
142	circRNA
575	circRNA
37	circRNA
11	circRNA
158	circRNA
74	circRNA
6	circRNA
942	circRNA
133	circRNA
1412	circRNA
29	circRNA
142	circRNA
24	circRNA
222	circRNA
50	circRNA
218	circRNA
1641	circRNA
544	circRNA
884	circRNA
257	circRNA
133	circRNA
125	circRNA
104	circRNA
471	circRNA
160	circRNA
6	circRNA
410	circRNA
349	circRNA
107	circRNA
2	circRNA
9	circRNA
314	circRNA
804	circRNA
128	circRNA
280	circRNA
77	circRNA
912	circRNA
366	circRNA
90	circRNA
37	circRNA
137	circRNA
345	circRNA
65	circRNA
44	circRNA
428	circRNA
4069	circRNA
18	circRNA
1667	circRNA
218	circRNA
20	circRNA
83	circRNA
168	circRNA
43	circRNA
158	circRNA
14	circRNA
391	circRNA
1604	circRNA
200	circRNA
51	circRNA
55	circRNA
29	circRNA
1166	circRNA
73	circRNA
355	circRNA
4868	circRNA
129	circRNA
161	circRNA
428	circRNA
19	circRNA
111	circRNA
6	circRNA
23	circRNA
43	circRNA
62	circRNA
513	circRNA
246	circRNA
11	circRNA
22	circRNA
1118	circRNA
86	circRNA
190	circRNA
76	circRNA
2493	circRNA
210	circRNA
46	circRNA
211	circRNA
125	circRNA
35	circRNA
2439	circRNA
68	circRNA
62	circRNA
76	circRNA
636	circRNA
511	circRNA
290	circRNA
122	circRNA
12	circRNA
76	circRNA
107	circRNA
1790	circRNA
221	circRNA
62	circRNA
9	circRNA
2	circRNA
140	circRNA
89	circRNA
920	circRNA
70	circRNA
285	circRNA
215	circRNA
133	circRNA
363	circRNA
332	circRNA
1350	circRNA
59	circRNA
164	circRNA
789	circRNA
548	circRNA
110	circRNA
256	circRNA
447	circRNA
226	circRNA
593	circRNA
83	circRNA
29	circRNA
190	circRNA
28	circRNA
1917	circRNA
56	circRNA
25	circRNA
500	circRNA
157	circRNA
298	circRNA
115	circRNA
620	circRNA
79	circRNA
597	circRNA
113	circRNA
356	circRNA
29	circRNA
287	circRNA
231	circRNA
35	circRNA
291	circRNA
78	circRNA
195	circRNA
386	circRNA
83	circRNA
26	circRNA
193	circRNA
49	circRNA
1194	circRNA
19	circRNA
64	circRNA
78	circRNA
68	circRNA
157	circRNA
106	circRNA
8	circRNA
42	circRNA
92	circRNA
17	circRNA
2388	circRNA
52	circRNA
175	circRNA
38	circRNA
104	circRNA
10	circRNA
49	circRNA
13	circRNA
49	circRNA
29	circRNA
230	circRNA
235	circRNA
11	circRNA
504	circRNA
25	circRNA
24	circRNA
2	circRNA
59	circRNA
663	circRNA
88	circRNA
473	circRNA
159	circRNA
6	circRNA
57	circRNA
89	circRNA
23	circRNA
789	circRNA
90	circRNA
158	circRNA
842	circRNA
1110	circRNA
423	circRNA
121	circRNA
797	circRNA
171	circRNA
1127	circRNA
7	circRNA
24	circRNA
8	circRNA
928	circRNA
272	circRNA
2225	circRNA
1458	circRNA
777	circRNA
188	circRNA
509	circRNA
71	circRNA
77	circRNA
169	circRNA
1380	circRNA
588	circRNA
582	circRNA
2459	circRNA
561	circRNA
81	circRNA
665	circRNA
209	circRNA
7	circRNA
70	circRNA
44	circRNA
432	circRNA
23	circRNA
5	circRNA
146	circRNA
185	circRNA
1	circRNA
356	circRNA
106	circRNA
797	circRNA
23	circRNA
80	circRNA
207	circRNA
347	circRNA
79	circRNA
125	circRNA
182	circRNA
53	circRNA
192	circRNA
302	circRNA
267	circRNA
59	circRNA
109	circRNA
342	circRNA
283	circRNA
1080	circRNA
16	circRNA
215	circRNA
202	circRNA
1043	circRNA
68	circRNA
103	circRNA
40	circRNA
35	circRNA
138	circRNA
163	circRNA
279	circRNA
263	circRNA
104	circRNA
545	circRNA
299	circRNA
87	circRNA
44	circRNA
699	circRNA
1343	circRNA
92	circRNA
56	circRNA
30	circRNA
17	circRNA
77	circRNA
1362	circRNA
317	circRNA
133	circRNA
400	circRNA
62	circRNA
977	circRNA
325	circRNA
1314	circRNA
190	circRNA
47	circRNA
302	circRNA
1653	circRNA
414	circRNA
38	circRNA
209	circRNA
98	circRNA
1496	circRNA
353	circRNA
19	circRNA
636	circRNA
1170	circRNA
537	circRNA
471	circRNA
396	circRNA
76	circRNA
217	circRNA
118	circRNA
24	circRNA
32	circRNA
76	circRNA
373	circRNA
2403	circRNA
52	circRNA
13	circRNA
56	circRNA
7	circRNA
230	circRNA
426	circRNA
6	circRNA
712	circRNA
10	circRNA
22	circRNA
330	circRNA
178	circRNA
169	circRNA
61	circRNA
801	circRNA
144	circRNA
58	circRNA
428	circRNA
193	circRNA
959	circRNA
138	circRNA
73	circRNA
232	circRNA
166	circRNA
32	circRNA
106	circRNA
134	circRNA
185	circRNA
116	circRNA
176	circRNA
300	circRNA
426	circRNA
94	circRNA
131	circRNA
67	circRNA
44	circRNA
579	circRNA
93	circRNA
145	circRNA
643	circRNA
1907	circRNA
118	circRNA
89	circRNA
242	circRNA
137	circRNA
851	circRNA
35	circRNA
851	circRNA
200	circRNA
31	circRNA
237	circRNA
29	circRNA
840	circRNA
43	circRNA
16	circRNA
68	circRNA
256	circRNA
213	circRNA
1589	circRNA
1649	circRNA
4	circRNA
122	circRNA
266	circRNA
64	circRNA
88	circRNA
13	circRNA
510	circRNA
133	circRNA
130	circRNA
40	circRNA
330	circRNA
49	circRNA
745	circRNA
170	circRNA
137	circRNA
578	circRNA
104	circRNA
1211	circRNA
276	circRNA
136	circRNA
64	circRNA
26	circRNA
662	circRNA
32	circRNA
20	circRNA
303	circRNA
33	circRNA
293	circRNA
1096	circRNA
98	circRNA
89	circRNA
160	circRNA
1743	circRNA
1601	circRNA
116	circRNA
777	circRNA
110	circRNA
26	circRNA
16	circRNA
4	circRNA
43	circRNA
47	circRNA
716	circRNA
608	circRNA
197	circRNA
238	circRNA
348	circRNA
912	circRNA
22	circRNA
326	circRNA
18	circRNA
103	circRNA
350	circRNA
716	circRNA
54	circRNA
260	circRNA
5	circRNA
76	circRNA
110	circRNA
25	circRNA
136	circRNA
73	circRNA
165	circRNA
821	circRNA
22	circRNA
594	circRNA
5	circRNA
1	circRNA
414	circRNA
71	circRNA
1278	circRNA
231	circRNA
1824	circRNA
132	circRNA
55	circRNA
187	circRNA
38	circRNA
214	circRNA
117	circRNA
281	circRNA
839	circRNA
43	circRNA
1803	circRNA
95	circRNA
30	circRNA
260	circRNA
82	circRNA
227	circRNA
47	circRNA
628	circRNA
368	circRNA
25	circRNA
537	circRNA
468	circRNA
433	circRNA
25	circRNA
217	circRNA
127	circRNA
1	circRNA
642	circRNA
257	circRNA
29	circRNA
101	circRNA
133	circRNA
1301	circRNA
230	circRNA
483	circRNA
2313	circRNA
1	circRNA
678	circRNA
203	circRNA
124	circRNA
62	circRNA
79	circRNA
154	circRNA
196	circRNA
179	circRNA
155	circRNA
542	circRNA
76	circRNA
31	circRNA
459	circRNA
37	circRNA
82	circRNA
521	circRNA
199	circRNA
236	circRNA
68	circRNA
73	circRNA
609	circRNA
2	circRNA
320	circRNA
20	circRNA
16	circRNA
52	circRNA
1002	circRNA
1515	circRNA
31	circRNA
129	circRNA
91	circRNA
103	circRNA
44	circRNA
124	circRNA
146	circRNA
56	circRNA
133	circRNA
4	circRNA
97	circRNA
59	circRNA
197	circRNA
78	circRNA
146	circRNA
13	circRNA
59	circRNA
474	circRNA
1	circRNA
89	circRNA
117	circRNA
121	circRNA
512	circRNA
185	circRNA
72	circRNA
288	circRNA
2031	circRNA
86	circRNA
228	circRNA
551	circRNA
23	circRNA
247	circRNA
340	circRNA
465	circRNA
56	circRNA
31	circRNA
359	circRNA
557	circRNA
97	circRNA
879	circRNA
1699	circRNA
85	circRNA
113	circRNA
410	circRNA
990	circRNA
110	circRNA
200	circRNA
14	circRNA
1472	circRNA
121	circRNA
14	circRNA
46	circRNA
185	circRNA
668	circRNA
458	circRNA
70	circRNA
176	circRNA
67	circRNA
116	circRNA
182	circRNA
208	circRNA
166	circRNA
38	circRNA
366	circRNA
248	circRNA
64	circRNA
677	circRNA
345	circRNA
5	circRNA
282	circRNA
476	circRNA
413	circRNA
1178	circRNA
32	circRNA
74	circRNA
8	circRNA
64	circRNA
42	circRNA
86	circRNA
125	circRNA
25	circRNA
1634	circRNA
198	circRNA
248	circRNA
34	circRNA
91	circRNA
60	circRNA
117	circRNA
1019	circRNA
386	circRNA
211	circRNA
15	circRNA
133	circRNA
44	circRNA
260	circRNA
2192	circRNA
2	circRNA
236	circRNA
575	circRNA
143	circRNA
119	circRNA
76	circRNA
209	circRNA
531	circRNA
68	circRNA
150	circRNA
183	circRNA
38	circRNA
915	circRNA
459	circRNA
76	circRNA
98	circRNA
1083	circRNA
300	circRNA
488	circRNA
2	circRNA
14	circRNA
232	circRNA
55	circRNA
50	circRNA
999	circRNA
5496	circRNA
94	circRNA
465	circRNA
2669	circRNA
32	circRNA
16	circRNA
756	circRNA
31	circRNA
203	circRNA
1587	circRNA
1377	circRNA
19	circRNA
56	circRNA
454	circRNA
27	circRNA
296	circRNA
200	circRNA
110	circRNA
41	circRNA
3416	circRNA
241	circRNA
40	circRNA
228	circRNA
130	circRNA
294	circRNA
300	circRNA
729	circRNA
515	circRNA
1658	circRNA
16	circRNA
351	circRNA
878	circRNA
665	circRNA
31	circRNA
3778	circRNA
71	circRNA
1341	circRNA
181	circRNA
280	circRNA
374	circRNA
1523	circRNA
32	circRNA
28	circRNA
200	circRNA
406	circRNA
55	circRNA
55	circRNA
220	circRNA
40	circRNA
473	circRNA
74	circRNA
13	circRNA
119	circRNA
291	circRNA
78	circRNA
32	circRNA
4	circRNA
23	circRNA
437	circRNA
58	circRNA
2	circRNA
218	circRNA
13	circRNA
11	circRNA
70	circRNA
28	circRNA
13	circRNA
413	circRNA
582	circRNA
14	circRNA
89	circRNA
115	circRNA
335	circRNA
34	circRNA
363	circRNA
1730	circRNA
86	circRNA
164	circRNA
486	circRNA
258	circRNA
1833	circRNA
10	circRNA
119	circRNA
14	circRNA
20	circRNA
331	circRNA
65	circRNA
93	circRNA
42	circRNA
10	circRNA
114	circRNA
1122	circRNA
190	circRNA
1124	circRNA
274	circRNA
133	circRNA
603	circRNA
188	circRNA
152	circRNA
317	circRNA
3	circRNA
260	circRNA
86	circRNA
136	circRNA
55	circRNA
47	circRNA
8	circRNA
68	circRNA
12	circRNA
26	circRNA
127	circRNA
314	circRNA
1007	circRNA
453	circRNA
992	circRNA
32	circRNA
846	circRNA
166	circRNA
166	circRNA
248	circRNA
396	circRNA
46	circRNA
1351	circRNA
1362	circRNA
85	circRNA
17	circRNA
2472	circRNA
50	circRNA
1092	circRNA
78	circRNA
373	circRNA
229	circRNA
563	circRNA
103	circRNA
76	circRNA
2	circRNA
869	circRNA
67	circRNA
35	circRNA
35	circRNA
167	circRNA
179	circRNA
49	circRNA
131	circRNA
272	circRNA
717	circRNA
62	circRNA
170	circRNA
372	circRNA
305	circRNA
185	circRNA
73	circRNA
128	circRNA
253	circRNA
71	circRNA
62	circRNA
4	circRNA
35	circRNA
81	circRNA
266	circRNA
396	circRNA
64	circRNA
864	circRNA
28	circRNA
788	circRNA
8	circRNA
34	circRNA
52	circRNA
14	circRNA
15	circRNA
95	circRNA
127	circRNA
73	circRNA
6	circRNA
74	circRNA
7	circRNA
317	circRNA
191	circRNA
561	circRNA
40	circRNA
133	circRNA
146	circRNA
49	circRNA
78	circRNA
136	circRNA
32	circRNA
351	circRNA
94	circRNA
86	circRNA
19	circRNA
76	circRNA
11	circRNA
83	circRNA
1302	circRNA
43	circRNA
473	circRNA
52	circRNA
747	circRNA
70	circRNA
768	circRNA
28	circRNA
812	circRNA
684	circRNA
332	circRNA
337	circRNA
47	circRNA
1025	circRNA
1064	circRNA
621	circRNA
238	circRNA
1	circRNA
250	circRNA
905	circRNA
136	circRNA
1026	circRNA
251	circRNA
591	circRNA
1803	circRNA
92	circRNA
83	circRNA
441	circRNA
236	circRNA
127	circRNA
1032	circRNA
951	circRNA
711	circRNA
741	circRNA
82	circRNA
86	circRNA
77	circRNA
79	circRNA
4350	circRNA
1	circRNA
268	circRNA
197	circRNA
140	circRNA
88	circRNA
32	circRNA
118	circRNA
262	circRNA
262	circRNA
160	circRNA
54	circRNA
30	circRNA
83	circRNA
127	circRNA
87	circRNA
126	circRNA
203	circRNA
120	circRNA
198	circRNA
2070	circRNA
2	circRNA
58	circRNA
46	circRNA
184	circRNA
284	circRNA
41	circRNA
28	circRNA
34	circRNA
356	circRNA
17	circRNA
534	circRNA
430	circRNA
598	circRNA
16	circRNA
155	circRNA
203	circRNA
888	circRNA
230	circRNA
80	circRNA
142	circRNA
5	circRNA
50	circRNA
37	circRNA
82	circRNA
122	circRNA
38	circRNA
301	circRNA
31	circRNA
119	circRNA
213	circRNA
449	circRNA
86	circRNA
31	circRNA
32	circRNA
176	circRNA
674	circRNA
220	circRNA
61	circRNA
230	circRNA
25	circRNA
41	circRNA
740	circRNA
88	circRNA
1876	circRNA
16	circRNA
100	circRNA
502	circRNA
242	circRNA
278	circRNA
247	circRNA
1	circRNA
236	circRNA
120	circRNA
110	circRNA
12	circRNA
166	circRNA
179	circRNA
22	circRNA
437	circRNA
43	circRNA
104	circRNA
85	circRNA
14	circRNA
34	circRNA
606	circRNA
501	circRNA
4	circRNA
1046	circRNA
1269	circRNA
99	circRNA
74	circRNA
201	circRNA
43	circRNA
44	circRNA
77	circRNA
670	circRNA
178	circRNA
5	circRNA
149	circRNA
377	circRNA
256	circRNA
163	circRNA
157	circRNA
46	circRNA
95	circRNA
239	circRNA
10	circRNA
825	circRNA
227	circRNA
66	circRNA
92	circRNA
444	circRNA
142	circRNA
754	circRNA
122	circRNA
53	circRNA
546	circRNA
558	circRNA
332	circRNA
28	circRNA
218	circRNA
498	circRNA
74	circRNA
55	circRNA
40	circRNA
2091	circRNA
461	circRNA
4	circRNA
825	circRNA
1538	circRNA
8	circRNA
529	circRNA
906	circRNA
224	circRNA
360	circRNA
163	circRNA
318	circRNA
95	circRNA
169	circRNA
185	circRNA
882	circRNA
151	circRNA
43	circRNA
80	circRNA
280	circRNA
2168	circRNA
181	circRNA
190	circRNA
52	circRNA
59	circRNA
909	circRNA
151	circRNA
65	circRNA
434	circRNA
168	circRNA
73	circRNA
204	circRNA
52	circRNA
232	circRNA
231	circRNA
149	circRNA
229	circRNA
234	circRNA
28	circRNA
129	circRNA
253	circRNA
36	circRNA
113	circRNA
397	circRNA
263	circRNA
178	circRNA
174	circRNA
113	circRNA
134	circRNA
121	circRNA
499	circRNA
28	circRNA
11	circRNA
711	circRNA
89	circRNA
9	circRNA
256	circRNA
955	circRNA
98	circRNA
344	circRNA
275	circRNA
315	circRNA
212	circRNA
629	circRNA
3018	circRNA
2007	circRNA
111	circRNA
61	circRNA
1937	circRNA
133	circRNA
2117	circRNA
636	circRNA
638	circRNA
388	circRNA
183	circRNA
22	circRNA
1301	circRNA
149	circRNA
224	circRNA
7	circRNA
14	circRNA
39	circRNA
25	circRNA
1476	circRNA
14	circRNA
809	circRNA
340	circRNA
80	circRNA
209	circRNA
864	circRNA
142	circRNA
122	circRNA
50	circRNA
136	circRNA
43	circRNA
863	circRNA
64	circRNA
109	circRNA
155	circRNA
140	circRNA
12	circRNA
62	circRNA
237	circRNA
530	circRNA
29	circRNA
16	circRNA
58	circRNA
223	circRNA
156	circRNA
10	circRNA
152	circRNA
1407	circRNA
55	circRNA
89	circRNA
101	circRNA
685	circRNA
22	circRNA
97	circRNA
66	circRNA
160	circRNA
194	circRNA
417	circRNA
134	circRNA
2259	circRNA
[truncated: 35,623 more rows]
