# Supplementary material for: METTL3 facilitates the translation of CircSIK2 during chicken myogenesis in an m6A dependent manner
Source: PLoS Genet. 2025 Oct 31;21(10):e1011934. doi: 10.1371/journal.pgen.1011934 (PMC12578262; doi:10.1371/journal.pgen.1011934)
Supplement: S9 Table — (XLSX) [file pgen.1011934.s014.xlsx]

## Sheet: Sheet1
cicrRNA name	length	D1_all_map	D1_junction_map	D2_all_map	D2_junction_map	D3_all_map	D3_junction_map	G1_all_map	G1_junction_map	G2_all_map	G2_junction_map	G3_all_map	G3_junction_map
novel_circ_013156	300	1	0	1	1	7	0	1	0	1	0	8	3
novel_circ_039287	300	0	0	1	1	0	0	0	0	0	0	0	0
novel_circ_018565	300	0	0	1	1	0	0	1	1	0	0	0	0
novel_circ_018060	300	44	0	11	0	18	1	7	0	12	0	9	0
novel_circ_011370	300	17	17	2	2	2	2	3	3	12	12	12	12
novel_circ_001026	300	19	9	44	43	70	64	31	30	32	28	33	28
novel_circ_023935	300	13	13	2	2	3	3	3	3	14	14	8	8
novel_circ_010403	300	0	0	2	2	0	0	1	1	0	0	2	2
novel_circ_024423	300	15	1	5	0	4	0	15	0	8	0	15	0
novel_circ_032535	300	4	1	2	0	0	0	0	0	3	0	0	0
novel_circ_019590	300	2	2	0	0	0	0	0	0	0	0	0	0
novel_circ_034735	300	0	0	1	1	0	0	0	0	0	0	2	2
novel_circ_029567	300	1	1	2	2	0	0	0	0	1	1	0	0
novel_circ_006303	300	110	3	46	5	50	0	30	0	87	5	77	4
novel_circ_037972	300	15	1	17	0	11	0	16	0	39	0	28	0
novel_circ_007623	300	1	1	0	0	0	0	0	0	0	0	0	0
novel_circ_030885	300	11	0	6	1	4	0	12	0	33	4	27	3
novel_circ_016484	300	215	1	94	0	96	0	35	0	56	2	35	1
novel_circ_012219	248	8	8	0	0	0	0	0	0	0	0	0	0
novel_circ_008646	300	3	3	16	16	4	4	9	9	15	15	11	11
novel_circ_031216	300	0	0	2	1	0	0	1	0	1	1	0	0
novel_circ_016310	300	22	1	21	0	15	1	12	0	10	0	9	0
novel_circ_039411	300	2	2	7	7	1	1	5	5	5	5	8	8
novel_circ_030820	300	1	1	0	0	0	0	0	0	0	0	0	0
novel_circ_024217	300	1	1	0	0	0	0	0	0	1	1	0	0
novel_circ_024352	300	2	2	0	0	0	0	0	0	0	0	3	3
novel_circ_034620	300	45	0	24	0	26	1	13	0	17	1	3	0
novel_circ_005631	300	1	1	2	2	2	2	0	0	2	2	2	2
novel_circ_001052	300	30	1	9	0	11	0	3	0	9	0	3	0
novel_circ_014348	300	6	6	1	1	0	0	0	0	0	0	2	2
novel_circ_020192	300	58	0	33	1	25	0	24	2	60	0	64	0
novel_circ_036228	300	139	139	77	77	71	71	135	135	214	214	214	214
novel_circ_007070	300	1052	1	403	0	480	0	191	0	502	0	284	0
novel_circ_025512	300	1	1	2	2	3	3	18	18	29	29	15	15
novel_circ_030029	300	3	3	0	0	0	0	0	0	0	0	2	2
novel_circ_010153	300	2	2	1	1	0	0	0	0	1	1	0	0
novel_circ_038828	300	4	4	0	0	0	0	0	0	2	2	1	1
novel_circ_024180	300	4	4	0	0	0	0	0	0	1	1	0	0
novel_circ_032292	300	125	1	51	0	52	0	42	0	81	0	92	0
novel_circ_012950	300	78	76	15	12	10	9	23	16	41	19	37	28
novel_circ_012285	300	1	1	0	0	0	0	0	0	0	0	0	0
novel_circ_027690	300	12	12	0	0	0	0	1	1	0	0	0	0
novel_circ_029009	300	2	2	0	0	0	0	1	1	5	5	2	2
novel_circ_009808	300	2	2	8	8	14	14	21	21	54	54	44	44
novel_circ_007621	300	0	0	1	1	1	1	5	5	4	4	2	2
novel_circ_012329	300	1	1	1	1	2	2	16	16	17	17	24	24
novel_circ_006079	300	19	2	9	5	16	5	14	4	40	20	7	3
novel_circ_001804	300	0	0	2	2	0	0	0	0	1	1	0	0
novel_circ_018502	300	1	1	0	0	0	0	0	0	0	0	0	0
novel_circ_015639	300	3	3	0	0	1	1	1	1	0	0	0	0
novel_circ_023982	300	9	9	12	12	6	6	7	7	12	12	8	8
novel_circ_027088	300	3	3	1	1	1	1	1	1	5	5	1	1
novel_circ_019117	300	281	1	142	0	115	0	160	0	264	0	240	1
novel_circ_009719	300	0	0	1	1	1	1	1	1	2	2	1	1
novel_circ_019461	300	22	22	2	2	4	4	3	3	7	7	18	18
novel_circ_000813	300	1	1	0	0	0	0	1	1	0	0	0	0
novel_circ_007458	300	4	3	0	0	0	0	1	0	0	0	1	0
novel_circ_004926	300	6	1	4	1	3	0	10	0	26	0	12	0
novel_circ_033113	300	45	0	39	1	38	1	15	1	19	0	21	0
novel_circ_015902	300	1	1	1	1	0	0	0	0	0	0	0	0
novel_circ_030563	300	2	2	0	0	0	0	0	0	0	0	0	0
novel_circ_012173	300	1	1	1	1	0	0	5	5	2	2	5	5
novel_circ_017217	300	2	1	5	0	5	0	2	0	3	0	0	0
novel_circ_008022	300	1	1	0	0	0	0	0	0	1	1	0	0
novel_circ_033729	300	1	1	0	0	0	0	0	0	0	0	0	0
novel_circ_005705	300	5	5	4	4	3	3	4	4	5	5	7	7
novel_circ_000149	300	1	1	0	0	0	0	0	0	0	0	0	0
novel_circ_018194	300	2	2	0	0	12	12	2	2	2	2	4	4
novel_circ_017195	300	3	3	2	2	0	0	4	4	9	9	1	1
novel_circ_008814	300	1	1	0	0	0	0	0	0	0	0	0	0
novel_circ_023808	300	4	0	3	1	5	1	2	0	1	0	1	0
novel_circ_017889	300	137	1	73	0	65	0	94	1	116	0	89	1
novel_circ_024769	300	382	1	205	0	211	0	107	0	141	0	155	2
novel_circ_021652	300	5	0	5	2	4	0	4	0	10	0	7	0
novel_circ_012921	300	0	0	2	2	0	0	0	0	1	1	1	1
novel_circ_014109	300	1	1	0	0	0	0	0	0	0	0	0	0
novel_circ_015313	300	12	12	0	0	2	2	4	4	5	5	0	0
novel_circ_014850	300	0	0	0	0	2	2	0	0	0	0	0	0
novel_circ_036013	300	13	1	8	0	3	0	8	0	1	0	4	0
novel_circ_033953	300	68	19	44	30	44	31	31	18	56	14	36	11
novel_circ_003680	300	3	1	1	0	1	0	0	0	6	0	5	0
novel_circ_035682	300	1	1	0	0	3	0	0	0	6	0	5	0
novel_circ_011092	300	1027	0	471	1	489	0	752	0	1014	0	914	0
novel_circ_015944	300	1	1	5	4	0	0	0	0	11	1	4	3
novel_circ_013447	300	25	1	19	0	19	1	22	1	20	0	26	1
novel_circ_033700	300	15	15	8	8	3	3	1	1	3	3	2	2
novel_circ_020216	300	1	1	0	0	0	0	0	0	0	0	0	0
novel_circ_019449	300	99	1	45	0	41	3	55	0	65	2	64	2
novel_circ_009724	300	3	3	0	0	0	0	3	3	1	1	2	2
novel_circ_015198	300	1	0	1	1	1	0	0	0	2	0	1	0
novel_circ_016336	300	76	16	40	19	23	7	45	31	53	37	58	38
novel_circ_014579	300	14	1	1	0	5	2	8	0	12	0	6	0
novel_circ_014651	300	3	1	0	0	1	0	3	0	3	0	9	0
novel_circ_038823	300	1	1	0	0	0	0	0	0	0	0	0	0
novel_circ_000345	300	3	3	0	0	0	0	1	1	1	1	0	0
novel_circ_025461	300	32	1	19	0	4	0	22	0	15	0	25	0
novel_circ_028122	300	30644	17	10690	1	10416	2	3850	2	7969	4	6501	2
novel_circ_015814	300	1	1	0	0	0	0	0	0	0	0	0	0
novel_circ_038443	300	1	1	0	0	0	0	0	0	0	0	0	0
novel_circ_022299	300	36	0	22	1	9	0	13	1	33	0	9	0
novel_circ_011426	300	0	0	0	0	2	2	0	0	0	0	0	0
novel_circ_004423	300	1	1	0	0	0	0	0	0	0	0	0	0
novel_circ_020436	300	2	2	0	0	0	0	0	0	0	0	0	0
novel_circ_006023	300	1	1	0	0	0	0	0	0	3	3	1	1
novel_circ_013124	300	0	0	1	1	0	0	0	0	0	0	0	0
novel_circ_003495	300	1	1	0	0	0	0	0	0	0	0	1	0
novel_circ_027266	300	0	0	2	2	0	0	0	0	2	2	0	0
novel_circ_032255	300	3	0	5	3	2	1	2	1	12	2	1	0
novel_circ_037807	300	407	3	199	24	182	10	74	10	136	27	112	13
novel_circ_038796	300	10	10	5	5	7	7	19	19	38	38	19	19
novel_circ_014990	300	1	1	0	0	0	0	1	0	0	0	3	0
novel_circ_036036	300	1	1	2	2	1	1	0	0	0	0	0	0
novel_circ_007195	300	26	3	10	0	17	0	12	0	29	0	21	0
novel_circ_019882	300	10	10	20	20	17	17	21	21	29	29	19	19
novel_circ_031523	300	15	2	10	0	6	0	8	1	20	3	12	2
novel_circ_009804	300	39	39	3	3	4	4	1	1	11	11	2	2
novel_circ_006175	300	252	6	134	13	131	3	108	6	159	2	120	3
novel_circ_034154	300	4	0	2	1	0	0	2	0	2	1	0	0
novel_circ_038864	300	896	896	103	103	105	105	143	143	279	279	220	220
novel_circ_016440	300	54	54	21	21	6	6	25	25	33	33	45	45
novel_circ_008204	300	41	1	12	1	12	0	7	0	24	1	9	0
novel_circ_032069	300	1	1	1	1	0	0	1	1	4	4	0	0
novel_circ_008205	300	0	0	0	0	4	4	1	1	0	0	1	1
novel_circ_004173	300	17	1	3	1	2	0	5	0	7	0	8	0
novel_circ_037639	300	171	2	75	0	84	0	50	2	97	0	67	4
novel_circ_004904	300	4	4	2	2	2	2	3	3	6	6	4	4
novel_circ_019467	300	1	1	0	0	0	0	0	0	0	0	0	0
novel_circ_002092	300	4	4	0	0	0	0	0	0	0	0	0	0
novel_circ_027477	300	393	5	169	1	135	0	102	0	159	0	147	6
novel_circ_002273	300	227	62	106	43	140	47	63	13	62	28	69	21
novel_circ_002037	300	1	1	8	0	26	2	10	0	3	0	5	1
novel_circ_001234	300	0	0	0	0	3	3	0	0	0	0	0	0
novel_circ_036783	300	1	1	0	0	0	0	0	0	0	0	0	0
novel_circ_001054	300	3	1	1	1	3	3	2	2	8	8	6	6
novel_circ_028064	300	0	0	1	1	0	0	1	1	4	4	1	1
novel_circ_029539	300	33	1	18	0	22	0	9	0	32	0	19	0
novel_circ_014419	300	0	0	1	1	0	0	1	1	3	3	3	3
novel_circ_024259	300	4	4	5	5	0	0	1	1	1	1	6	6
novel_circ_003418	300	102	2	91	14	91	10	46	5	80	5	66	5
novel_circ_031053	300	7	2	8	2	5	1	12	2	21	4	6	1
novel_circ_004996	300	2	2	0	0	0	0	0	0	0	0	0	0
novel_circ_038268	300	36	36	5	5	3	3	11	11	10	10	12	12
novel_circ_016587	300	0	0	0	0	1	1	1	1	1	1	0	0
novel_circ_029037	300	104	1	93	0	86	0	425	0	833	0	581	0
novel_circ_032003	300	2	2	0	0	1	1	1	1	1	1	1	1
novel_circ_003412	300	42	0	28	5	19	0	17	0	12	0	7	0
novel_circ_017241	300	12	7	18	14	8	4	28	12	54	29	30	15
novel_circ_038259	300	8	8	6	6	15	15	25	25	28	28	24	24
novel_circ_001281	300	1030	1	385	0	365	0	380	0	728	0	598	0
novel_circ_019601	300	1	1	0	0	0	0	0	0	0	0	0	0
novel_circ_038993	266	13	13	4	4	0	0	1	1	0	0	3	3
novel_circ_029713	300	3	1	1	0	0	0	0	0	1	0	0	0
novel_circ_035814	300	11	11	2	2	0	0	0	0	4	4	1	1
novel_circ_019513	300	1	1	2	2	0	0	0	0	0	0	0	0
novel_circ_038861	300	0	0	1	1	0	0	0	0	0	0	0	0
novel_circ_006370	300	2	0	1	1	1	0	0	0	0	0	5	0
novel_circ_039908	300	0	0	0	0	1	1	0	0	0	0	0	0
novel_circ_012629	300	0	0	1	1	0	0	1	1	0	0	0	0
novel_circ_002487	300	3	3	3	3	0	0	0	0	4	4	6	6
novel_circ_013727	300	5	2	0	0	0	0	0	0	1	1	0	0
novel_circ_026850	300	63	1	41	0	27	0	30	0	37	0	50	1
novel_circ_035700	300	1	1	0	0	0	0	0	0	0	0	1	1
novel_circ_008015	300	4	4	0	0	0	0	0	0	0	0	0	0
novel_circ_031931	300	13	13	0	0	0	0	0	0	1	1	0	0
novel_circ_029070	300	7	1	1	0	0	0	9	0	22	2	17	0
novel_circ_009838	300	1	1	0	0	0	0	0	0	0	0	0	0
novel_circ_028358	300	2	2	1	1	1	1	0	0	0	0	0	0
novel_circ_010064	300	53	1	24	0	14	0	19	0	33	0	20	0
novel_circ_024642	300	2	2	1	1	0	0	1	1	0	0	2	2
novel_circ_023339	300	10	10	2	2	3	3	2	2	6	6	2	2
novel_circ_025400	300	9	0	6	1	6	2	12	1	11	2	12	0
novel_circ_015256	300	35	0	15	0	26	1	11	1	23	0	36	0
novel_circ_024805	300	2	2	15	15	13	13	8	8	17	17	16	16
novel_circ_017584	300	1	1	0	0	0	0	0	0	0	0	0	0
novel_circ_031075	300	5	4	2	0	4	3	19	3	33	12	34	15
novel_circ_036367	300	1	1	6	6	13	13	3	3	4	4	2	2
novel_circ_014383	300	649	0	204	1	245	0	197	1	312	1	246	0
novel_circ_035996	300	4	4	0	0	0	0	0	0	1	1	0	0
novel_circ_013596	300	1084	1	712	2	760	3	703	1	1008	1	762	1
novel_circ_030810	300	1	0	3	3	5	5	1	1	5	0	2	0
novel_circ_006698	300	3	3	0	0	0	0	0	0	1	0	1	1
novel_circ_006395	300	6	0	6	1	2	0	1	0	1	0	2	0
novel_circ_009829	300	1	1	0	0	0	0	0	0	2	2	0	0
novel_circ_031970	300	2	2	2	2	1	1	0	0	0	0	0	0
novel_circ_030781	300	218	218	89	89	82	82	119	119	227	227	171	171
novel_circ_003944	300	114	114	47	47	55	55	39	39	68	68	53	53
novel_circ_007258	300	1	1	1	1	2	2	4	4	7	7	5	5
novel_circ_029958	300	2	2	0	0	0	0	0	0	0	0	0	0
novel_circ_024739	300	1	1	3	2	0	0	5	3	11	4	1	0
novel_circ_025673	300	2	2	0	0	0	0	0	0	0	0	0	0
novel_circ_011205	300	1	1	5	5	3	3	0	0	4	4	4	4
novel_circ_009833	300	4	4	0	0	1	1	2	2	3	3	1	1
novel_circ_004791	300	1	1	0	0	0	0	0	0	1	0	0	0
novel_circ_011038	300	9	2	3	0	2	0	9	0	5	0	10	0
novel_circ_029028	300	154	2	72	0	58	0	335	4	494	9	285	6
novel_circ_022016	300	3	0	9	1	1	0	2	0	11	2	11	1
novel_circ_016707	300	1	0	2	1	1	0	0	0	2	0	0	0
novel_circ_035554	300	48	2	11	1	28	0	54	0	64	1	49	1
novel_circ_036406	300	0	0	1	1	0	0	0	0	0	0	0	0
novel_circ_024536	300	2	1	0	0	2	2	0	0	0	0	0	0
novel_circ_020835	300	2	2	3	3	5	4	1	1	3	2	2	1
novel_circ_027101	300	2	2	0	0	0	0	0	0	3	2	6	2
novel_circ_031765	300	70	0	22	1	48	0	25	0	47	0	27	0
novel_circ_038856	300	0	0	1	1	0	0	0	0	1	1	0	0
novel_circ_036058	300	1	1	0	0	0	0	0	0	0	0	0	0
novel_circ_024589	196	0	0	3	3	2	2	0	0	0	0	0	0
novel_circ_035671	300	7	5	9	0	0	0	14	0	16	0	5	0
novel_circ_036473	300	43	0	11	1	13	0	31	0	41	0	43	0
novel_circ_008100	300	0	0	0	0	2	2	1	1	4	4	2	2
novel_circ_001010	300	9	5	2	1	3	2	0	0	3	0	5	0
novel_circ_033662	300	0	0	2	2	0	0	2	1	4	0	1	0
novel_circ_010911	300	8	7	1	1	5	5	5	4	9	8	12	12
novel_circ_017218	300	1	0	3	3	2	2	0	0	0	0	1	1
novel_circ_037874	300	7	0	32	1	32	0	26	0	40	0	28	0
novel_circ_026688	300	4	4	0	0	0	0	0	0	0	0	0	0
novel_circ_007286	300	69	8	45	3	32	3	25	0	38	0	52	2
novel_circ_014122	300	0	0	1	1	1	1	1	1	5	5	0	0
novel_circ_015390	300	7	0	4	1	1	0	4	1	0	0	5	0
novel_circ_030220	300	1	0	0	0	5	4	2	0	1	0	2	1
novel_circ_020071	300	272	2	366	0	365	1	362	0	583	0	405	0
novel_circ_010723	300	16	16	0	0	2	2	0	0	0	0	0	0
novel_circ_022733	300	17	3	12	9	11	3	29	13	53	20	40	11
novel_circ_011711	300	4	2	0	0	1	0	2	2	2	1	0	0
novel_circ_008203	300	9	0	8	0	2	1	3	0	2	0	2	0
novel_circ_008002	300	4	4	6	6	9	9	10	10	22	22	14	14
novel_circ_038465	300	0	0	0	0	1	1	0	0	0	0	0	0
novel_circ_019667	300	60	18	28	4	22	11	36	10	90	29	86	27
novel_circ_019932	300	7	0	4	2	6	0	6	2	8	0	0	0
novel_circ_020928	300	92	9	79	11	87	17	46	3	75	11	72	12
novel_circ_002113	300	20	20	3	3	2	2	3	3	8	8	5	5
novel_circ_040049	300	0	0	0	0	1	1	0	0	0	0	0	0
novel_circ_009831	300	4	4	1	1	0	0	7	7	11	11	10	10
novel_circ_038798	300	61	61	8	8	12	12	22	22	51	51	34	34
novel_circ_024029	300	7	0	4	1	3	0	3	0	2	0	2	1
novel_circ_003664	300	38	3	25	0	14	0	24	0	59	2	35	0
novel_circ_001370	300	743	6	435	0	367	0	815	0	1277	0	972	0
novel_circ_024201	300	0	0	0	0	1	1	0	0	0	0	0	0
novel_circ_021172	300	14	12	7	6	5	5	9	6	2	2	3	0
novel_circ_007785	300	706	2	384	0	340	0	265	0	455	0	420	0
novel_circ_026630	300	2	2	0	0	0	0	0	0	0	0	1	1
novel_circ_009183	300	1246	564	688	189	523	156	1134	206	2303	430	1346	242
novel_circ_005749	300	76	8	32	2	34	2	33	0	93	0	68	2
novel_circ_029682	300	32	11	11	7	9	5	10	7	30	20	17	4
novel_circ_024325	300	1	1	2	2	0	0	0	0	0	0	0	0
novel_circ_022969	300	1	1	2	2	0	0	1	1	1	1	0	0
novel_circ_001289	300	0	0	3	3	0	0	0	0	0	0	0	0
novel_circ_019556	300	54	54	23	23	29	29	16	16	13	13	4	4
novel_circ_030610	300	101	1	61	1	46	0	38	4	43	1	37	0
novel_circ_008192	300	0	0	0	0	1	1	0	0	0	0	0	0
novel_circ_027795	300	1	1	0	0	0	0	0	0	0	0	2	2
novel_circ_032978	300	135	1	94	0	122	0	125	0	158	0	127	0
novel_circ_014312	300	2	2	0	0	0	0	0	0	0	0	0	0
novel_circ_003861	300	3	3	0	0	0	0	0	0	0	0	0	0
novel_circ_032636	300	11	0	2	1	0	0	2	0	2	0	1	0
novel_circ_018614	300	1	1	0	0	0	0	1	1	0	0	1	1
novel_circ_039278	300	0	0	0	0	1	1	5	5	3	3	0	0
novel_circ_000247	300	3	3	2	0	4	0	1	0	4	0	1	0
novel_circ_027604	300	1	1	0	0	1	1	0	0	0	0	0	0
novel_circ_002739	300	6	6	3	3	2	2	10	10	14	14	10	10
novel_circ_033038	300	8	8	2	2	0	0	1	1	2	2	0	0
novel_circ_026851	222	130	12	39	2	40	3	35	3	77	4	60	3
novel_circ_001398	300	0	0	1	1	0	0	0	0	1	1	0	0
novel_circ_035323	300	302	132	126	63	144	81	135	69	208	119	164	76
novel_circ_015343	300	1	1	0	0	1	1	3	3	13	13	7	7
novel_circ_015880	300	5	0	12	6	2	1	5	1	5	1	8	2
novel_circ_003186	300	3	3	0	0	0	0	1	1	5	5	3	3
novel_circ_006985	300	18	2	13	4	10	1	6	0	14	0	10	0
novel_circ_024772	300	491	31	203	10	221	9	285	7	402	17	348	5
novel_circ_017352	300	59	5	26	7	26	7	20	0	34	2	23	2
novel_circ_020173	300	19	6	10	7	13	0	8	0	31	8	19	0
novel_circ_019559	300	12	12	7	7	11	11	1	1	3	3	4	4
novel_circ_037645	300	19	19	0	0	0	0	0	0	1	1	0	0
novel_circ_017495	300	0	0	0	0	1	1	0	0	0	0	0	0
novel_circ_019535	300	3	3	0	0	0	0	0	0	0	0	0	0
novel_circ_027444	300	6	6	1	1	0	0	2	2	1	1	2	2
novel_circ_037616	300	1	1	0	0	0	0	0	0	0	0	0	0
novel_circ_009754	300	0	0	0	0	2	2	1	1	1	1	1	1
novel_circ_023038	300	0	0	1	1	0	0	0	0	2	2	0	0
novel_circ_031857	300	311	0	331	0	368	1	306	1	465	0	495	1
novel_circ_022938	300	0	0	0	0	1	1	0	0	0	0	0	0
novel_circ_038893	300	7	7	5	5	12	12	12	12	21	21	11	11
novel_circ_014769	300	1	1	0	0	0	0	0	0	0	0	0	0
novel_circ_005226	300	10	1	1	0	2	0	11	0	5	0	7	0
novel_circ_017487	300	10	10	8	8	8	8	3	3	7	7	4	4
novel_circ_039260	300	4	4	1	1	0	0	2	2	3	3	4	4
novel_circ_009011	300	2	2	1	1	2	2	3	3	0	0	3	3
novel_circ_004868	300	3	0	1	1	0	0	2	0	7	7	8	5
novel_circ_018233	300	2	2	0	0	1	0	1	0	0	0	6	0
novel_circ_023709	300	25	25	9	9	7	7	8	6	14	13	11	11
novel_circ_024031	300	72	2	36	5	34	5	22	2	17	6	31	1
novel_circ_009579	300	67	67	17	17	14	14	10	10	27	27	27	27
novel_circ_028222	300	4	2	0	0	3	0	0	0	1	0	1	0
novel_circ_013084	300	9	9	0	0	0	0	0	0	0	0	0	0
novel_circ_036220	300	5	5	9	9	2	2	6	6	6	6	2	2
novel_circ_007618	300	4	2	2	0	3	0	8	4	10	0	4	2
novel_circ_037728	300	2	2	0	0	0	0	0	0	0	0	0	0
novel_circ_037189	300	758	0	369	1	439	5	350	0	490	3	478	0
novel_circ_038879	300	1	1	0	0	1	1	4	4	9	9	5	5
novel_circ_010594	300	3	3	0	0	0	0	0	0	0	0	0	0
novel_circ_006028	300	15035	244	6650	193	6291	183	8600	295	14564	442	11936	371
novel_circ_003720	300	0	0	3	1	0	0	1	0	3	1	3	0
novel_circ_002757	300	279	5	98	0	79	0	111	1	92	3	114	0
novel_circ_034547	300	71	5	27	0	27	1	58	1	113	0	84	0
novel_circ_014182	300	11	1	11	0	13	0	4	0	19	0	7	0
novel_circ_029026	300	5	5	0	0	0	0	2	2	0	0	0	0
novel_circ_017488	300	0	0	0	0	5	5	0	0	3	3	0	0
novel_circ_004992	300	2	2	2	2	5	5	0	0	5	5	2	2
novel_circ_024051	300	47	12	24	17	25	13	24	16	22	10	19	9
novel_circ_036474	300	1	1	3	3	0	0	2	2	1	1	4	4
novel_circ_009744	300	45	45	16	16	22	22	37	37	57	57	44	44
novel_circ_013543	300	11	10	1	1	1	1	3	1	4	1	5	2
novel_circ_027301	300	2	2	0	0	1	1	0	0	1	1	0	0
novel_circ_032994	300	0	0	1	1	0	0	0	0	0	0	0	0
novel_circ_015674	300	15	5	8	0	5	0	14	0	4	2	10	0
novel_circ_028998	300	445	35	248	10	166	1	776	24	1575	62	1059	47
novel_circ_025282	300	1	1	0	0	1	1	3	3	9	9	6	6
novel_circ_029359	300	2	1	2	0	1	1	1	0	0	0	2	1
novel_circ_016680	300	0	0	1	1	1	1	0	0	0	0	0	0
novel_circ_034135	300	30	4	7	0	18	0	4	0	26	0	9	0
novel_circ_019578	294	9	9	0	0	0	0	0	0	1	1	0	0
novel_circ_025861	300	1	1	0	0	0	0	0	0	0	0	2	0
novel_circ_009665	300	0	0	3	3	4	4	3	3	1	1	5	5
novel_circ_026900	300	5	0	6	1	1	0	1	1	6	0	2	0
novel_circ_036476	300	2	1	1	1	0	0	0	0	0	0	3	0
novel_circ_004436	300	1	1	1	1	1	1	1	1	2	2	1	1
novel_circ_017767	300	21	21	11	11	9	9	20	20	32	32	18	18
novel_circ_030259	300	0	0	0	0	1	1	0	0	2	2	2	2
novel_circ_014658	300	572	4	215	1	275	5	199	0	260	3	248	3
novel_circ_019903	300	1	1	0	0	0	0	0	0	0	0	0	0
novel_circ_035673	300	69	10	55	0	54	3	49	2	85	2	62	8
novel_circ_012737	300	2	0	0	0	3	3	3	3	2	0	2	0
novel_circ_022393	300	0	0	1	0	1	1	1	0	2	1	2	0
novel_circ_007377	300	5	0	3	1	2	0	1	0	3	2	1	0
novel_circ_006987	300	1	0	3	1	1	0	0	0	1	1	2	1
novel_circ_012506	300	4	4	0	0	1	1	0	0	3	3	3	3
novel_circ_013249	300	1	1	0	0	0	0	0	0	0	0	0	0
novel_circ_031878	300	2	2	0	0	0	0	0	0	0	0	0	0
novel_circ_028211	300	1	1	0	0	0	0	0	0	0	0	0	0
novel_circ_010068	300	3	0	1	1	4	0	2	0	3	1	0	0
novel_circ_000417	300	25	0	7	0	3	1	3	0	1	0	4	0
novel_circ_001521	300	0	0	1	1	1	1	0	0	0	0	0	0
novel_circ_006261	300	0	0	0	0	1	1	0	0	0	0	0	0
novel_circ_015393	300	2	2	0	0	7	7	4	4	7	7	8	8
novel_circ_009348	300	1	1	0	0	0	0	0	0	0	0	0	0
novel_circ_021305	300	1	1	0	0	0	0	0	0	0	0	0	0
novel_circ_000164	300	151	1	60	0	34	0	35	0	54	0	37	0
novel_circ_034656	300	0	0	0	0	2	2	0	0	0	0	1	1
novel_circ_007778	300	82	6	61	0	50	0	47	0	55	0	47	0
novel_circ_013627	300	40	4	21	3	14	0	15	4	7	0	19	4
novel_circ_032665	300	0	0	0	0	1	1	1	1	0	0	0	0
novel_circ_037597	300	3	3	0	0	0	0	0	0	0	0	0	0
novel_circ_002232	300	2	2	0	0	0	0	0	0	2	2	2	2
novel_circ_007950	300	0	0	0	0	1	1	1	1	2	2	0	0
novel_circ_028160	300	109	109	18	15	39	38	47	47	32	27	43	43
novel_circ_003873	300	3	3	0	0	0	0	1	1	6	6	0	0
novel_circ_009811	300	759	47	666	0	622	0	1380	0	2263	0	1875	1
novel_circ_011432	300	6	6	1	1	2	2	6	6	11	11	6	6
novel_circ_026604	300	0	0	0	0	1	1	1	1	3	3	5	5
novel_circ_014033	300	0	0	2	2	0	0	0	0	0	0	1	1
novel_circ_016298	300	8	0	4	1	0	0	0	0	0	0	1	0
novel_circ_019184	300	9	0	9	0	4	1	3	0	4	0	3	0
novel_circ_026215	300	4	4	0	0	1	1	0	0	0	0	0	0
novel_circ_022224	300	7	6	3	3	3	3	13	9	16	13	9	9
novel_circ_003968	300	8	5	1	0	3	1	2	1	7	3	3	2
novel_circ_002091	300	1	1	4	4	0	0	0	0	0	0	1	1
novel_circ_037258	300	25	0	9	0	11	2	11	0	37	0	17	0
novel_circ_034324	300	0	0	5	5	5	5	6	6	15	15	13	13
novel_circ_023987	300	4	4	2	2	2	2	3	3	4	4	1	1
novel_circ_005558	300	99	7	103	1	86	0	61	0	123	0	98	0
novel_circ_032783	300	1	1	0	0	0	0	0	0	0	0	0	0
novel_circ_036680	300	7	0	3	0	2	1	1	0	3	0	0	0
novel_circ_003417	300	153	1	114	0	137	0	81	0	107	0	70	0
novel_circ_007649	300	36	0	22	6	14	0	23	0	28	0	33	1
novel_circ_011023	300	19	2	9	1	7	0	6	0	10	3	11	4
novel_circ_039662	300	0	0	2	2	0	0	0	0	0	0	0	0
novel_circ_020579	300	2	1	1	0	0	0	6	0	1	0	3	0
novel_circ_019563	300	28	28	9	9	9	9	6	6	7	7	1	1
novel_circ_024986	300	21	21	1	1	3	3	3	3	8	8	1	1
novel_circ_008430	300	2	2	1	1	0	0	2	2	6	6	2	2
novel_circ_017376	300	14	1	5	1	4	2	6	3	4	3	3	1
novel_circ_024289	300	9	1	4	0	4	1	5	1	1	0	1	0
novel_circ_009805	300	2	2	0	0	0	0	0	0	0	0	0	0
novel_circ_012938	300	3	3	0	0	0	0	0	0	0	0	0	0
novel_circ_006647	300	7	7	2	2	5	5	0	0	0	0	0	0
novel_circ_031269	300	0	0	2	2	1	1	3	3	8	8	7	7
novel_circ_012255	300	3	2	1	1	1	1	0	0	0	0	0	0
novel_circ_002123	300	1	1	0	0	0	0	0	0	0	0	0	0
novel_circ_008038	300	1	1	0	0	0	0	0	0	3	0	0	0
novel_circ_030980	300	9649	2	4421	1	3816	1	907	2	1684	4	1107	0
novel_circ_021244	300	12	12	4	4	3	3	0	0	3	3	0	0
novel_circ_029768	300	236	0	145	0	132	1	280	0	564	0	445	0
novel_circ_033271	300	65	16	54	9	25	9	41	8	95	14	53	6
novel_circ_030859	300	19	0	6	2	5	1	4	1	14	4	12	0
novel_circ_029248	300	19	1	10	0	7	0	20	0	42	2	25	0
novel_circ_039300	300	4	4	3	3	2	2	0	0	0	0	0	0
novel_circ_017771	300	1	1	0	0	0	0	2	2	0	0	0	0
novel_circ_025859	300	12	0	0	0	2	1	2	0	14	5	7	1
novel_circ_021462	300	1	1	0	0	0	0	0	0	0	0	0	0
novel_circ_017103	300	3	0	0	0	7	6	2	0	2	0	5	0
novel_circ_029412	300	0	0	1	1	0	0	0	0	1	0	0	0
novel_circ_008638	300	4	4	0	0	0	0	0	0	2	2	0	0
novel_circ_013165	300	1	1	0	0	0	0	0	0	0	0	0	0
novel_circ_015014	300	5	5	6	6	6	6	6	6	5	5	7	7
novel_circ_017070	300	1	1	0	0	0	0	0	0	0	0	0	0
novel_circ_033374	300	1	1	0	0	0	0	0	0	0	0	0	0
novel_circ_029681	300	21	21	6	6	8	8	5	5	4	4	3	3
novel_circ_035391	300	2	0	8	1	4	0	1	0	0	0	10	0
novel_circ_026669	300	51	1	30	0	10	0	11	1	15	0	10	0
novel_circ_005110	300	1	1	0	0	2	2	2	2	1	1	0	0
novel_circ_030752	300	907	1	551	0	471	0	370	0	598	3	527	0
novel_circ_013070	300	34	1	22	2	17	0	32	2	32	1	20	2
novel_circ_027791	300	0	0	3	3	3	3	0	0	1	1	3	1
novel_circ_000794	300	17	0	14	0	7	1	14	0	22	4	19	0
novel_circ_019597	300	0	0	1	1	0	0	0	0	0	0	0	0
novel_circ_033723	300	10	1	4	0	3	0	5	0	2	0	5	0
novel_circ_009688	300	1	1	0	0	0	0	0	0	1	1	0	0
novel_circ_008704	300	1	1	1	0	2	0	0	0	0	0	0	0
novel_circ_017544	300	2	2	1	1	0	0	0	0	0	0	2	2
novel_circ_013368	300	1	1	0	0	0	0	0	0	0	0	0	0
novel_circ_039238	300	1	1	0	0	0	0	0	0	2	2	0	0
novel_circ_031183	300	0	0	1	1	1	1	0	0	1	1	0	0
novel_circ_038181	300	1	1	0	0	0	0	1	1	1	1	2	2
novel_circ_009455	300	1	1	0	0	0	0	0	0	1	0	0	0
novel_circ_037969	300	6	1	0	0	9	0	4	0	8	0	2	0
novel_circ_030723	300	0	0	0	0	1	1	0	0	0	0	0	0
novel_circ_030410	300	115	1	56	0	68	0	79	0	121	0	83	0
novel_circ_031962	300	313	313	1	1	0	0	2	2	1	1	0	0
novel_circ_028603	300	20	0	2	0	2	1	6	1	10	2	5	1
novel_circ_003697	300	54	1	33	0	17	0	42	0	37	0	59	0
novel_circ_018240	300	60	2	47	0	31	0	47	0	63	0	55	0
novel_circ_024438	300	0	0	0	0	1	1	0	0	4	4	0	0
novel_circ_010210	300	1	1	0	0	0	0	1	1	0	0	0	0
novel_circ_033923	300	4	4	2	2	2	2	1	1	1	1	1	1
novel_circ_000133	300	2	2	1	0	0	0	0	0	0	0	1	0
novel_circ_033661	300	2	2	1	1	1	1	3	1	6	2	4	3
novel_circ_011055	300	1	1	0	0	0	0	0	0	0	0	0	0
novel_circ_006357	300	0	0	0	0	2	2	0	0	1	1	0	0
novel_circ_017809	300	1	1	0	0	0	0	0	0	0	0	0	0
novel_circ_010424	300	9	4	2	2	5	3	11	7	16	13	8	8
novel_circ_004702	300	26	1	25	0	19	3	17	0	23	0	18	0
novel_circ_021196	300	1	1	0	0	0	0	0	0	0	0	0	0
novel_circ_000898	300	1	1	4	4	0	0	0	0	0	0	0	0
novel_circ_030882	300	2	2	0	0	1	1	2	2	0	0	0	0
novel_circ_037048	300	0	0	2	2	2	2	0	0	0	0	0	0
novel_circ_008272	300	0	0	8	8	1	1	1	1	2	2	2	2
novel_circ_009533	300	13	5	2	0	1	1	4	0	8	0	6	2
novel_circ_007071	300	53	1	58	0	38	0	18	0	44	0	29	0
novel_circ_013608	300	8	0	5	5	3	2	5	2	17	11	3	1
novel_circ_002572	300	234	0	67	0	90	4	96	0	134	0	68	0
novel_circ_014754	300	21	20	7	6	11	9	7	4	9	9	3	0
novel_circ_022275	300	114	84	65	53	36	30	23	16	59	50	45	37
novel_circ_013245	300	1	1	6	6	3	3	9	9	23	23	22	22
novel_circ_038799	300	15	15	7	7	5	5	13	13	24	24	16	16
novel_circ_013933	300	41	26	12	5	13	6	16	4	34	8	20	3
novel_circ_035983	300	0	0	0	0	1	1	0	0	0	0	1	1
novel_circ_023666	300	2	2	0	0	2	2	0	0	1	0	0	0
novel_circ_004325	300	6	6	9	9	10	10	7	7	2	2	3	3
novel_circ_001480	300	5	3	1	0	1	0	2	1	1	0	1	1
novel_circ_010741	300	1	1	0	0	0	0	0	0	0	0	0	0
novel_circ_010150	300	1	1	0	0	0	0	0	0	0	0	0	0
novel_circ_037067	300	0	0	0	0	1	1	0	0	0	0	0	0
novel_circ_023067	300	0	0	1	1	1	1	1	1	1	1	5	5
novel_circ_025710	300	6	0	2	0	1	1	2	0	0	0	0	0
novel_circ_020757	300	0	0	0	0	1	1	1	1	0	0	2	2
novel_circ_031477	300	70	5	27	3	18	1	24	4	42	5	13	4
novel_circ_003053	300	27	7	11	4	19	6	13	10	25	9	24	8
novel_circ_032510	300	1	1	0	0	0	0	4	4	3	3	0	0
novel_circ_018551	300	31	6	12	2	9	0	1	0	4	0	9	0
novel_circ_039743	300	1	1	1	1	0	0	1	1	0	0	0	0
novel_circ_003356	300	20	2	17	0	13	0	5	0	14	0	7	0
novel_circ_014090	300	1	0	0	0	3	1	6	0	3	0	1	0
novel_circ_013366	300	27	1	10	3	16	1	12	2	20	0	27	2
novel_circ_039938	300	1	1	1	1	1	1	0	0	0	0	0	0
novel_circ_015832	300	7	2	1	0	4	1	2	2	1	0	6	0
novel_circ_021653	300	13	13	10	10	3	3	8	8	12	12	4	4
novel_circ_022841	300	1	1	1	0	2	0	2	1	3	2	0	0
novel_circ_010525	300	5	2	15	13	8	7	31	26	40	34	11	11
novel_circ_014873	300	1	1	0	0	0	0	1	1	0	0	0	0
novel_circ_019302	300	5	5	0	0	0	0	0	0	0	0	0	0
novel_circ_005843	300	0	0	1	1	1	1	1	1	3	3	2	2
novel_circ_028292	300	0	0	2	2	0	0	0	0	1	1	0	0
novel_circ_037143	300	0	0	0	0	2	2	0	0	1	0	1	1
novel_circ_009010	300	3958	3	2266	1	2211	0	2042	2	3191	2	2189	3
novel_circ_019574	300	0	0	1	1	0	0	0	0	2	2	0	0
novel_circ_030686	300	1	1	0	0	0	0	0	0	0	0	0	0
novel_circ_024586	300	0	0	0	0	4	4	0	0	2	2	2	2
novel_circ_031536	300	0	0	2	2	0	0	0	0	2	2	0	0
novel_circ_033301	300	3	3	2	2	2	2	6	6	4	4	0	0
novel_circ_007313	300	8	7	2	1	0	0	0	0	2	0	3	1
novel_circ_004024	300	6	6	0	0	0	0	0	0	0	0	0	0
novel_circ_008293	300	0	0	0	0	2	2	0	0	2	2	0	0
novel_circ_011206	300	16	0	9	5	12	6	1	0	13	1	8	5
novel_circ_014167	300	42	5	26	6	16	5	31	3	53	7	46	4
novel_circ_011784	300	1	1	0	0	0	0	0	0	0	0	0	0
novel_circ_012400	300	1	1	0	0	0	0	0	0	0	0	0	0
novel_circ_006877	300	3	3	0	0	3	0	1	1	0	0	0	0
novel_circ_011003	300	0	0	1	1	0	0	0	0	0	0	0	0
novel_circ_018890	300	2	2	0	0	0	0	0	0	0	0	0	0
novel_circ_005740	300	15	15	1	1	0	0	0	0	0	0	0	0
novel_circ_012390	300	4	4	0	0	2	2	0	0	0	0	0	0
novel_circ_001803	300	2	1	6	0	2	1	2	0	1	0	6	0
novel_circ_026069	300	0	0	3	3	1	1	0	0	0	0	1	1
novel_circ_028880	300	178	0	90	1	94	4	62	0	93	0	65	0
novel_circ_032419	300	4	4	0	0	0	0	0	0	2	2	0	0
novel_circ_001926	300	0	0	1	1	0	0	0	0	0	0	0	0
novel_circ_020349	300	5	5	1	0	0	0	0	0	4	1	0	0
novel_circ_005736	300	0	0	1	1	0	0	0	0	0	0	0	0
novel_circ_016123	300	0	0	1	1	2	0	1	0	1	1	0	0
novel_circ_018769	300	0	0	1	1	2	2	0	0	0	0	1	0
novel_circ_014578	300	50	0	22	1	16	0	37	0	64	0	39	0
novel_circ_026002	300	78	0	53	0	74	1	56	1	85	1	79	3
novel_circ_002365	300	1	1	2	1	2	2	4	4	1	0	3	2
novel_circ_003420	300	1	1	0	0	0	0	0	0	1	1	1	1
novel_circ_000654	300	16	0	14	11	10	5	5	1	14	4	9	0
novel_circ_030338	300	8	8	1	1	0	0	0	0	3	3	1	1
novel_circ_024802	300	0	0	4	4	0	0	0	0	0	0	0	0
novel_circ_022522	300	1	1	0	0	2	2	0	0	0	0	0	0
novel_circ_031637	300	0	0	3	1	5	5	4	2	4	1	4	3
novel_circ_015604	300	3	3	0	0	0	0	2	2	1	1	0	0
novel_circ_010522	300	0	0	5	1	3	1	3	0	4	1	8	0
novel_circ_028208	300	1	1	0	0	0	0	0	0	0	0	0	0
novel_circ_035669	300	1	1	1	1	3	3	2	2	1	1	0	0
novel_circ_013256	300	54	21	19	3	27	4	7	1	9	3	4	1
novel_circ_021181	300	5	1	0	0	0	0	3	3	1	0	5	0
novel_circ_004880	300	0	0	1	1	0	0	0	0	0	0	0	0
novel_circ_018985	300	1	0	1	1	0	0	1	1	2	0	3	2
novel_circ_038995	300	1	1	0	0	0	0	0	0	0	0	0	0
novel_circ_011090	300	10	10	0	0	0	0	0	0	0	0	0	0
novel_circ_038878	300	1	1	0	0	0	0	0	0	1	1	0	0
novel_circ_008656	300	4	3	0	0	3	0	2	0	2	0	2	0
novel_circ_009751	300	4	4	2	2	2	2	5	5	5	5	2	2
novel_circ_018260	300	28	2	15	1	10	1	7	1	6	0	8	0
novel_circ_030805	300	13	3	4	1	6	0	2	0	8	2	6	4
novel_circ_031664	300	2	2	0	0	0	0	1	1	0	0	0	0
novel_circ_005932	300	2	2	0	0	0	0	0	0	0	0	0	0
novel_circ_013254	300	22	0	5	1	6	0	2	0	2	0	2	0
novel_circ_005180	300	3	3	0	0	0	0	0	0	0	0	0	0
novel_circ_024030	300	0	0	2	2	4	4	3	3	4	4	5	4
novel_circ_012167	300	52	0	17	3	19	0	37	0	64	0	60	0
novel_circ_014389	300	12	12	18	18	14	14	22	22	20	20	16	16
novel_circ_008044	300	11	1	14	9	2	1	18	10	44	27	21	11
novel_circ_026373	300	1	1	0	0	0	0	0	0	0	0	0	0
novel_circ_027241	300	0	0	2	2	1	0	0	0	0	0	1	0
novel_circ_004455	300	14	2	10	6	18	15	1	1	7	2	4	4
novel_circ_014569	300	0	0	1	1	1	1	1	1	1	1	0	0
novel_circ_029160	300	48	48	0	0	2	2	0	0	3	2	4	4
novel_circ_003717	300	60	0	32	3	22	0	45	1	144	3	97	3
novel_circ_007918	300	0	0	3	3	0	0	2	2	3	3	6	6
novel_circ_032416	300	8	1	7	4	2	0	2	0	5	3	9	3
novel_circ_006600	300	8	8	6	6	4	4	5	5	29	29	9	9
novel_circ_024900	300	25	9	13	0	16	0	20	0	26	0	20	0
novel_circ_009766	300	39	39	11	11	6	6	17	17	30	30	23	23
novel_circ_002305	300	4	1	3	0	1	0	1	0	4	0	1	0
novel_circ_009832	300	9	9	2	2	1	1	0	0	2	2	7	7
novel_circ_000537	300	16	3	12	0	16	0	12	0	39	0	22	0
novel_circ_011495	300	3	3	3	2	4	3	2	1	4	3	4	4
novel_circ_025011	300	0	0	4	4	0	0	0	0	1	1	0	0
novel_circ_001689	294	4	4	0	0	3	3	0	0	2	2	5	5
novel_circ_031393	300	24	0	11	0	18	1	26	1	28	0	31	4
novel_circ_019838	300	0	0	1	1	2	2	3	3	1	1	1	1
novel_circ_031152	300	21	21	9	9	6	6	6	6	2	2	5	5
novel_circ_038187	300	3	3	6	6	1	1	1	1	4	4	0	0
novel_circ_013660	300	1	1	0	0	0	0	0	0	0	0	0	0
novel_circ_011553	300	3	3	0	0	0	0	0	0	0	0	2	2
novel_circ_006713	300	0	0	0	0	1	1	0	0	2	2	1	0
novel_circ_024165	300	18	18	21	21	21	21	18	18	33	33	13	13
novel_circ_021372	300	0	0	1	1	0	0	0	0	0	0	0	0
novel_circ_033256	300	2	2	0	0	1	1	0	0	0	0	0	0
novel_circ_007343	300	0	0	0	0	1	1	0	0	0	0	0	0
novel_circ_039117	300	10	10	2	2	1	1	1	1	2	2	0	0
novel_circ_019554	300	8	8	0	0	0	0	0	0	0	0	0	0
novel_circ_027970	300	107	8	35	2	22	0	58	0	126	2	94	2
novel_circ_009816	300	17	17	2	2	4	4	16	16	21	21	14	14
novel_circ_005272	300	1	1	0	0	0	0	0	0	0	0	0	0
novel_circ_010076	300	0	0	1	1	0	0	0	0	0	0	0	0
novel_circ_031860	300	38	2	14	0	15	0	17	1	28	0	35	2
novel_circ_022370	300	1	1	0	0	0	0	0	0	1	1	0	0
novel_circ_012427	300	4	0	5	1	4	2	0	0	4	0	9	3
novel_circ_001629	300	0	0	3	3	0	0	0	0	3	3	0	0
novel_circ_031953	300	1	1	0	0	0	0	0	0	1	1	1	1
novel_circ_013126	300	0	0	0	0	1	1	0	0	0	0	0	0
novel_circ_024822	300	229	1	141	1	101	2	106	2	145	14	129	8
novel_circ_005741	300	2	2	6	6	4	4	2	2	7	7	11	11
novel_circ_038053	300	39	1	34	0	21	0	23	0	46	0	25	1
novel_circ_038754	300	1	1	0	0	0	0	0	0	0	0	0	0
novel_circ_007723	300	497	0	291	2	180	0	147	0	266	0	145	0
novel_circ_002705	300	7	7	2	2	5	5	2	2	7	7	6	6
novel_circ_030233	300	237	20	122	4	165	4	109	1	155	5	162	8
novel_circ_000755	300	3	3	0	0	0	0	0	0	0	0	0	0
novel_circ_011235	300	5	5	3	3	4	4	7	7	5	5	7	7
novel_circ_020692	300	2	2	0	0	0	0	0	0	0	0	1	1
novel_circ_023511	300	72	1	50	6	46	8	53	8	107	13	92	3
novel_circ_000299	300	1	1	3	3	2	2	2	2	4	4	8	8
novel_circ_027022	300	0	0	3	2	0	0	0	0	1	1	0	0
novel_circ_019229	300	22	7	6	0	16	0	20	3	25	0	22	0
novel_circ_035941	300	1	1	0	0	0	0	0	0	0	0	0	0
novel_circ_019469	300	8	1	5	1	14	0	2	0	4	0	4	1
novel_circ_023697	300	1	1	0	0	0	0	0	0	0	0	1	1
novel_circ_016956	300	2	2	0	0	0	0	0	0	0	0	0	0
novel_circ_005683	300	1	1	1	0	0	0	0	0	1	0	1	0
novel_circ_038349	300	15	15	3	3	8	8	8	8	17	17	9	9
novel_circ_007930	300	47	1	34	0	23	0	27	0	38	0	15	0
novel_circ_023873	300	2	2	0	0	0	0	0	0	0	0	0	0
novel_circ_020453	300	11	3	2	0	3	0	4	0	9	0	7	0
novel_circ_037926	300	35	6	18	0	10	0	12	0	25	0	18	0
novel_circ_008680	300	356	0	301	0	236	1	390	0	655	1	481	0
novel_circ_014344	300	0	0	1	1	0	0	0	0	1	1	1	1
novel_circ_017618	300	6	6	0	0	1	1	0	0	1	1	0	0
novel_circ_026221	300	12	3	8	6	2	0	4	0	14	0	7	1
novel_circ_002513	300	3	3	12	12	4	4	4	4	12	12	2	2
novel_circ_038118	300	6	1	2	0	4	0	7	0	6	0	11	0
novel_circ_017796	300	1	1	3	3	5	5	3	3	3	3	3	3
novel_circ_033090	300	14	11	3	3	1	1	6	5	6	6	8	7
novel_circ_035528	300	15	0	6	3	13	8	6	2	18	6	11	4
novel_circ_019557	300	37	37	16	16	18	18	7	7	7	7	6	6
novel_circ_010928	300	38	1	27	0	10	0	12	0	25	0	21	1
novel_circ_036164	300	1	1	0	0	0	0	0	0	0	0	0	0
novel_circ_033342	300	2	2	0	0	0	0	0	0	0	0	0	0
novel_circ_024812	300	1	1	0	0	0	0	0	0	0	0	1	1
novel_circ_004644	300	3	1	0	0	0	0	0	0	0	0	0	0
novel_circ_031475	300	1	1	0	0	0	0	0	0	1	1	1	1
novel_circ_013351	300	2	2	0	0	0	0	2	0	4	0	2	0
novel_circ_028323	300	1	1	0	0	0	0	0	0	0	0	0	0
novel_circ_037627	300	9	9	0	0	0	0	0	0	0	0	0	0
novel_circ_002244	300	7	1	4	1	1	0	5	0	8	1	8	2
novel_circ_031971	300	166	0	67	1	56	0	42	0	55	1	49	0
novel_circ_038528	300	8	8	1	1	1	1	0	0	4	4	2	2
novel_circ_011376	300	0	0	4	4	1	1	1	1	2	2	3	3
novel_circ_036589	300	0	0	3	0	4	1	6	0	7	0	5	1
novel_circ_016381	300	11	0	1	0	4	1	8	3	28	13	9	2
novel_circ_023932	300	21	21	0	0	8	8	5	5	10	10	6	6
novel_circ_008306	300	1	1	0	0	0	0	0	0	0	0	0	0
novel_circ_023209	300	9	0	11	2	7	1	1	0	0	0	1	0
novel_circ_020309	300	6	0	12	0	14	1	8	0	10	0	12	0
novel_circ_018410	300	1	1	0	0	1	1	3	3	1	1	2	2
novel_circ_002581	300	604	2	306	0	337	2	340	2	594	0	532	0
novel_circ_011505	300	33	24	12	2	7	1	13	3	18	4	19	1
novel_circ_000681	300	61	3	37	2	33	0	44	4	45	4	40	3
novel_circ_026264	300	0	0	1	1	2	2	3	3	1	1	3	3
novel_circ_038793	300	10	10	8	8	11	11	15	15	26	26	18	18
novel_circ_037691	300	1	1	0	0	0	0	0	0	1	1	0	0
novel_circ_022855	300	1	1	0	0	0	0	0	0	0	0	1	1
novel_circ_009173	300	7	1	17	0	7	0	16	2	42	2	32	0
novel_circ_037547	300	2	2	6	5	0	0	8	7	16	15	13	13
novel_circ_003892	300	4	1	3	0	0	0	2	0	4	3	5	2
novel_circ_027361	300	2	2	0	0	0	0	0	0	0	0	0	0
novel_circ_020348	300	68	2	48	0	39	1	66	5	142	1	86	2
novel_circ_028320	300	331	0	214	1	208	2	305	0	500	0	468	2
novel_circ_027153	300	0	0	1	1	1	1	1	1	0	0	1	1
novel_circ_031738	300	16	7	7	1	3	1	9	0	6	0	12	2
novel_circ_013630	300	18	2	7	1	5	0	7	0	16	0	7	0
novel_circ_038105	300	10	0	3	2	2	1	5	0	1	0	0	0
novel_circ_011266	300	0	0	5	2	9	6	3	2	2	1	5	2
novel_circ_033595	300	0	0	0	0	1	1	1	1	0	0	0	0
novel_circ_007877	300	4	4	1	1	1	1	1	1	1	1	3	3
novel_circ_019447	300	20	0	13	1	8	0	14	0	32	1	20	0
novel_circ_030034	300	88	85	5	5	0	0	3	3	6	6	4	4
novel_circ_031430	300	54	0	28	3	30	2	20	1	48	2	42	1
novel_circ_011366	300	32	27	2	1	2	0	2	2	12	0	5	0
novel_circ_002908	300	1	1	4	4	0	0	1	1	0	0	4	4
novel_circ_026635	300	13	13	7	7	2	2	4	4	13	13	10	10
novel_circ_030226	300	7	7	0	0	0	0	0	0	1	1	0	0
novel_circ_006088	300	3	3	2	2	0	0	0	0	3	3	0	0
novel_circ_024832	300	4	1	1	1	1	1	2	0	2	2	1	0
novel_circ_027309	300	1	1	0	0	0	0	0	0	0	0	0	0
novel_circ_015719	300	2	1	5	0	8	0	2	0	6	1	8	0
novel_circ_016054	300	0	0	1	1	0	0	1	1	3	3	0	0
novel_circ_036153	300	0	0	0	0	2	2	0	0	0	0	1	1
novel_circ_001892	300	0	0	3	3	0	0	0	0	1	1	2	2
novel_circ_015830	300	27	2	8	0	5	0	3	0	29	2	11	2
novel_circ_014214	300	1	1	0	0	0	0	1	1	0	0	0	0
novel_circ_032097	300	4	4	2	2	2	2	0	0	1	1	0	0
novel_circ_009798	300	179	9	27	0	30	3	58	4	116	5	88	2
novel_circ_022853	300	120	25	34	5	33	13	59	2	69	8	81	4
novel_circ_020360	300	1	1	2	2	0	0	0	0	0	0	0	0
novel_circ_031337	300	9	4	6	1	8	0	3	0	5	0	2	1
novel_circ_029162	256	2	2	0	0	0	0	0	0	0	0	0	0
novel_circ_011095	300	17	15	25	25	12	12	31	25	62	57	51	50
novel_circ_010786	300	52	51	40	37	23	20	23	21	94	86	75	70
novel_circ_034841	300	1	1	0	0	0	0	0	0	0	0	0	0
novel_circ_007125	300	8	0	10	3	5	4	9	3	3	0	6	1
novel_circ_038875	300	2	2	0	0	0	0	1	1	0	0	0	0
novel_circ_005775	300	0	0	1	1	2	2	0	0	4	4	0	0
novel_circ_014010	300	38	9	12	5	14	2	4	1	11	1	17	8
novel_circ_029312	300	8	8	1	1	1	1	1	1	0	0	5	5
novel_circ_006307	300	145	0	84	0	83	1	63	0	121	0	91	0
novel_circ_037051	300	0	0	0	0	1	1	1	1	2	2	2	2
novel_circ_036689	300	5	5	2	0	1	0	1	0	7	0	6	1
novel_circ_038389	300	0	0	0	0	1	1	0	0	0	0	0	0
novel_circ_039284	300	2	2	0	0	0	0	0	0	1	1	0	0
novel_circ_004804	300	2	2	0	0	0	0	1	1	5	0	2	0
novel_circ_036012	300	9	9	0	0	1	1	1	1	2	2	3	3
novel_circ_011267	300	5	0	6	3	5	4	8	3	9	1	5	1
novel_circ_012371	300	9	1	5	2	1	0	0	0	4	0	0	0
novel_circ_022161	300	4	4	2	2	0	0	4	2	1	1	0	0
novel_circ_015579	300	2	2	0	0	0	0	0	0	0	0	0	0
novel_circ_025221	300	86	86	48	48	16	16	61	61	150	150	112	112
novel_circ_011418	186	0	0	0	0	1	1	0	0	2	2	1	1
novel_circ_006919	300	0	0	1	1	0	0	0	0	0	0	0	0
novel_circ_002755	300	342	1	107	0	101	0	232	0	277	0	281	0
novel_circ_002599	300	2	2	2	2	0	0	5	5	1	1	2	2
novel_circ_005613	300	5	4	3	0	0	0	0	0	0	0	0	0
novel_circ_014653	300	0	0	0	0	1	1	0	0	0	0	1	0
novel_circ_019114	300	1325	19	692	0	540	0	584	0	966	0	766	0
novel_circ_020526	300	196	2	113	1	129	2	36	0	43	3	38	0
novel_circ_036679	300	36	4	13	0	18	0	13	0	45	0	26	0
novel_circ_009333	300	16	1	9	0	14	0	17	1	36	1	8	0
novel_circ_017802	300	38	1	112	0	121	0	42	0	62	0	42	0
novel_circ_024461	300	1	0	8	0	5	1	2	0	5	0	8	1
novel_circ_024978	300	32	24	8	0	8	0	3	0	8	0	9	2
novel_circ_007915	300	4	4	5	5	4	4	4	4	9	9	18	18
novel_circ_039157	300	3	3	0	0	1	1	1	1	1	1	1	1
novel_circ_009765	300	37	37	1	1	7	7	9	9	14	14	12	12
novel_circ_020691	300	0	0	2	2	0	0	2	2	1	1	0	0
novel_circ_003117	300	2	2	3	3	2	2	1	1	5	5	2	2
novel_circ_036373	300	0	0	1	1	0	0	0	0	0	0	0	0
novel_circ_014640	300	0	0	1	1	0	0	0	0	0	0	0	0
novel_circ_023201	300	4	1	3	0	14	0	2	0	0	0	1	0
novel_circ_019756	300	1	1	0	0	0	0	0	0	0	0	0	0
novel_circ_022900	300	1	1	0	0	0	0	0	0	0	0	0	0
novel_circ_005801	300	7	7	0	0	0	0	1	1	3	3	0	0
novel_circ_024275	300	4	4	2	2	0	0	1	1	0	0	0	0
novel_circ_028123	300	11	11	7	7	4	4	2	2	8	8	3	3
novel_circ_038190	300	3	3	0	0	0	0	0	0	0	0	0	0
novel_circ_033047	300	2	2	0	0	0	0	0	0	0	0	0	0
novel_circ_002991	300	4	0	3	1	2	1	2	1	7	4	3	1
novel_circ_024016	300	13	2	16	2	12	3	21	1	34	8	25	3
novel_circ_014166	300	28	0	21	6	15	2	22	2	24	0	19	0
novel_circ_020655	300	35	24	8	4	11	5	8	4	21	9	22	12
novel_circ_031049	300	5	1	3	1	4	0	0	0	2	0	4	0
novel_circ_018339	300	8	2	6	5	3	3	19	16	15	7	8	8
novel_circ_023337	300	0	0	6	6	1	1	1	1	4	4	9	9
novel_circ_010657	300	18	18	3	3	1	1	2	2	8	8	4	4
novel_circ_021525	300	1	1	15	15	10	10	9	9	16	16	16	16
novel_circ_024799	300	412	0	229	0	160	1	174	0	225	1	214	4
novel_circ_030778	300	6	6	2	2	1	1	2	2	2	2	4	4
novel_circ_007134	300	2	2	0	0	2	2	0	0	0	0	0	0
novel_circ_036729	300	0	0	1	1	0	0	3	3	1	1	2	2
novel_circ_003151	300	0	0	5	5	1	1	8	8	8	8	2	2
novel_circ_029015	300	1	1	1	1	0	0	0	0	1	1	0	0
novel_circ_012166	300	17	1	12	1	18	0	15	0	23	1	22	0
novel_circ_009325	300	2	0	8	2	1	0	2	0	10	0	7	0
novel_circ_016347	300	2	2	0	0	0	0	2	2	1	1	0	0
novel_circ_009509	300	1	1	0	0	0	0	1	1	0	0	0	0
novel_circ_037488	300	7	0	7	5	8	0	1	0	2	0	0	0
novel_circ_008501	300	2	1	1	1	0	0	3	3	3	3	1	1
novel_circ_019026	300	6	1	2	0	1	0	2	1	7	1	1	0
novel_circ_024692	300	1	1	1	1	0	0	0	0	1	1	1	1
novel_circ_019757	300	1	1	0	0	0	0	0	0	0	0	0	0
novel_circ_038891	300	2	2	2	2	1	1	0	0	3	3	1	1
novel_circ_031069	300	4	0	1	1	3	3	1	0	2	2	0	0
novel_circ_011349	300	1	1	0	0	0	0	0	0	0	0	0	0
novel_circ_029748	300	10	10	3	3	0	0	0	0	3	3	1	1
novel_circ_029746	300	40	40	0	0	0	0	0	0	1	1	2	2
novel_circ_025925	300	0	0	2	2	0	0	0	0	0	0	0	0
novel_circ_031948	300	316	8	335	0	346	0	326	0	498	0	526	0
novel_circ_036021	300	12	2	1	0	12	2	5	1	6	4	8	1
novel_circ_036081	300	3	3	0	0	1	1	0	0	0	0	0	0
novel_circ_016897	300	359	57	130	5	97	1	86	4	140	0	104	2
novel_circ_011164	300	12	7	6	3	7	1	1	0	9	1	6	2
novel_circ_039644	300	0	0	0	0	1	1	0	0	0	0	0	0
novel_circ_033621	300	0	0	0	0	1	1	0	0	0	0	0	0
novel_circ_029507	300	2	2	4	4	0	0	0	0	1	1	2	2
novel_circ_031661	300	3	0	0	0	3	1	6	0	7	0	7	0
novel_circ_017166	300	18	0	18	0	22	1	19	0	18	1	11	1
novel_circ_035469	294	0	0	0	0	1	1	0	0	2	2	2	2
novel_circ_036352	300	3	3	0	0	2	2	0	0	3	3	1	1
novel_circ_025326	300	0	0	1	1	0	0	0	0	0	0	0	0
novel_circ_036011	300	11	11	2	2	7	7	4	4	6	6	5	5
novel_circ_036353	300	193	3	151	87	182	79	252	131	235	97	221	116
novel_circ_019214	300	2	2	0	0	0	0	0	0	2	2	3	2
novel_circ_031972	300	176	0	73	1	59	0	31	0	63	0	56	0
novel_circ_003686	300	1	0	0	0	1	1	0	0	0	0	2	1
novel_circ_004099	300	1	1	0	0	1	1	0	0	0	0	1	1
novel_circ_021898	300	7	7	5	5	3	3	1	1	2	2	1	1
novel_circ_038127	300	9	4	6	0	0	0	1	0	4	0	7	0
novel_circ_014400	300	0	0	2	2	1	0	0	0	1	1	0	0
novel_circ_016871	300	55	3	17	0	8	0	7	0	19	0	14	0
novel_circ_011696	300	11	10	4	2	2	2	2	0	5	2	1	0
novel_circ_010787	300	4	4	0	0	3	3	1	1	2	2	0	0
novel_circ_026915	300	3	3	1	1	2	1	1	1	4	4	3	3
novel_circ_014071	300	1635	4	574	0	639	0	400	0	852	0	862	1
novel_circ_009437	300	3	0	6	0	5	2	4	0	8	1	7	0
novel_circ_032386	300	5	1	5	2	3	0	0	0	1	0	1	0
novel_circ_006234	300	22	0	10	0	23	1	7	0	18	0	12	0
novel_circ_024166	300	16	16	37	37	32	32	20	20	28	28	27	27
novel_circ_024813	300	134	0	51	3	28	0	68	1	191	1	93	0
novel_circ_007354	300	1	1	1	1	0	0	0	0	7	2	5	4
novel_circ_036478	300	2	2	0	0	0	0	0	0	0	0	0	0
novel_circ_006308	300	132	0	81	1	68	0	106	0	122	0	94	0
novel_circ_019327	300	45	45	34	34	29	29	47	47	65	65	41	41
novel_circ_031761	300	176	0	111	1	109	0	35	0	95	1	74	0
novel_circ_020183	300	4	0	0	0	3	2	3	0	6	0	4	0
novel_circ_010089	300	5	5	10	10	11	11	4	4	4	4	7	7
novel_circ_032048	300	607	1	238	0	259	0	205	0	304	0	193	0
novel_circ_019310	300	69	69	0	0	1	1	0	0	0	0	0	0
novel_circ_030787	300	0	0	1	1	0	0	0	0	1	1	2	2
novel_circ_024715	300	131	1	70	0	58	0	39	0	65	0	36	0
novel_circ_014367	300	1	0	6	1	5	0	1	0	6	1	7	0
novel_circ_033726	300	9	1	5	2	5	0	1	0	2	1	10	3
novel_circ_018505	300	16	0	15	10	4	1	16	6	5	0	12	6
novel_circ_026991	300	1	1	2	2	1	1	2	2	2	2	6	6
novel_circ_027826	300	37	0	16	1	17	0	5	0	14	0	5	0
novel_circ_004215	300	51	37	15	14	10	7	5	3	24	12	26	12
novel_circ_006960	300	6	6	7	7	2	2	13	13	34	34	13	13
novel_circ_026110	300	0	0	1	1	2	2	4	4	4	3	6	6
novel_circ_009813	300	20	20	14	14	6	6	14	14	52	52	46	46
novel_circ_026891	300	5	5	1	1	0	0	1	1	2	2	0	0
novel_circ_030580	300	1	1	0	0	0	0	0	0	0	0	0	0
novel_circ_009411	300	30	1	26	0	21	0	28	3	40	4	35	0
novel_circ_038890	300	7	7	0	0	2	2	0	0	0	0	0	0
novel_circ_009837	300	2	2	0	0	1	1	2	2	5	5	7	7
novel_circ_009576	300	2	2	0	0	3	3	1	1	0	0	2	2
novel_circ_017147	300	1	1	4	4	3	3	3	3	4	4	1	1
novel_circ_003768	300	11	6	3	0	0	0	4	3	5	2	0	0
novel_circ_033275	300	385	8	143	1	152	3	140	0	291	3	291	5
novel_circ_029155	300	17	17	1	1	0	0	0	0	0	0	1	1
novel_circ_021577	300	12	0	4	0	12	1	2	0	1	0	2	0
novel_circ_006342	300	1	1	2	2	4	4	1	1	0	0	3	3
novel_circ_031658	300	0	0	1	1	0	0	1	1	2	1	1	1
novel_circ_010471	300	2	2	0	0	0	0	1	1	0	0	0	0
novel_circ_026821	300	137	3	24	0	6	0	20	0	39	0	23	0
novel_circ_019323	300	189	189	146	146	121	121	177	177	323	323	265	265
novel_circ_002903	300	1	1	0	0	0	0	0	0	0	0	0	0
novel_circ_027589	300	42	11	6	0	10	0	9	0	20	1	27	0
novel_circ_022363	300	6	3	2	1	3	3	1	1	2	2	1	1
novel_circ_006297	300	4	4	0	0	0	0	1	1	0	0	2	2
novel_circ_034639	300	1	1	2	0	3	0	12	2	22	6	12	0
novel_circ_017569	300	3	3	1	1	1	0	0	0	0	0	0	0
novel_circ_020091	300	590	0	329	6	331	3	458	0	595	3	591	0
novel_circ_003533	300	1	1	0	0	0	0	0	0	0	0	0	0
novel_circ_034087	300	1	0	2	1	1	1	0	0	0	0	1	1
novel_circ_035093	300	543	543	176	176	165	165	176	176	273	273	215	215
novel_circ_035506	300	361	2	213	0	243	0	269	3	505	4	506	3
novel_circ_026324	300	6	6	0	0	0	0	0	0	0	0	1	1
novel_circ_029974	300	0	0	4	4	0	0	0	0	0	0	1	1
novel_circ_019068	300	263	243	25	3	18	3	18	9	37	7	30	11
novel_circ_031861	300	21	21	5	5	4	4	2	2	5	5	4	4
novel_circ_030722	300	19	19	5	5	2	2	9	9	6	6	8	8
novel_circ_004718	300	0	0	0	0	2	1	1	0	1	0	2	0
novel_circ_029949	300	0	0	3	1	1	1	9	1	9	4	6	4
novel_circ_004222	300	9	5	2	0	2	0	3	1	10	4	6	2
novel_circ_009760	300	3	3	4	4	0	0	0	0	1	0	0	0
novel_circ_034350	300	68	8	34	0	43	0	19	0	29	0	37	0
novel_circ_037498	300	50	3	26	7	38	1	13	3	27	4	20	3
novel_circ_020625	300	1	1	0	0	0	0	0	0	0	0	0	0
novel_circ_007085	300	0	0	0	0	1	1	0	0	1	1	0	0
novel_circ_019070	300	4	0	6	1	9	0	1	0	9	0	7	3
novel_circ_021698	300	1980	0	1054	0	758	1	1468	2	2387	3	1883	2
novel_circ_019322	296	184	184	35	35	23	23	84	84	279	279	195	195
novel_circ_017839	300	9	0	10	1	3	0	13	0	11	0	18	1
novel_circ_029006	300	61	2	35	0	15	1	45	1	75	5	42	4
novel_circ_010699	300	5	0	1	1	0	0	0	0	2	2	0	0
novel_circ_004065	300	3	3	0	0	0	0	0	0	0	0	0	0
novel_circ_016974	300	12	2	10	7	9	5	11	1	28	5	17	4
novel_circ_030444	300	10	4	4	1	0	0	2	0	6	0	4	0
novel_circ_032586	300	3	3	0	0	0	0	0	0	0	0	0	0
novel_circ_028980	300	2	2	0	0	0	0	4	4	5	5	5	5
novel_circ_024500	282	2	2	0	0	0	0	0	0	0	0	0	0
novel_circ_004720	300	1	1	0	0	1	1	0	0	3	3	0	0
novel_circ_005921	300	5	1	1	0	0	0	1	0	3	0	1	0
novel_circ_029714	300	11	11	2	2	3	3	0	0	0	0	0	0
novel_circ_027703	300	0	0	2	2	0	0	0	0	4	4	0	0
novel_circ_012074	300	297	297	89	89	105	105	121	121	106	106	99	99
novel_circ_028706	300	9	5	1	0	2	0	3	0	5	0	1	0
novel_circ_014965	300	27	0	18	2	19	0	13	0	24	0	11	0
novel_circ_012535	300	16	16	0	0	1	1	1	1	6	6	4	4
novel_circ_001886	300	0	0	3	1	2	0	0	0	6	4	1	0
novel_circ_009253	300	1	1	0	0	0	0	0	0	1	1	0	0
novel_circ_027862	300	10	1	4	0	10	0	3	0	10	5	13	0
novel_circ_031481	300	48	5	19	1	23	0	14	0	31	2	24	0
novel_circ_028394	300	14	1	4	0	3	0	1	0	5	0	13	0
novel_circ_031675	300	1	1	2	2	2	2	0	0	1	1	0	0
novel_circ_035331	300	26	0	48	0	50	1	40	0	56	1	53	1
novel_circ_013132	300	15	15	0	0	0	0	0	0	0	0	0	0
novel_circ_006759	300	0	0	1	1	0	0	0	0	0	0	0	0
novel_circ_015472	300	1	1	1	1	2	2	0	0	0	0	0	0
novel_circ_023294	300	36	0	17	1	17	0	18	0	25	0	29	0
novel_circ_026025	300	9	1	8	0	0	0	8	0	3	0	3	0
novel_circ_018585	300	2	2	0	0	0	0	0	0	2	2	2	2
novel_circ_023975	300	2	2	0	0	0	0	0	0	0	0	0	0
novel_circ_025390	300	37	1	20	0	35	0	8	0	31	1	23	0
novel_circ_012397	300	1	1	0	0	0	0	0	0	1	1	0	0
novel_circ_034166	300	32	9	10	0	21	2	9	5	22	3	9	4
novel_circ_008418	300	3	0	8	2	6	2	1	0	20	3	20	3
novel_circ_036298	300	5	2	0	0	1	0	1	1	0	0	0	0
novel_circ_006613	300	33	0	16	0	14	5	5	0	12	0	8	0
novel_circ_009295	300	3	1	2	1	0	0	0	0	0	0	0	0
novel_circ_003227	300	327	0	180	3	194	0	138	0	232	1	226	0
novel_circ_013113	300	0	0	0	0	3	2	0	0	0	0	5	3
novel_circ_009981	300	13	0	3	1	9	2	7	0	20	4	7	0
novel_circ_034740	300	0	0	0	0	1	1	0	0	0	0	0	0
novel_circ_015164	300	7	7	0	0	0	0	0	0	0	0	0	0
novel_circ_010996	300	0	0	2	2	0	0	0	0	3	3	3	3
novel_circ_030337	300	1	0	0	0	2	2	0	0	1	1	0	0
novel_circ_006832	300	95	1	65	0	58	0	69	0	87	0	99	0
novel_circ_029159	300	547	547	582	582	540	540	240	240	446	446	360	360
novel_circ_008910	300	1	1	0	0	0	0	0	0	0	0	0	0
novel_circ_013672	300	4	4	6	6	2	2	1	1	9	9	2	2
novel_circ_003792	300	0	0	1	1	0	0	3	3	3	3	0	0
novel_circ_010251	300	7	4	0	0	0	0	0	0	1	0	0	0
novel_circ_023995	300	58	1	27	0	25	0	39	1	139	0	125	0
novel_circ_013133	300	8	8	0	0	0	0	0	0	0	0	0	0
novel_circ_030168	300	6	2	12	8	17	15	16	14	20	20	12	9
novel_circ_029673	300	1	1	1	1	1	1	4	4	2	2	3	3
novel_circ_031614	300	11	0	5	2	3	0	6	0	3	1	2	0
novel_circ_025569	300	14	9	6	5	3	3	8	3	4	0	1	0
novel_circ_007256	300	10	10	0	0	0	0	0	0	0	0	1	1
novel_circ_023996	300	69	2	41	1	23	1	28	0	129	0	126	0
novel_circ_030512	300	16	5	7	3	1	0	2	1	3	2	1	1
novel_circ_031449	300	0	0	1	1	0	0	0	0	0	0	0	0
novel_circ_022526	286	6	6	1	1	4	4	0	0	0	0	1	1
novel_circ_013884	300	1	1	0	0	0	0	0	0	1	0	0	0
novel_circ_030283	300	1	1	0	0	0	0	0	0	0	0	0	0
novel_circ_023946	300	26	26	9	9	11	11	18	18	36	36	27	27
novel_circ_038889	300	2	2	2	2	1	1	2	2	5	5	1	1
novel_circ_029179	300	0	0	0	0	1	1	0	0	3	3	0	0
novel_circ_005243	300	4	4	6	3	3	1	3	2	7	7	5	5
novel_circ_008878	300	1	1	0	0	0	0	0	0	0	0	0	0
novel_circ_036611	300	4	4	0	0	0	0	1	1	1	1	0	0
novel_circ_024466	300	3	3	0	0	0	0	0	0	0	0	1	1
novel_circ_009849	300	1	1	0	0	0	0	1	1	1	1	0	0
novel_circ_019581	300	109	109	39	39	30	30	19	19	29	29	16	16
novel_circ_023422	300	4	4	1	1	0	0	0	0	0	0	1	1
novel_circ_023898	300	14	0	9	1	6	0	5	0	8	0	2	0
novel_circ_021958	300	300	2	75	0	84	0	105	0	173	0	184	0
novel_circ_028178	300	148	2	90	0	77	2	81	0	185	2	136	3
novel_circ_018753	300	11	2	3	1	2	0	4	0	3	0	5	0
novel_circ_021388	300	95	95	34	34	6	6	11	11	35	35	14	14
novel_circ_018574	300	1406	1	771	0	577	0	477	0	994	0	803	0
novel_circ_038794	300	17	17	3	3	9	9	11	11	22	22	19	19
novel_circ_004977	300	41	3	24	4	11	2	37	7	55	9	50	9
novel_circ_034884	300	46	1	29	0	11	0	23	0	42	3	18	1
novel_circ_035007	300	0	0	1	1	2	2	0	0	4	4	2	2
novel_circ_020851	300	0	0	5	5	0	0	1	1	0	0	0	0
novel_circ_007698	300	3	1	1	0	0	0	2	0	0	0	0	0
novel_circ_028360	300	0	0	0	0	1	1	0	0	0	0	0	0
novel_circ_013951	300	62	10	11	1	27	1	51	7	94	7	50	2
novel_circ_033945	300	213	6	85	0	93	0	69	0	108	0	92	0
novel_circ_026660	300	7	0	8	1	0	0	7	0	13	2	6	1
novel_circ_009189	300	48	5	38	3	34	1	18	1	36	2	20	0
novel_circ_038419	300	4	4	0	0	3	3	0	0	2	2	3	3
novel_circ_011308	300	2	1	0	0	0	0	1	0	3	3	2	2
novel_circ_036182	300	35	27	33	20	29	19	31	29	43	28	30	12
novel_circ_025906	300	37	1	35	0	18	1	24	0	54	0	33	1
novel_circ_033663	300	2	2	7	7	3	3	15	13	57	56	19	18
novel_circ_003424	300	10	1	8	3	4	2	6	0	11	7	2	0
novel_circ_012412	300	34	0	20	1	12	0	5	0	11	0	8	1
novel_circ_019541	300	67	67	29	29	32	32	34	34	47	47	38	38
novel_circ_033364	300	28	0	18	1	23	0	10	0	26	3	25	3
novel_circ_009972	300	0	0	0	0	1	1	0	0	0	0	0	0
novel_circ_023357	300	4	4	2	2	0	0	0	0	2	2	0	0
novel_circ_006984	300	26	2	7	0	13	0	7	0	26	0	13	0
novel_circ_025228	300	18	1	3	0	2	0	2	0	8	0	6	0
novel_circ_013733	300	43	0	12	1	5	0	6	0	32	2	20	0
novel_circ_006075	300	6	0	6	0	13	1	9	0	18	2	9	0
novel_circ_009771	300	2	2	1	1	1	1	1	1	1	1	1	1
novel_circ_020807	300	19	10	9	7	6	6	15	11	36	24	17	16
novel_circ_033734	300	0	0	1	1	4	4	0	0	1	1	1	1
novel_circ_014881	300	19	4	8	1	6	0	4	0	17	1	10	0
novel_circ_012837	300	15	15	11	11	2	2	9	9	8	8	9	9
novel_circ_023744	300	27	0	16	1	15	0	21	0	44	1	46	0
novel_circ_020771	300	9	9	2	2	2	2	2	2	6	6	4	4
novel_circ_003819	300	4	1	3	3	2	2	2	2	7	4	8	6
novel_circ_021786	300	67	0	27	1	36	0	23	1	31	6	32	2
novel_circ_010565	300	0	0	1	1	0	0	0	0	0	0	0	0
novel_circ_023046	300	7	7	1	1	1	1	1	1	1	1	1	1
novel_circ_006361	300	127	0	44	1	49	2	26	1	85	1	102	0
novel_circ_031572	300	3	3	1	0	0	0	0	0	0	0	0	0
novel_circ_038650	300	108	108	18	18	9	9	21	21	55	55	33	33
novel_circ_000805	300	1	1	0	0	1	1	0	0	0	0	0	0
novel_circ_011423	300	0	0	0	0	1	1	0	0	0	0	0	0
novel_circ_001652	300	26	26	8	8	9	9	3	3	13	13	6	6
novel_circ_018662	300	34	0	16	2	8	1	17	1	31	7	22	4
novel_circ_039065	186	0	0	0	0	1	1	0	0	0	0	0	0
novel_circ_021335	300	0	0	2	2	0	0	0	0	2	2	0	0
novel_circ_012366	300	14	3	9	1	11	1	13	0	14	1	20	0
novel_circ_030903	300	2	2	0	0	3	0	2	0	5	4	0	0
novel_circ_001440	300	57	0	36	1	17	0	34	0	71	0	36	0
novel_circ_024436	300	0	0	4	4	8	8	0	0	0	0	0	0
novel_circ_031559	300	18	0	8	1	7	0	6	0	3	0	2	0
novel_circ_035915	300	1	1	0	0	0	0	0	0	0	0	0	0
novel_circ_025738	300	6	2	3	0	1	0	2	0	2	0	1	0
novel_circ_008455	300	1	1	0	0	0	0	0	0	0	0	0	0
novel_circ_005999	300	22395	389	10482	113	10248	105	7019	51	10664	103	9324	81
novel_circ_013052	300	485	1	236	0	175	0	190	0	308	0	187	0
novel_circ_027654	300	0	0	0	0	1	1	0	0	0	0	0	0
novel_circ_022222	300	0	0	1	1	1	1	4	0	2	2	5	4
novel_circ_039389	268	5	5	0	0	0	0	0	0	1	1	0	0
novel_circ_019592	300	242	242	88	88	74	74	27	27	16	16	15	15
novel_circ_005730	300	0	0	0	0	1	1	0	0	0	0	0	0
novel_circ_023203	300	95	1	23	0	26	0	65	0	116	0	70	0
novel_circ_013715	300	0	0	0	0	1	1	0	0	0	0	0	0
novel_circ_014797	300	1	1	0	0	0	0	0	0	0	0	0	0
novel_circ_024268	300	15	6	3	0	9	1	8	0	9	4	11	3
novel_circ_034192	300	26	1	15	0	25	2	9	0	22	1	15	1
novel_circ_037598	300	674	4	494	0	522	5	197	0	381	1	231	0
novel_circ_010974	300	2	2	4	4	2	2	9	9	19	19	2	2
novel_circ_003553	300	1	1	4	0	0	0	3	0	1	1	3	3
novel_circ_012680	300	100	1	48	0	47	0	31	0	74	0	42	0
novel_circ_022080	300	79	0	42	2	41	1	64	3	99	11	68	3
novel_circ_020581	144	6	6	0	0	0	0	0	0	0	0	0	0
novel_circ_036841	300	0	0	2	1	0	0	0	0	1	0	0	0
novel_circ_022948	300	1	1	0	0	0	0	0	0	0	0	0	0
novel_circ_031203	300	32	0	18	0	18	2	14	0	26	0	29	4
novel_circ_021353	300	0	0	0	0	5	1	4	0	1	0	2	0
novel_circ_016237	300	4	4	1	1	1	1	8	8	4	4	3	3
novel_circ_012836	300	0	0	0	0	1	1	0	0	0	0	0	0
novel_circ_024135	300	0	0	0	0	1	1	3	1	1	1	1	0
novel_circ_031506	300	5	2	5	5	10	9	1	1	3	3	2	2
novel_circ_024214	300	14	2	8	1	6	3	11	5	18	2	5	1
novel_circ_029771	300	1	1	0	0	0	0	0	0	1	1	1	1
novel_circ_029783	300	4	4	3	3	1	1	0	0	3	3	0	0
novel_circ_021936	300	2	1	1	0	0	0	2	0	3	0	0	0
novel_circ_004862	300	0	0	2	2	0	0	4	4	3	3	1	1
novel_circ_035676	300	161	1	102	3	80	1	186	1	210	1	205	0
novel_circ_010883	300	7	7	7	7	3	3	8	8	20	20	3	3
novel_circ_027906	300	389	11	133	8	134	6	87	0	198	7	185	6
novel_circ_035193	300	8	4	1	1	0	0	3	3	1	1	2	1
novel_circ_024717	300	37	1	9	0	10	0	6	0	22	0	14	0
novel_circ_013661	300	0	0	3	3	5	5	2	2	2	2	1	1
novel_circ_037576	300	0	0	0	0	1	1	0	0	0	0	0	0
novel_circ_001896	300	227	2	122	2	69	0	97	0	169	0	174	0
novel_circ_011281	300	6	0	6	0	4	1	6	0	6	0	7	0
novel_circ_038870	300	51	51	20	20	5	5	20	20	33	33	14	14
novel_circ_022923	300	1	0	1	1	0	0	3	2	0	0	2	0
novel_circ_020812	300	24	23	15	15	10	10	16	15	27	26	7	6
novel_circ_023120	300	1	1	1	0	0	0	2	1	1	1	1	1
novel_circ_005989	300	1	1	0	0	0	0	0	0	0	0	0	0
novel_circ_014705	300	0	0	2	2	0	0	0	0	1	1	0	0
novel_circ_016746	300	2	2	0	0	1	1	0	0	0	0	0	0
novel_circ_017827	300	1	1	5	5	2	2	3	3	1	1	3	3
novel_circ_017552	300	0	0	0	0	3	3	0	0	1	1	0	0
novel_circ_009695	300	1	1	0	0	0	0	0	0	1	1	0	0
novel_circ_030875	300	3	3	1	1	0	0	0	0	1	1	1	1
novel_circ_022884	300	64	1	23	0	14	0	21	0	12	0	25	0
novel_circ_020578	300	27	1	8	0	1	0	7	0	16	0	13	0
novel_circ_016105	300	5	5	0	0	0	0	0	0	0	0	0	0
novel_circ_006769	300	1	1	1	1	0	0	0	0	2	2	1	1
novel_circ_031588	300	14	0	2	1	4	0	10	0	9	1	6	1
novel_circ_019595	300	1	1	0	0	0	0	0	0	0	0	2	2
novel_circ_011359	300	7	7	3	3	0	0	2	2	9	9	6	6
novel_circ_004159	300	5	0	1	1	1	0	2	0	3	0	1	0
novel_circ_025862	300	0	0	0	0	1	1	0	0	0	0	0	0
novel_circ_008288	300	3	3	0	0	0	0	0	0	0	0	0	0
novel_circ_027182	300	3	1	0	0	0	0	1	0	1	0	1	0
novel_circ_023009	300	0	0	1	1	1	1	0	0	0	0	0	0
novel_circ_026041	300	0	0	3	3	0	0	0	0	0	0	0	0
novel_circ_019196	300	11	8	10	0	3	1	5	0	7	0	6	4
novel_circ_025716	300	32	1	23	0	16	0	42	0	77	0	51	0
novel_circ_011231	300	6	6	3	3	1	1	2	2	3	3	1	1
novel_circ_019278	300	0	0	1	1	0	0	0	0	1	0	0	0
novel_circ_036116	300	0	0	0	0	1	1	0	0	0	0	0	0
novel_circ_012551	300	21	21	12	12	6	6	28	28	30	30	17	17
novel_circ_001820	300	0	0	0	0	1	1	0	0	0	0	0	0
novel_circ_039052	272	1	1	0	0	0	0	0	0	0	0	0	0
novel_circ_004902	300	76	6	48	0	65	1	56	0	36	3	36	0
novel_circ_036737	300	1	1	1	1	0	0	0	0	0	0	0	0
novel_circ_017330	300	2	2	0	0	1	1	1	1	0	0	3	3
novel_circ_033378	300	85	1	17	0	20	0	16	0	20	0	16	0
novel_circ_029218	300	2	2	3	3	5	5	0	0	3	3	3	3
novel_circ_012922	300	65	0	28	2	29	2	43	2	84	4	51	5
novel_circ_000123	300	0	0	4	4	1	1	1	1	1	1	1	1
novel_circ_005744	300	642	17	450	2	282	0	440	3	919	8	514	15
novel_circ_029729	300	139	0	99	5	109	3	32	1	57	3	50	0
novel_circ_036300	300	1	1	0	0	0	0	0	0	0	0	0	0
novel_circ_038081	300	1	1	0	0	0	0	0	0	0	0	0	0
novel_circ_036802	300	0	0	2	2	0	0	0	0	0	0	1	1
novel_circ_005896	300	1038	5	350	3	285	3	334	0	522	3	420	6
novel_circ_034785	300	13	0	7	0	11	1	4	1	14	1	13	0
novel_circ_009481	300	5	1	1	0	7	1	2	0	7	0	14	3
novel_circ_005578	300	4	4	1	1	0	0	0	0	0	0	0	0
novel_circ_000246	300	34	0	17	0	21	3	12	0	25	0	28	0
novel_circ_012508	300	36	36	3	3	9	9	11	11	8	8	6	6
novel_circ_022292	300	0	0	1	1	1	1	0	0	0	0	0	0
novel_circ_039877	300	1	1	0	0	1	1	0	0	0	0	0	0
novel_circ_017219	300	32	26	17	11	8	6	6	4	19	16	9	9
novel_circ_008961	300	9	1	5	0	3	0	6	0	12	0	8	0
novel_circ_039478	300	3	3	0	0	0	0	0	0	0	0	0	0
novel_circ_008560	300	141	1	45	0	39	0	89	1	135	2	118	0
novel_circ_001644	300	7	7	0	0	1	1	1	1	4	4	0	0
novel_circ_029168	300	0	0	1	1	0	0	1	1	0	0	0	0
novel_circ_039102	300	1	1	0	0	0	0	0	0	1	1	4	4
novel_circ_004197	300	0	0	0	0	1	1	0	0	0	0	0	0
novel_circ_027515	300	41	5	24	4	19	1	15	1	15	1	25	1
novel_circ_005195	300	1	1	0	0	0	0	0	0	2	2	0	0
novel_circ_030275	300	13	8	1	0	0	0	7	4	13	2	2	1
novel_circ_026648	300	7	0	6	3	5	0	0	0	2	1	1	0
novel_circ_032009	300	2	2	0	0	0	0	0	0	0	0	1	1
novel_circ_037607	300	8	8	9	9	2	1	8	7	7	7	9	7
novel_circ_035695	300	148	1	131	47	81	37	95	28	178	50	147	50
novel_circ_033949	300	208	4	156	0	136	0	99	0	190	0	114	0
novel_circ_025459	300	6	1	9	1	3	0	2	0	1	0	3	0
novel_circ_036667	300	15	0	9	1	7	0	15	4	24	0	12	1
novel_circ_004964	300	9	6	4	2	4	0	12	7	11	0	5	3
novel_circ_028187	300	6	6	7	7	3	3	3	3	4	4	3	3
novel_circ_019562	300	12	12	10	10	9	9	3	3	2	2	5	5
novel_circ_023002	300	6	2	2	0	0	0	0	0	1	0	3	0
novel_circ_008514	300	1041	0	652	8	419	0	730	2	1186	0	873	0
novel_circ_028841	300	14	1	16	0	12	0	13	0	13	0	19	1
novel_circ_029820	300	0	0	0	0	1	1	2	2	3	3	3	3
novel_circ_004053	300	2	0	2	0	2	1	3	0	3	0	5	1
novel_circ_005077	300	14	3	3	0	6	0	3	0	8	0	5	0
novel_circ_018875	300	0	0	1	1	0	0	0	0	0	0	0	0
novel_circ_012484	300	11	2	2	0	2	0	10	0	10	0	19	2
novel_circ_033785	300	4	4	0	0	0	0	0	0	0	0	0	0
novel_circ_038990	272	15	15	0	0	0	0	0	0	0	0	0	0
novel_circ_000512	300	5	2	0	0	2	0	0	0	1	0	0	0
novel_circ_035623	300	347	3	184	4	144	0	208	1	258	1	185	2
novel_circ_012953	300	417	82	149	23	142	29	134	21	279	67	230	64
novel_circ_028988	300	4	4	0	0	0	0	0	0	4	4	1	1
novel_circ_038302	300	0	0	1	1	0	0	0	0	1	1	0	0
novel_circ_023957	300	0	0	0	0	3	3	0	0	1	1	1	1
novel_circ_023908	300	592	0	301	3	237	0	72	0	146	1	138	1
novel_circ_017940	300	1	1	3	3	0	0	1	1	8	8	4	4
novel_circ_007376	300	30	30	58	58	63	63	58	57	103	103	91	91
novel_circ_023585	300	0	0	3	3	0	0	0	0	0	0	0	0
novel_circ_017002	300	295	2	150	7	175	4	273	3	402	11	334	10
novel_circ_026992	300	3	3	2	2	0	0	2	2	3	3	3	3
novel_circ_019587	300	18	18	9	9	5	5	6	6	2	2	4	4
novel_circ_015819	222	8	2	3	1	4	2	3	0	4	0	1	0
novel_circ_033079	300	443	5	249	0	284	0	267	0	442	0	316	0
novel_circ_025736	300	6	0	4	4	1	1	9	6	8	5	4	3
novel_circ_009177	300	2	2	0	0	0	0	0	0	0	0	1	1
novel_circ_037158	300	2	1	1	0	0	0	2	0	1	0	0	0
novel_circ_028400	300	55	0	27	1	38	0	38	0	24	0	33	1
novel_circ_000610	300	29	1	17	0	13	2	15	2	17	1	17	5
novel_circ_027281	300	0	0	0	0	1	1	0	0	0	0	0	0
novel_circ_027426	300	44	3	13	0	16	0	19	0	56	0	32	0
novel_circ_031946	300	1	1	0	0	0	0	0	0	0	0	0	0
novel_circ_008447	300	2	2	0	0	0	0	0	0	0	0	0	0
novel_circ_025308	300	0	0	0	0	1	1	0	0	0	0	0	0
novel_circ_030334	300	41	11	10	0	11	0	9	0	19	6	9	3
novel_circ_025831	300	11	0	6	1	9	0	14	0	38	0	27	0
novel_circ_038084	300	36	0	14	0	29	1	21	0	33	0	46	0
novel_circ_011390	300	1	1	0	0	0	0	1	1	1	1	1	1
novel_circ_011337	300	0	0	0	0	2	2	0	0	0	0	0	0
novel_circ_004517	300	1	1	1	1	2	2	4	4	2	2	3	3
novel_circ_003281	300	0	0	1	1	0	0	0	0	6	6	1	1
novel_circ_011771	300	110	4	90	0	53	0	37	0	69	1	25	1
novel_circ_002031	300	1	1	0	0	0	0	0	0	0	0	0	0
novel_circ_017098	300	15	11	4	0	0	0	5	1	8	7	8	2
novel_circ_005286	300	1	1	0	0	0	0	0	0	0	0	0	0
novel_circ_019476	300	1	1	0	0	0	0	0	0	1	1	0	0
novel_circ_021670	300	162	11	81	10	87	5	33	0	60	5	54	2
novel_circ_032408	300	1	1	0	0	0	0	1	1	3	0	0	0
novel_circ_031263	300	4	1	1	0	0	0	0	0	2	0	1	0
novel_circ_036812	300	4	1	1	0	1	0	3	3	6	2	3	1
novel_circ_009080	300	1	1	0	0	2	2	2	2	3	3	3	3
novel_circ_034392	300	0	0	1	1	0	0	1	1	3	3	0	0
novel_circ_037107	300	6	0	6	4	10	7	10	8	11	6	1	1
novel_circ_024777	300	77	16	34	0	24	0	48	0	57	0	41	0
novel_circ_004760	300	3	0	6	2	8	0	0	0	4	0	1	0
novel_circ_029089	300	269	4	154	15	90	11	163	22	243	46	189	28
novel_circ_023455	300	1	1	0	0	0	0	0	0	0	0	0	0
novel_circ_001550	300	1	1	1	1	2	2	3	3	10	10	4	4
novel_circ_012075	300	2645	2578	1151	1097	893	844	747	702	827	760	622	570
novel_circ_016917	300	0	0	0	0	1	1	2	2	2	2	0	0
novel_circ_014420	300	687	2	242	2	258	0	305	0	544	0	323	1
novel_circ_032043	300	751	1	417	1	335	0	376	0	651	0	663	0
novel_circ_030630	300	0	0	2	2	0	0	5	5	2	2	0	0
novel_circ_012127	300	164	1	111	0	78	0	64	2	111	0	121	2
novel_circ_022468	300	8	8	4	4	1	1	2	2	9	9	5	5
novel_circ_011232	300	1	1	0	0	0	0	0	0	0	0	1	1
novel_circ_027320	300	10	10	0	0	0	0	0	0	0	0	0	0
novel_circ_001635	300	380	0	176	0	163	1	138	0	272	0	228	0
novel_circ_030763	300	1	1	0	0	1	1	0	0	0	0	0	0
novel_circ_005673	300	12	12	1	1	0	0	0	0	0	0	0	0
novel_circ_016919	300	9	9	3	3	3	3	3	3	1	1	3	3
novel_circ_001949	300	0	0	1	1	1	1	2	0	2	2	1	1
novel_circ_022374	300	0	0	2	2	0	0	0	0	0	0	0	0
novel_circ_026266	300	18	1	19	0	14	0	34	0	54	0	33	0
novel_circ_001616	300	3	3	45	45	22	22	27	27	51	51	44	44
novel_circ_023870	300	4	4	6	6	2	2	1	1	0	0	0	0
novel_circ_018507	300	0	0	0	0	3	3	1	1	4	4	5	5
novel_circ_038873	300	2	2	6	6	0	0	1	1	1	1	0	0
novel_circ_038290	300	138	138	29	29	15	15	32	32	73	73	65	65
novel_circ_011932	300	21	4	14	0	13	0	10	0	16	5	6	0
novel_circ_019718	300	23	1	16	0	7	1	29	1	48	3	41	1
novel_circ_030876	300	1	1	0	0	0	0	0	0	3	3	0	0
novel_circ_027051	300	217	28	158	11	93	6	66	29	124	31	84	19
novel_circ_039831	300	1	1	0	0	0	0	0	0	0	0	0	0
novel_circ_032059	300	619	0	241	0	230	1	218	1	279	0	222	0
novel_circ_038971	300	2	2	0	0	0	0	0	0	2	2	0	0
novel_circ_004606	300	36	0	17	1	20	0	13	1	24	2	26	0
novel_circ_002756	300	44	7	26	4	28	3	17	1	33	11	19	4
novel_circ_019312	300	33	1	16	0	14	1	25	0	56	0	58	4
novel_circ_016140	300	3	3	0	0	0	0	0	0	0	0	0	0
novel_circ_037444	300	1	1	0	0	0	0	1	1	0	0	2	0
novel_circ_039749	300	0	0	1	1	0	0	0	0	0	0	0	0
novel_circ_028785	300	45	24	23	16	13	7	27	18	30	16	13	8
novel_circ_011959	300	19	1	7	0	2	0	4	0	9	0	3	0
novel_circ_007200	300	3	0	0	0	2	1	2	0	5	0	1	0
novel_circ_015397	300	5	5	1	1	1	1	0	0	2	2	0	0
novel_circ_038416	300	1	1	1	1	0	0	1	1	4	4	1	1
novel_circ_028625	300	0	0	0	0	8	8	0	0	0	0	0	0
novel_circ_013995	300	0	0	2	2	0	0	0	0	0	0	0	0
novel_circ_031901	300	132	48	41	0	28	0	29	0	57	0	47	0
novel_circ_007965	300	0	0	2	1	0	0	0	0	0	0	0	0
novel_circ_004500	300	3	1	1	0	0	0	0	0	0	0	2	0
novel_circ_006301	300	240	5	120	4	122	3	78	2	124	7	123	6
novel_circ_029054	300	548	1	325	0	202	0	880	0	1720	1	1074	2
novel_circ_038447	300	0	0	1	1	0	0	0	0	0	0	0	0
novel_circ_031778	300	12	2	6	1	3	0	11	2	15	5	9	0
novel_circ_006614	300	121	0	37	0	33	1	31	3	42	2	53	4
novel_circ_015866	300	0	0	0	0	1	1	0	0	0	0	0	0
novel_circ_014388	300	9	9	1	1	4	4	4	4	9	9	7	7
novel_circ_033582	300	4	4	5	5	0	0	3	3	8	8	2	2
novel_circ_003421	300	6	5	35	35	26	26	22	22	44	44	27	27
novel_circ_026983	300	1	1	0	0	1	1	0	0	0	0	0	0
novel_circ_028306	300	583	1	295	0	337	0	215	0	215	0	213	0
novel_circ_038882	300	1	1	0	0	0	0	0	0	0	0	0	0
novel_circ_011061	300	1	1	0	0	1	1	0	0	1	1	0	0
novel_circ_022754	300	6	6	19	19	23	23	24	24	37	37	38	38
novel_circ_013624	300	3	3	1	1	4	4	2	2	8	8	3	3
novel_circ_014795	300	6	0	2	0	6	5	7	0	6	0	12	0
novel_circ_031844	300	32	5	24	2	13	3	8	1	31	4	16	1
novel_circ_007057	300	7	5	1	1	0	0	0	0	1	0	1	1
novel_circ_006632	300	1	1	0	0	0	0	0	0	0	0	0	0
novel_circ_022912	300	19	2	7	0	12	0	6	0	21	0	31	0
novel_circ_005911	300	7	5	4	1	3	2	7	5	14	12	9	7
novel_circ_013890	300	26	16	12	3	6	6	0	0	2	1	3	3
novel_circ_037482	300	2	2	1	0	0	0	0	0	0	0	0	0
novel_circ_012679	300	1	1	0	0	0	0	0	0	2	2	0	0
novel_circ_002453	300	42	2	29	1	22	2	17	0	31	1	22	0
novel_circ_038857	300	19	19	29	29	23	23	36	36	69	69	44	44
novel_circ_031211	300	683	88	305	26	266	20	254	19	289	35	264	32
novel_circ_023900	300	164	21	132	4	122	7	24	0	71	6	85	7
novel_circ_025117	300	0	0	1	1	0	0	0	0	0	0	0	0
novel_circ_021505	300	1	1	0	0	0	0	0	0	0	0	0	0
novel_circ_031951	300	2	2	0	0	0	0	1	1	1	1	0	0
novel_circ_017865	300	1	1	0	0	0	0	0	0	0	0	0	0
novel_circ_015815	300	1	1	0	0	0	0	0	0	0	0	0	0
novel_circ_001017	300	5	0	5	4	2	0	3	1	6	1	7	5
novel_circ_022293	300	509	1	231	0	247	0	336	0	537	0	348	0
novel_circ_021140	300	6	1	3	0	0	0	4	0	3	0	3	0
novel_circ_019131	300	9	3	1	0	1	0	0	0	11	5	2	1
novel_circ_000572	300	2	2	0	0	0	0	0	0	0	0	0	0
novel_circ_031550	300	5	0	4	1	3	0	3	0	0	0	2	1
novel_circ_000200	300	0	0	0	0	1	1	0	0	0	0	0	0
novel_circ_019399	300	63	2	34	0	24	0	9	0	21	0	13	0
novel_circ_033950	300	2	2	0	0	0	0	0	0	0	0	0	0
novel_circ_017353	300	41	1	17	0	20	0	13	0	20	0	9	0
novel_circ_001889	300	0	0	4	4	0	0	0	0	4	4	2	2
novel_circ_022341	300	302	20	107	7	93	11	64	5	133	11	137	9
novel_circ_001818	300	3	3	0	0	0	0	0	0	0	0	0	0
novel_circ_018511	300	9	2	10	3	9	0	3	0	13	2	6	0
novel_circ_024529	300	0	0	2	2	2	2	0	0	2	2	0	0
novel_circ_000399	300	45	0	21	1	22	0	37	0	57	0	38	4
novel_circ_028538	258	2	2	1	1	1	1	0	0	0	0	1	1
novel_circ_021740	300	24	0	15	3	9	0	14	0	38	1	34	0
novel_circ_029381	300	7	1	9	0	4	0	0	0	5	0	1	0
novel_circ_008036	300	40	1	9	0	15	0	24	0	49	0	30	0
novel_circ_007786	300	90	1	70	0	75	1	48	0	73	0	61	0
novel_circ_008212	300	1	1	0	0	0	0	0	0	2	2	0	0
novel_circ_001532	300	1	1	0	0	0	0	0	0	0	0	0	0
novel_circ_003565	300	2	1	0	0	0	0	0	0	1	0	4	2
novel_circ_016295	300	12	12	0	0	2	2	2	0	3	3	0	0
novel_circ_020549	300	42	0	15	0	16	1	46	0	37	0	34	0
novel_circ_029731	300	0	0	5	5	1	1	4	4	1	1	7	7
novel_circ_027908	300	747	5	321	1	431	1	133	0	224	2	245	0
novel_circ_038083	300	0	0	0	0	1	1	0	0	0	0	0	0
novel_circ_003835	300	2	1	2	0	2	0	2	0	3	0	0	0
novel_circ_022346	300	108	11	150	89	116	72	114	83	234	168	143	103
novel_circ_017453	300	7	1	2	1	1	0	1	0	1	1	0	0
novel_circ_015557	300	18	5	20	2	12	1	13	3	28	5	20	6
novel_circ_013626	300	4	4	3	3	0	0	0	0	0	0	4	4
novel_circ_014512	300	1	1	0	0	3	3	6	6	5	5	13	13
novel_circ_021469	300	121	0	46	9	44	2	89	8	115	11	107	19
novel_circ_032368	300	0	0	1	1	0	0	0	0	1	0	0	0
novel_circ_021262	300	7	7	6	6	1	1	7	7	7	7	7	7
novel_circ_008304	300	8	8	0	0	1	1	3	3	5	5	1	1
novel_circ_021394	300	1	1	0	0	0	0	0	0	0	0	0	0
novel_circ_009709	300	2	2	1	1	0	0	1	1	1	1	4	4
novel_circ_020837	300	0	0	1	1	0	0	0	0	0	0	0	0
novel_circ_020681	300	0	0	1	1	0	0	0	0	0	0	0	0
novel_circ_029614	300	33	0	5	1	2	0	0	0	1	1	1	0
novel_circ_011343	300	32	4	3	0	3	0	14	0	21	0	9	1
novel_circ_010263	300	8	8	0	0	0	0	0	0	0	0	0	0
novel_circ_013053	300	1700	0	907	1	733	0	731	0	1355	1	1008	0
novel_circ_011549	300	314	0	195	0	144	2	222	0	490	0	298	0
novel_circ_021045	300	1	1	2	2	0	0	2	2	0	0	1	1
novel_circ_028362	300	0	0	0	0	1	1	0	0	0	0	0	0
novel_circ_023456	300	2	0	5	2	0	0	0	0	9	5	12	4
novel_circ_015921	300	1	1	0	0	0	0	2	0	0	0	1	0
novel_circ_001956	300	8	1	1	0	4	0	0	0	3	0	1	0
novel_circ_001273	300	94	0	69	0	35	1	95	0	196	0	127	0
novel_circ_035006	300	207	2	71	0	91	0	93	2	111	4	109	0
novel_circ_007845	300	259	162	350	299	330	303	273	242	369	312	230	196
novel_circ_012523	300	2	2	7	7	2	2	10	10	17	17	11	11
novel_circ_035487	300	5	5	2	2	0	0	0	0	2	2	3	3
novel_circ_000197	300	0	0	3	1	3	3	5	1	0	0	0	0
novel_circ_026345	300	23	2	30	0	30	0	54	0	93	0	55	0
novel_circ_029176	300	1	1	15	15	8	8	16	16	11	11	17	17
novel_circ_037286	300	9	1	3	0	12	2	2	0	17	0	5	0
novel_circ_040053	300	2	2	0	0	0	0	0	0	0	0	0	0
novel_circ_006125	300	28	0	20	0	14	3	13	2	21	2	16	0
novel_circ_012891	300	5	5	0	0	0	0	1	1	2	2	1	1
novel_circ_027440	300	7	7	4	4	2	2	1	1	1	1	1	1
novel_circ_028853	300	786	43	480	0	428	0	853	4	1562	27	1080	10
novel_circ_001311	300	5	5	4	4	2	2	5	5	13	13	6	6
novel_circ_014408	300	0	0	0	0	1	1	3	3	2	2	0	0
novel_circ_036354	300	79	35	35	9	19	5	18	7	52	8	41	10
novel_circ_010563	300	29	4	11	0	6	0	23	0	29	0	31	1
novel_circ_024654	300	1	1	0	0	0	0	1	0	0	0	2	2
novel_circ_036828	300	43	11	15	8	16	10	4	3	15	7	7	2
novel_circ_032278	300	1	1	0	0	0	0	0	0	2	2	0	0
novel_circ_037094	300	96	0	70	4	72	0	39	0	61	0	64	0
novel_circ_020218	300	9	1	8	1	5	0	0	0	2	0	1	0
novel_circ_011119	300	0	0	0	0	1	1	0	0	0	0	0	0
novel_circ_032371	300	27	5	5	2	13	5	3	0	10	4	10	0
novel_circ_031151	300	8	8	1	1	0	0	0	0	1	1	3	3
novel_circ_001595	300	1	1	0	0	0	0	0	0	0	0	0	0
novel_circ_032731	300	6	0	1	0	3	2	1	0	0	0	1	0
novel_circ_005305	300	139	0	87	1	53	0	52	0	105	0	109	0
novel_circ_013901	300	5	5	4	4	0	0	3	3	0	0	3	3
novel_circ_038617	300	0	0	0	0	1	1	1	1	0	0	0	0
novel_circ_034381	300	0	0	0	0	1	1	6	6	0	0	0	0
novel_circ_038034	300	1	1	1	1	1	1	0	0	3	3	0	0
novel_circ_002985	300	0	0	1	1	0	0	0	0	0	0	1	1
novel_circ_009723	300	5	5	1	1	8	8	4	4	12	12	3	3
novel_circ_027570	300	7	7	2	2	0	0	6	6	5	5	7	7
novel_circ_040009	300	0	0	0	0	1	1	0	0	0	0	0	0
novel_circ_014880	300	44	3	15	0	22	0	10	0	13	0	16	0
novel_circ_009739	300	0	0	1	1	0	0	4	4	1	1	2	2
novel_circ_023214	300	0	0	2	2	0	0	0	0	0	0	0	0
novel_circ_008777	300	269	1	107	0	90	0	60	0	135	1	87	0
novel_circ_028017	300	2	2	0	0	2	0	0	0	0	0	0	0
novel_circ_028176	300	1	1	0	0	0	0	0	0	0	0	0	0
novel_circ_014557	300	1	1	0	0	0	0	0	0	0	0	0	0
novel_circ_019788	300	10	8	6	3	9	3	4	2	11	3	10	4
novel_circ_034617	300	168	8	94	4	88	0	78	1	167	4	154	4
novel_circ_005770	300	24	24	0	0	2	2	0	0	1	1	1	1
novel_circ_039297	162	1	1	0	0	0	0	0	0	0	0	0	0
novel_circ_009748	300	30	30	18	18	7	7	23	23	47	47	14	14
novel_circ_018572	300	0	0	0	0	1	1	0	0	0	0	0	0
novel_circ_023901	300	360	0	274	0	244	1	79	0	161	0	102	0
novel_circ_000800	300	4	4	0	0	0	0	0	0	0	0	0	0
novel_circ_020673	300	0	0	1	1	0	0	0	0	0	0	0	0
novel_circ_036196	300	1206	0	440	3	539	0	485	0	781	0	596	0
novel_circ_022339	300	235	7	84	0	73	0	48	0	60	2	59	0
novel_circ_006402	300	13	4	7	3	7	6	2	2	11	4	4	1
novel_circ_016884	300	14	1	10	0	8	0	2	0	8	0	6	0
novel_circ_035680	300	107	1	50	0	48	0	55	0	63	0	75	0
novel_circ_022982	300	0	0	0	0	1	1	0	0	0	0	0	0
novel_circ_009211	300	0	0	1	1	1	1	0	0	0	0	0	0
novel_circ_017867	300	1	0	1	0	1	1	0	0	4	0	1	0
novel_circ_007250	300	2	2	0	0	0	0	0	0	0	0	1	1
novel_circ_007985	300	2	1	0	0	0	0	1	1	0	0	7	0
novel_circ_007752	300	82	6	62	23	45	21	70	25	91	22	90	35
novel_circ_007465	300	11	11	1	1	4	4	4	4	2	2	1	1
novel_circ_025684	300	0	0	2	1	0	0	4	4	4	1	1	1
novel_circ_028775	300	0	0	1	1	0	0	0	0	0	0	0	0
novel_circ_024776	250	94	94	135	135	124	124	126	126	134	134	95	95
novel_circ_011006	300	3	3	0	0	0	0	0	0	0	0	0	0
novel_circ_022008	300	13	13	6	6	6	6	2	2	12	12	3	3
novel_circ_031677	300	179	1	125	0	55	0	17	0	37	0	24	0
novel_circ_033327	300	1	1	0	0	0	0	0	0	0	0	0	0
novel_circ_009814	300	1	1	0	0	0	0	0	0	0	0	1	1
novel_circ_003173	300	19	6	5	4	4	2	1	0	4	3	2	2
novel_circ_017507	300	1	1	0	0	0	0	0	0	0	0	0	0
novel_circ_022530	300	13	5	13	1	11	4	11	1	9	0	14	3
novel_circ_037759	300	103	1	34	0	49	0	52	0	108	0	93	0
novel_circ_001573	300	1	1	0	0	0	0	0	0	0	0	0	0
novel_circ_014241	300	17	0	7	0	11	1	6	0	8	0	10	0
novel_circ_000825	300	69	0	50	5	53	0	46	0	94	0	72	0
novel_circ_011665	300	0	0	1	1	1	1	4	4	4	4	0	0
novel_circ_015140	300	2	2	2	1	2	2	0	0	3	3	11	11
novel_circ_022793	300	7	7	3	3	7	7	0	0	5	3	10	9
novel_circ_020675	300	63	1	37	3	26	2	49	2	76	8	31	3
novel_circ_023789	300	4	4	1	1	0	0	0	0	0	0	0	0
novel_circ_001032	300	7	0	2	1	1	0	3	0	5	0	4	0
novel_circ_004525	300	6	2	7	4	4	1	8	1	16	3	8	0
novel_circ_012809	300	9	1	1	0	2	0	4	0	2	0	4	1
novel_circ_023216	300	12	3	3	2	3	1	4	3	9	5	6	0
novel_circ_029336	300	3	0	1	0	1	1	7	0	8	0	3	0
novel_circ_018531	300	14	8	4	3	2	1	2	2	3	2	2	2
novel_circ_023003	300	4	4	0	0	1	1	0	0	0	0	0	0
novel_circ_039995	164	2	2	1	1	1	1	0	0	0	0	0	0
novel_circ_023989	300	1	1	0	0	0	0	0	0	0	0	0	0
novel_circ_035196	300	3	3	1	0	0	0	0	0	0	0	0	0
novel_circ_022069	300	3	3	0	0	0	0	0	0	0	0	3	3
novel_circ_011360	300	8	7	4	2	2	0	11	0	8	2	6	0
novel_circ_028115	300	69	38	304	270	217	195	207	186	315	273	287	266
novel_circ_003254	300	9	9	0	0	0	0	0	0	2	2	3	3
novel_circ_035550	300	33	0	8	1	8	0	16	2	38	2	25	4
novel_circ_000669	300	0	0	0	0	1	1	0	0	0	0	0	0
novel_circ_020621	300	0	0	1	1	0	0	0	0	0	0	0	0
novel_circ_006270	300	1	1	0	0	0	0	0	0	0	0	0	0
novel_circ_032439	300	1	1	0	0	0	0	0	0	0	0	0	0
novel_circ_026733	300	5	5	2	2	3	3	2	2	5	5	5	5
novel_circ_038011	300	1	1	0	0	0	0	0	0	0	0	0	0
novel_circ_021110	300	1	1	0	0	0	0	0	0	0	0	0	0
novel_circ_001684	300	2	2	2	2	0	0	1	1	3	3	2	2
novel_circ_003754	300	4	4	7	7	0	0	3	3	2	1	5	4
novel_circ_016003	300	1	1	0	0	1	1	0	0	4	4	0	0
novel_circ_017278	300	13	12	7	7	10	5	10	7	9	6	2	2
novel_circ_014391	244	0	0	0	0	1	1	0	0	0	0	0	0
novel_circ_014024	300	2	0	1	0	9	2	0	0	5	0	0	0
novel_circ_012972	300	255	4	66	1	118	0	94	1	130	0	102	1
novel_circ_013553	300	1	1	0	0	0	0	0	0	0	0	0	0
novel_circ_033951	300	1	1	0	0	0	0	0	0	0	0	0	0
novel_circ_019103	300	29	29	3	3	1	1	7	7	23	23	12	12
novel_circ_007946	300	0	0	0	0	1	1	0	0	0	0	0	0
novel_circ_032081	300	120	5	33	2	34	0	34	0	35	1	18	0
novel_circ_028189	300	3	3	0	0	0	0	1	1	1	1	8	8
novel_circ_036791	300	1	1	0	0	0	0	0	0	0	0	0	0
novel_circ_004689	300	0	0	1	1	0	0	0	0	0	0	0	0
novel_circ_017806	300	299	2	135	1	128	0	165	0	234	2	181	1
novel_circ_025031	300	2	0	2	0	5	1	0	0	0	0	3	1
novel_circ_024144	300	0	0	1	1	0	0	0	0	1	0	0	0
novel_circ_011435	300	1	1	0	0	0	0	0	0	0	0	1	1
novel_circ_004701	300	6	3	0	0	4	1	0	0	0	0	1	0
novel_circ_009632	300	1	1	4	4	0	0	0	0	3	3	5	5
novel_circ_034823	300	6	1	3	0	0	0	1	1	3	0	1	0
novel_circ_020865	300	21	21	1	1	2	2	0	0	0	0	0	0
novel_circ_038827	300	18	18	3	3	2	2	10	10	6	6	7	7
novel_circ_019325	300	678	3	384	9	381	8	507	5	618	12	435	6
novel_circ_013242	300	4	4	0	0	2	2	1	1	0	0	4	4
novel_circ_019555	300	692	692	104	104	95	95	47	47	46	46	47	47
novel_circ_005677	300	1	0	2	1	1	0	2	0	5	0	1	1
novel_circ_008199	300	4	0	7	1	2	0	2	1	1	0	1	0
novel_circ_014501	300	0	0	1	1	0	0	0	0	0	0	0	0
novel_circ_002632	300	3	2	7	7	5	5	6	6	8	7	2	2
novel_circ_011584	300	9	5	0	0	0	0	6	0	4	2	7	7
novel_circ_008268	300	32	32	9	9	6	6	13	13	14	14	9	9
novel_circ_032050	300	0	0	0	0	1	1	0	0	0	0	0	0
novel_circ_019151	300	1	1	0	0	2	2	0	0	0	0	2	1
novel_circ_012469	300	7	6	0	0	1	1	2	1	5	5	4	3
novel_circ_023306	300	1	1	0	0	0	0	0	0	0	0	0	0
novel_circ_002883	300	4	0	4	1	1	0	6	4	0	0	1	0
novel_circ_001617	300	16	16	25	25	27	27	26	26	35	35	27	27
novel_circ_009172	300	0	0	0	0	1	1	1	1	2	2	3	3
novel_circ_019309	300	22	22	8	8	11	11	8	8	17	17	15	15
novel_circ_027322	300	2	2	0	0	0	0	0	0	0	0	0	0
novel_circ_013803	300	2	2	0	0	0	0	0	0	0	0	0	0
novel_circ_014730	300	95	95	85	85	48	48	83	83	171	171	126	126
novel_circ_023301	300	1	1	0	0	0	0	0	0	0	0	0	0
novel_circ_019843	300	2	2	0	0	0	0	0	0	0	0	0	0
novel_circ_008647	300	1	0	3	1	0	0	1	0	0	0	0	0
novel_circ_009725	300	149	1	23	0	28	0	51	3	109	4	98	1
novel_circ_025536	300	2	1	1	1	1	1	2	0	5	3	1	0
novel_circ_005844	300	1	1	1	1	2	2	1	1	3	3	0	0
novel_circ_014239	300	23	1	14	0	6	0	1	0	10	0	13	0
novel_circ_004344	300	2	2	2	2	7	7	4	4	4	4	3	3
novel_circ_008371	300	5	1	0	0	0	0	0	0	1	0	0	0
novel_circ_019668	300	19	19	5	5	10	10	8	8	17	17	34	34
novel_circ_031616	300	0	0	1	1	2	2	0	0	0	0	0	0
novel_circ_037423	300	85	0	9	0	27	1	11	0	32	0	22	0
novel_circ_015115	300	1	1	0	0	0	0	1	0	0	0	4	0
novel_circ_036852	300	0	0	1	1	0	0	0	0	1	1	0	0
novel_circ_030373	300	1	1	4	4	0	0	0	0	1	0	1	1
novel_circ_026979	300	0	0	0	0	1	1	0	0	0	0	0	0
novel_circ_018654	300	11	0	8	1	10	2	6	3	18	3	12	0
novel_circ_008583	300	22	2	11	2	8	0	2	0	13	0	9	1
novel_circ_002856	300	55	17	33	2	37	2	23	0	46	2	29	2
novel_circ_011239	300	32	32	0	0	0	0	0	0	0	0	0	0
novel_circ_034655	300	9	9	3	3	8	8	5	5	13	13	7	7
novel_circ_013953	300	1	1	10	0	9	0	11	0	7	0	9	0
novel_circ_008586	300	26	0	22	1	12	0	11	0	11	0	20	0
novel_circ_020684	300	2	2	0	0	0	0	1	1	8	8	1	1
novel_circ_030460	300	15	1	4	0	5	0	3	0	8	0	1	0
novel_circ_014035	300	0	0	1	1	0	0	0	0	0	0	0	0
novel_circ_024422	300	32	2	38	2	37	0	87	2	117	1	112	2
novel_circ_025184	300	1	1	7	7	9	5	7	7	10	10	10	10
novel_circ_015824	300	27	1	10	2	7	3	2	0	13	4	10	1
novel_circ_024098	300	6	6	0	0	0	0	0	0	0	0	0	0
novel_circ_009610	300	0	0	0	0	1	1	0	0	0	0	0	0
novel_circ_022842	300	2	1	2	1	2	2	6	4	1	1	4	2
novel_circ_018115	300	11	5	2	0	0	0	0	0	0	0	0	0
novel_circ_019089	300	0	0	0	0	1	1	3	3	4	4	3	3
novel_circ_026327	300	2	2	0	0	1	1	0	0	0	0	1	1
novel_circ_038530	300	7	7	2	2	2	2	0	0	3	3	2	2
novel_circ_010469	300	3	0	1	1	0	0	1	0	0	0	3	0
novel_circ_012971	300	2	2	0	0	0	0	0	0	2	2	0	0
novel_circ_039225	300	11	11	1	1	2	2	7	7	3	3	1	1
novel_circ_016498	300	1	1	0	0	0	0	0	0	1	1	0	0
novel_circ_024003	300	0	0	2	2	0	0	2	1	8	5	2	1
novel_circ_034313	300	22	8	7	1	4	0	6	6	10	3	3	1
novel_circ_001626	300	166	0	123	1	112	1	103	0	281	0	215	0
novel_circ_034805	300	20	0	11	3	16	2	40	2	44	2	31	0
novel_circ_017616	300	1	1	0	0	0	0	0	0	0	0	0	0
novel_circ_030824	300	3	3	0	0	0	0	0	0	2	2	1	1
novel_circ_029977	300	2	2	0	0	1	1	0	0	3	3	0	0
novel_circ_014807	300	3	3	2	2	7	7	4	4	12	7	4	3
novel_circ_010025	300	0	0	0	0	1	1	0	0	0	0	0	0
novel_circ_007583	300	29	29	1	1	6	6	3	3	0	0	0	0
novel_circ_013451	300	8	1	2	0	3	0	3	0	5	0	4	1
novel_circ_002630	300	1	1	1	1	1	1	0	0	0	0	1	1
novel_circ_002881	300	6	0	1	1	1	0	2	0	6	3	5	3
novel_circ_034469	300	4	3	0	0	2	2	1	1	0	0	4	3
novel_circ_007755	300	3	3	2	2	0	0	1	1	1	1	0	0
novel_circ_019367	300	4	4	0	0	0	0	0	0	0	0	0	0
novel_circ_008206	300	59	59	25	25	11	11	2	2	14	14	10	10
novel_circ_000663	300	12	0	11	0	5	1	3	0	12	2	16	0
novel_circ_026790	300	1	1	3	3	2	1	2	1	7	3	2	0
novel_circ_013197	300	29	0	23	2	11	1	13	0	5	0	9	0
novel_circ_033176	300	3	3	3	3	3	3	0	0	0	0	1	1
novel_circ_022253	300	35	35	19	19	20	20	28	28	39	39	33	33
novel_circ_015110	300	2	2	1	1	1	1	3	3	4	4	1	1
novel_circ_031934	300	893	2	466	0	355	0	400	0	574	0	453	0
novel_circ_002976	300	6	0	1	1	0	0	0	0	4	0	0	0
novel_circ_015165	300	56	9	16	4	26	2	24	1	26	3	27	1
novel_circ_016580	300	19	19	21	21	12	12	29	29	70	70	57	57
novel_circ_026516	300	7	0	6	1	1	0	6	1	11	2	7	1
novel_circ_031959	300	3	1	2	0	1	1	0	0	5	2	2	1
novel_circ_035693	300	4	4	0	0	0	0	0	0	0	0	0	0
novel_circ_003265	300	8	8	2	2	3	3	1	1	0	0	3	3
novel_circ_018520	300	8	0	13	1	6	0	4	0	7	0	12	0
novel_circ_014567	300	331	10	198	4	152	0	134	0	299	0	217	2
novel_circ_015997	300	1	1	0	0	0	0	0	0	0	0	0	0
novel_circ_026071	300	1	1	0	0	0	0	0	0	0	0	0	0
novel_circ_017183	300	1	1	0	0	0	0	0	0	0	0	0	0
novel_circ_004675	300	15	9	0	0	5	4	12	4	8	2	7	1
novel_circ_017890	300	18	15	24	24	20	17	23	23	32	29	20	18
novel_circ_025040	300	12	12	3	3	3	3	0	0	7	7	5	5
novel_circ_020762	300	5	5	1	1	0	0	1	1	0	0	1	0
novel_circ_032157	300	3	0	6	2	5	0	0	0	2	0	2	1
novel_circ_022279	300	10	0	10	1	8	0	10	0	13	0	4	0
novel_circ_012092	300	6	0	4	0	4	1	1	0	6	0	5	0
novel_circ_013055	300	0	0	0	0	1	1	0	0	0	0	0	0
novel_circ_019133	300	10	10	4	4	6	6	5	5	3	3	0	0
novel_circ_013252	300	11	0	7	0	5	1	1	0	8	0	8	0
novel_circ_023282	300	4	4	0	0	0	0	0	0	2	2	1	1
novel_circ_038997	300	2	2	0	0	0	0	0	0	0	0	0	0
novel_circ_035507	300	69	0	43	0	55	2	109	0	170	0	113	0
novel_circ_011185	300	2	2	1	1	1	1	1	1	0	0	0	0
novel_circ_004622	300	6	1	1	0	3	0	4	0	0	0	6	0
novel_circ_022534	300	34	5	23	4	17	1	17	1	35	3	39	5
novel_circ_005129	300	39	3	19	0	24	1	11	2	41	2	31	1
novel_circ_005942	300	19	0	9	2	9	0	7	1	13	1	14	3
novel_circ_038598	300	2	2	0	0	0	0	0	0	0	0	0	0
novel_circ_019613	300	33	33	21	21	22	22	10	10	11	11	8	8
novel_circ_038414	300	6	6	5	5	4	4	3	3	9	9	8	8
novel_circ_012196	300	63	9	24	0	22	0	26	0	61	4	25	6
novel_circ_017281	300	104	98	28	19	24	17	15	13	55	49	18	16
novel_circ_004741	300	50	0	24	1	15	0	13	0	82	0	28	0
novel_circ_038391	300	6	6	2	2	0	0	1	1	1	1	6	6
novel_circ_033379	300	14	5	2	0	4	1	4	0	1	0	2	0
novel_circ_007053	300	0	0	4	4	1	1	1	1	6	6	3	3
novel_circ_039761	300	0	0	1	1	1	1	4	4	2	2	3	3
novel_circ_011772	300	234	0	94	0	65	2	111	0	200	7	123	4
novel_circ_006360	300	14	0	15	1	6	0	7	0	15	0	8	0
novel_circ_031093	300	2	2	0	0	0	0	0	0	0	0	0	0
novel_circ_012628	300	357	0	169	1	124	0	249	0	360	0	232	0
novel_circ_004054	300	12	3	11	0	10	0	4	0	10	0	5	1
novel_circ_015059	300	8	1	11	1	6	2	5	0	9	1	6	2
novel_circ_036045	300	1	1	1	1	0	0	0	0	0	0	0	0
novel_circ_038267	300	35	35	6	6	5	5	9	9	18	18	14	14
novel_circ_022238	300	9	9	23	23	20	20	17	17	17	17	14	14
novel_circ_021517	300	4	4	0	0	1	1	0	0	0	0	0	0
novel_circ_033890	300	6	2	7	0	7	0	13	1	45	0	26	3
novel_circ_000171	300	0	0	0	0	1	1	2	2	0	0	0	0
novel_circ_005002	300	516	0	262	9	221	6	126	3	204	5	173	2
novel_circ_026678	300	40	0	21	1	14	0	5	2	24	0	27	1
novel_circ_009997	300	1	1	0	0	0	0	0	0	0	0	0	0
novel_circ_005230	300	28	5	15	1	16	3	11	0	44	0	19	0
novel_circ_032401	300	163	2	109	4	95	3	106	3	173	3	158	5
novel_circ_019553	300	2	2	0	0	0	0	0	0	0	0	0	0
novel_circ_026224	300	134	2	60	0	60	0	109	0	142	1	119	0
novel_circ_009764	300	17	17	0	0	1	1	0	0	2	2	3	3
novel_circ_037565	300	2	2	0	0	0	0	0	0	0	0	0	0
novel_circ_013738	300	0	0	1	1	0	0	0	0	0	0	0	0
novel_circ_030413	300	209	163	51	34	50	35	56	37	78	42	91	45
novel_circ_013385	300	14	7	9	3	13	8	1	0	3	2	4	3
novel_circ_002971	300	86	2	23	0	16	0	18	0	66	0	37	0
novel_circ_007631	300	5	0	3	1	5	2	3	0	5	2	5	0
novel_circ_032589	300	0	0	2	2	0	0	0	0	0	0	0	0
novel_circ_022499	300	19	19	15	15	22	22	9	9	20	20	20	20
novel_circ_028704	300	28	0	17	2	11	0	7	0	3	0	16	2
novel_circ_006259	300	1	1	0	0	1	1	0	0	0	0	1	1
novel_circ_037981	300	2	1	1	1	2	0	5	5	3	3	3	2
novel_circ_027107	300	5	3	3	2	3	2	4	2	3	1	5	2
novel_circ_016691	300	1307	3	597	0	511	1	802	0	1515	0	1182	0
novel_circ_023964	300	1	1	1	1	0	0	0	0	4	4	3	3
novel_circ_011987	300	1	1	0	0	0	0	0	0	0	0	0	0
novel_circ_038885	300	0	0	1	1	0	0	0	0	0	0	0	0
novel_circ_034152	300	0	0	0	0	1	1	0	0	1	1	1	1
novel_circ_014047	300	1	1	0	0	0	0	0	0	0	0	0	0
novel_circ_021166	300	1	1	0	0	0	0	0	0	0	0	0	0
novel_circ_025156	300	67	67	6	6	16	16	10	10	13	13	8	8
novel_circ_036391	300	1	1	6	6	1	1	5	5	3	3	7	7
novel_circ_031551	300	11	0	10	1	4	0	6	0	8	0	4	1
novel_circ_035815	300	431	0	188	5	162	0	118	1	254	8	269	3
novel_circ_002455	300	9	0	6	0	12	1	7	0	12	0	12	0
novel_circ_034239	300	25	11	4	2	8	3	7	0	6	0	3	1
novel_circ_014927	300	1	1	0	0	0	0	0	0	0	0	0	0
novel_circ_014380	300	1969	2	950	1	826	0	841	1	1330	0	1234	0
novel_circ_011565	300	0	0	1	1	0	0	0	0	0	0	0	0
novel_circ_029038	300	3	3	0	0	0	0	0	0	0	0	1	1
novel_circ_038415	300	2	2	1	1	3	3	0	0	1	1	0	0
novel_circ_004462	300	1	1	0	0	0	0	0	0	0	0	0	0
novel_circ_000048	300	102	1	24	0	28	0	67	0	109	0	76	0
novel_circ_034323	300	2	2	15	15	8	8	15	15	9	9	5	5
novel_circ_010214	300	55	1	30	0	19	0	13	0	22	0	19	0
novel_circ_022812	300	9	5	0	0	0	0	0	0	5	0	0	0
novel_circ_014565	300	13	0	0	0	4	1	7	1	4	0	4	0
novel_circ_039637	300	1	1	1	1	1	1	0	0	0	0	0	0
novel_circ_038286	300	11	11	11	11	6	6	13	13	31	31	11	11
novel_circ_017868	300	0	0	7	5	2	2	0	0	2	0	0	0
novel_circ_039984	300	2	2	0	0	1	1	2	2	0	0	0	0
novel_circ_033476	300	303	0	117	1	70	0	204	0	267	0	197	0
novel_circ_022807	300	365	1	105	0	143	0	76	0	153	0	161	0
novel_circ_034977	300	2	2	1	1	0	0	0	0	0	0	0	0
novel_circ_004324	300	1	1	2	2	3	3	2	2	0	0	0	0
novel_circ_038277	300	7	7	3	3	1	1	2	2	0	0	3	3
novel_circ_015500	300	35	35	3	3	3	3	1	1	6	6	15	15
novel_circ_029752	300	352	1	141	1	192	0	95	0	133	0	88	0
novel_circ_031555	300	5	0	3	2	5	0	3	1	7	2	5	0
novel_circ_010481	300	40	3	24	3	18	0	10	0	16	0	19	0
novel_circ_034386	300	68	0	40	0	57	2	32	0	57	2	59	3
novel_circ_036692	300	2	0	3	1	3	1	5	2	7	2	5	1
novel_circ_001275	300	0	0	0	0	2	2	0	0	2	2	2	2
novel_circ_013251	300	18	0	19	0	11	1	9	0	11	0	5	0
novel_circ_001416	300	99	4	61	7	51	1	83	7	128	14	86	5
novel_circ_030339	300	0	0	1	1	1	1	0	0	6	6	3	3
novel_circ_024688	300	22	19	17	4	13	11	28	13	43	20	41	31
novel_circ_003632	300	12	12	0	0	0	0	1	0	3	0	0	0
novel_circ_019743	300	192	5	66	4	61	14	95	8	175	8	126	5
novel_circ_018791	300	1	1	1	0	0	0	0	0	3	1	1	0
novel_circ_016973	300	39	8	13	1	12	0	26	0	39	1	42	0
novel_circ_032541	300	1	1	0	0	0	0	0	0	0	0	0	0
novel_circ_000190	300	2	0	2	1	2	0	2	0	7	0	8	0
novel_circ_036323	300	0	0	0	0	1	1	0	0	0	0	0	0
novel_circ_012990	300	1	1	0	0	0	0	1	1	0	0	0	0
novel_circ_029207	300	0	0	0	0	2	2	0	0	0	0	0	0
novel_circ_013138	300	8	0	6	3	4	1	1	1	15	4	7	0
novel_circ_029321	300	1	1	0	0	0	0	1	1	1	1	1	1
novel_circ_024320	300	5	5	0	0	0	0	0	0	2	2	0	0
novel_circ_032270	300	2	2	0	0	0	0	1	1	0	0	0	0
novel_circ_033456	300	10	1	2	0	2	0	7	0	4	0	5	0
novel_circ_002634	300	0	0	1	1	0	0	0	0	1	1	0	0
novel_circ_035684	300	0	0	2	2	0	0	0	0	0	0	0	0
novel_circ_013811	300	0	0	1	1	0	0	0	0	0	0	1	1
novel_circ_021243	300	21	21	7	7	13	13	4	4	5	5	4	4
novel_circ_012533	300	6	6	0	0	0	0	0	0	2	2	0	0
novel_circ_017508	300	1	1	2	1	0	0	0	0	3	3	1	0
novel_circ_021171	300	15	15	5	5	3	3	4	4	4	4	1	1
novel_circ_006000	300	8050	23	3475	1	3358	0	2369	0	2971	0	2479	4
novel_circ_031729	300	1	1	0	0	4	4	0	0	2	2	1	1
novel_circ_027702	300	20	1	8	0	5	0	6	0	20	0	20	0
novel_circ_028721	300	3	3	1	1	1	1	1	1	0	0	3	3
novel_circ_036162	294	0	0	1	1	0	0	0	0	0	0	0	0
novel_circ_029739	300	10	10	2	2	0	0	0	0	0	0	0	0
novel_circ_015933	300	17	0	10	1	7	0	8	0	9	0	7	0
novel_circ_018506	300	11	1	3	0	5	0	9	1	4	0	5	0
novel_circ_035723	300	9	3	5	0	7	0	0	0	10	0	3	0
novel_circ_018372	300	65	0	21	0	19	1	30	0	47	0	33	0
novel_circ_001929	300	1	1	0	0	0	0	0	0	0	0	3	0
novel_circ_012518	300	16	16	5	5	5	5	8	8	5	5	13	13
novel_circ_029770	300	1535	1	946	0	802	0	1401	0	3616	0	2702	0
novel_circ_009722	300	6	6	1	1	7	7	11	11	13	13	4	4
novel_circ_032217	300	1788	7	744	0	787	0	477	0	1217	0	1092	0
novel_circ_028994	300	361	0	225	4	155	1	800	7	1536	21	1069	4
novel_circ_039477	246	1	1	0	0	0	0	0	0	0	0	0	0
novel_circ_007039	300	1	1	0	0	0	0	0	0	2	2	0	0
novel_circ_004666	300	9	1	6	0	4	0	5	0	7	0	2	0
novel_circ_035081	300	13	1	6	0	11	0	22	0	49	0	40	0
novel_circ_004242	300	1	0	1	1	0	0	1	0	4	0	2	0
novel_circ_022957	300	43	43	5	5	1	1	1	1	9	9	2	2
novel_circ_010079	300	65	50	28	25	28	26	30	26	47	38	27	24
novel_circ_031153	300	10921	34	4927	7	4037	10	6305	9	11006	10	11220	7
novel_circ_012323	300	99	2	50	1	31	0	55	0	96	1	84	1
novel_circ_035662	300	19	19	15	15	7	7	24	24	33	33	34	34
novel_circ_003559	300	5	0	1	0	11	2	0	0	5	0	1	1
novel_circ_019766	300	58	48	47	3	16	2	20	2	82	0	63	6
novel_circ_004459	300	22	1	15	0	1	0	5	0	3	2	4	0
novel_circ_007277	300	0	0	0	0	2	2	0	0	2	2	0	0
novel_circ_036117	300	1	1	0	0	0	0	0	0	0	0	0	0
novel_circ_035852	300	83	10	31	7	30	4	41	16	123	56	84	43
novel_circ_032480	300	87	20	41	7	23	0	33	7	63	14	45	8
novel_circ_030874	300	2	2	1	1	0	0	0	0	0	0	0	0
novel_circ_039563	300	2	2	0	0	1	1	1	1	0	0	0	0
novel_circ_013326	300	1	1	0	0	1	1	0	0	0	0	0	0
novel_circ_035672	300	74	1	31	0	10	0	27	0	40	0	55	0
novel_circ_022174	300	0	0	2	1	1	0	0	0	0	0	0	0
novel_circ_027000	300	6	1	0	0	2	0	3	0	0	0	3	0
novel_circ_026658	300	1	1	0	0	0	0	2	1	0	0	0	0
novel_circ_021890	300	1	1	0	0	0	0	0	0	0	0	0	0
novel_circ_021655	300	1161	4	415	3	409	1	310	5	686	0	583	4
novel_circ_010324	300	10	3	9	0	4	0	3	0	6	0	0	0
novel_circ_031474	300	0	0	0	0	2	2	0	0	0	0	0	0
novel_circ_029115	300	3	3	1	0	1	1	0	0	6	6	4	2
novel_circ_019552	300	1	1	0	0	0	0	0	0	0	0	0	0
novel_circ_003812	300	6	3	3	2	2	0	2	1	8	4	4	0
novel_circ_012464	300	0	0	0	0	2	2	0	0	0	0	0	0
novel_circ_002864	300	26	0	8	1	9	0	5	0	17	0	14	0
novel_circ_023428	300	5	5	1	1	1	1	0	0	3	3	2	2
novel_circ_019520	300	102	11	54	11	44	13	45	10	75	14	59	19
novel_circ_011391	300	41	41	53	53	33	33	64	64	76	76	52	52
novel_circ_006391	300	27	1	17	0	12	2	10	2	17	0	13	0
novel_circ_035169	300	1	1	0	0	0	0	0	0	3	3	1	1
novel_circ_004615	300	2	2	0	0	2	2	1	1	2	2	1	1
novel_circ_034964	300	127	0	67	3	65	4	82	1	95	0	108	2
novel_circ_034110	300	5	0	2	0	4	1	2	1	2	0	3	3
novel_circ_007216	300	1	0	4	1	0	0	2	1	4	0	4	0
novel_circ_024131	300	104	0	35	0	43	3	41	0	62	2	67	0
novel_circ_006663	300	59	2	14	2	11	0	28	0	15	0	22	3
novel_circ_016651	300	3	1	1	1	5	3	5	0	1	0	1	0
novel_circ_025101	300	1	1	0	0	0	0	0	0	0	0	0	0
novel_circ_020383	300	111	1	35	0	21	0	57	0	117	0	51	0
novel_circ_001988	300	0	0	1	1	0	0	0	0	0	0	0	0
novel_circ_013821	300	0	0	1	1	0	0	1	1	1	1	0	0
novel_circ_025561	300	33	33	0	0	2	2	2	2	1	1	1	1
novel_circ_010922	300	0	0	1	1	0	0	0	0	0	0	0	0
novel_circ_011581	300	4	1	1	0	2	0	5	4	3	1	4	0
novel_circ_014023	300	2	1	0	0	0	0	1	0	0	0	0	0
novel_circ_001535	300	1	1	0	0	0	0	0	0	0	0	0	0
novel_circ_013060	300	4	4	0	0	4	4	4	4	4	4	4	4
novel_circ_006080	300	9	2	14	4	9	4	9	1	9	1	13	2
novel_circ_012417	300	426	15	156	7	166	4	223	14	267	11	232	12
novel_circ_031041	300	0	0	0	0	4	4	0	0	1	0	0	0
novel_circ_002819	300	5	1	0	0	0	0	0	0	0	0	2	0
novel_circ_033299	300	23	23	3	3	2	2	2	2	2	2	7	7
novel_circ_019472	300	1	1	1	1	0	0	0	0	2	2	1	1
novel_circ_016833	300	1	1	0	0	0	0	0	0	0	0	0	0
novel_circ_030614	300	7	7	0	0	1	1	0	0	1	1	0	0
novel_circ_014821	300	6	1	8	0	3	0	4	0	7	0	10	0
novel_circ_003538	300	0	0	1	1	1	1	0	0	4	4	2	2
novel_circ_016283	300	2	2	9	9	1	1	7	7	4	4	3	3
novel_circ_029056	300	1	1	0	0	0	0	0	0	4	4	1	1
novel_circ_005083	300	2	2	3	3	2	2	1	1	4	4	1	1
novel_circ_030717	300	84	2	22	0	20	0	17	0	39	0	40	0
novel_circ_025669	300	1	1	0	0	0	0	3	3	0	0	0	0
novel_circ_014079	300	42	42	23	23	10	10	4	4	9	9	13	13
novel_circ_024238	300	71	71	29	29	55	55	41	41	79	79	57	57
novel_circ_010725	300	2	2	0	0	0	0	0	0	0	0	1	1
novel_circ_038557	300	2	2	0	0	0	0	0	0	0	0	0	0
novel_circ_038101	300	12	1	0	0	5	0	6	0	11	4	5	1
novel_circ_008641	300	1	1	0	0	0	0	0	0	3	0	0	0
novel_circ_031625	300	6	2	4	0	1	0	2	0	2	0	3	0
novel_circ_010858	300	51	1	31	0	17	0	29	0	58	0	47	0
novel_circ_010866	300	5	5	0	0	0	0	0	0	0	0	0	0
novel_circ_034925	300	85	2	32	0	32	0	13	0	28	0	26	0
novel_circ_018166	300	86	3	37	0	36	0	25	0	79	0	61	0
novel_circ_029918	300	51	4	38	3	30	0	37	0	68	0	37	0
novel_circ_037913	300	0	0	1	1	0	0	0	0	0	0	0	0
novel_circ_038728	300	97	97	9	9	10	10	28	28	61	61	39	39
novel_circ_000543	300	4	2	0	0	0	0	0	0	3	0	0	0
novel_circ_014955	300	10	2	6	0	5	0	0	0	15	0	8	0
novel_circ_021672	300	483	48	322	17	250	25	200	8	326	13	274	16
novel_circ_027389	300	5	0	3	1	4	0	0	0	5	0	1	0
novel_circ_011593	300	2	2	1	1	5	5	0	0	6	6	3	3
novel_circ_026907	300	9	1	12	0	5	0	16	0	9	1	14	0
novel_circ_022550	300	91	1	38	0	21	0	29	0	70	0	63	0
novel_circ_023040	300	1	1	0	0	0	0	0	0	0	0	0	0
novel_circ_027218	300	1	1	0	0	0	0	0	0	0	0	0	0
novel_circ_023107	300	1	1	0	0	0	0	0	0	0	0	0	0
novel_circ_024506	300	1	1	0	0	0	0	0	0	1	0	0	0
novel_circ_012703	300	9	2	0	0	2	1	0	0	3	0	4	2
novel_circ_028000	300	1	1	0	0	0	0	1	1	7	7	4	4
novel_circ_033193	300	31	0	16	0	7	1	8	0	8	0	13	0
novel_circ_011335	300	98	2	50	0	66	2	99	0	88	4	56	4
novel_circ_028424	300	1	1	0	0	0	0	0	0	1	1	0	0
novel_circ_016832	300	1	1	4	4	1	0	0	0	1	1	1	1
novel_circ_008376	300	33	1	18	0	8	0	11	0	18	0	17	0
novel_circ_024834	300	0	0	1	1	2	2	0	0	1	1	1	1
novel_circ_023867	300	428	0	186	0	157	2	85	0	124	3	131	0
novel_circ_020985	300	21	8	19	14	14	13	9	9	21	16	13	8
novel_circ_036977	300	5	5	2	2	1	1	2	2	6	6	4	4
novel_circ_011866	300	1	1	0	0	0	0	0	0	0	0	0	0
novel_circ_006059	300	0	0	0	0	2	2	6	6	6	6	4	4
novel_circ_032645	300	1	1	0	0	0	0	0	0	0	0	0	0
novel_circ_000202	300	43	1	24	1	33	0	34	0	35	0	39	0
novel_circ_026293	300	20	2	1	0	1	0	0	0	7	0	2	0
novel_circ_007869	300	42	7	35	3	25	0	25	2	32	0	27	1
novel_circ_028448	300	19	3	5	0	14	1	9	0	15	1	14	0
novel_circ_021567	300	29	0	25	0	20	1	12	0	27	0	13	0
novel_circ_014152	300	0	0	5	5	5	5	0	0	4	4	4	4
novel_circ_037621	300	3	3	1	1	0	0	0	0	0	0	1	1
novel_circ_001414	300	87	2	45	0	48	0	77	0	63	0	76	0
novel_circ_029780	300	9	9	0	0	1	1	0	0	0	0	0	0
novel_circ_017612	300	4	4	0	0	0	0	0	0	0	0	2	2
novel_circ_039727	300	0	0	3	3	1	1	1	1	1	1	0	0
novel_circ_001811	300	0	0	1	1	0	0	1	1	0	0	0	0
novel_circ_027611	300	8	2	1	0	0	0	0	0	0	0	2	1
novel_circ_005028	300	43	5	18	2	16	0	35	1	50	3	36	0
novel_circ_012699	300	9	9	1	1	0	0	0	0	1	1	1	1
novel_circ_021463	300	1	1	0	0	1	1	0	0	1	1	0	0
novel_circ_001019	300	2	2	0	0	0	0	0	0	0	0	0	0
novel_circ_009052	300	213	1	107	0	74	0	52	0	181	0	201	0
novel_circ_029956	300	1	1	0	0	0	0	0	0	0	0	0	0
novel_circ_020221	300	5	5	0	0	0	0	0	0	0	0	0	0
novel_circ_022108	300	0	0	4	4	0	0	2	2	2	2	4	4
novel_circ_038550	300	9	9	0	0	1	1	0	0	1	1	2	2
novel_circ_034411	300	26	26	5	5	5	5	9	9	28	28	11	11
novel_circ_013616	300	26	12	7	0	4	0	1	0	14	0	12	0
novel_circ_019528	300	33	23	5	2	8	5	22	11	32	11	16	10
novel_circ_023992	300	195	195	3	3	0	0	5	5	21	21	19	19
novel_circ_010722	300	1089	13	356	1	457	0	234	0	386	1	262	0
novel_circ_038129	300	1029	439	266	38	257	36	558	71	863	170	707	107
novel_circ_011078	300	12	1	3	1	3	0	5	0	9	0	4	0
novel_circ_015996	300	1	1	0	0	0	0	1	1	0	0	0	0
novel_circ_037962	300	5	0	3	1	0	0	4	0	5	1	6	0
novel_circ_025737	300	2	1	1	1	0	0	3	0	2	0	3	0
novel_circ_011494	300	13	11	0	0	0	0	1	1	1	1	0	0
novel_circ_020836	300	1	1	0	0	0	0	0	0	0	0	0	0
novel_circ_039770	222	3	3	0	0	1	1	2	2	2	2	0	0
novel_circ_025605	300	4	1	1	0	1	0	0	0	2	0	1	0
novel_circ_020369	300	70	1	21	0	17	0	39	0	80	0	78	0
novel_circ_014725	300	3	0	7	4	7	3	5	2	5	5	3	3
novel_circ_007562	300	10	10	3	3	0	0	4	4	5	5	4	4
novel_circ_023986	300	2	2	0	0	0	0	0	0	0	0	0	0
novel_circ_004342	300	7	7	0	0	0	0	0	0	1	1	0	0
novel_circ_014012	300	1	1	1	1	0	0	0	0	0	0	0	0
novel_circ_010146	300	13	2	10	6	11	9	8	3	21	17	13	9
novel_circ_034336	300	1	1	1	0	1	1	3	2	0	0	1	1
novel_circ_028551	300	0	0	2	2	4	4	4	4	5	5	5	5
novel_circ_022044	300	17	1	7	0	3	0	17	0	20	0	19	0
novel_circ_026963	300	0	0	1	1	0	0	0	0	0	0	0	0
novel_circ_019372	300	28	2	29	0	11	0	32	2	61	1	14	1
novel_circ_025511	300	1	1	0	0	0	0	0	0	0	0	0	0
novel_circ_027204	300	0	0	1	1	0	0	0	0	0	0	0	0
novel_circ_015134	300	492	3	283	0	284	0	222	1	444	3	386	0
novel_circ_009994	300	5	3	3	0	2	2	1	0	0	0	4	4
novel_circ_000163	300	4	1	5	2	0	0	1	0	0	0	3	1
novel_circ_004890	300	10	0	5	1	5	0	3	0	7	0	4	0
novel_circ_006861	300	20	1	6	0	8	0	3	0	5	0	14	0
novel_circ_024002	300	18	0	41	0	31	1	47	0	81	2	45	0
novel_circ_033970	300	9	3	6	1	4	0	7	4	4	1	0	0
novel_circ_030049	300	20	1	9	0	6	0	4	0	12	0	8	0
novel_circ_019620	300	19	0	8	1	10	0	7	0	7	0	14	0
novel_circ_034117	300	14	2	3	0	7	0	1	0	16	0	12	0
novel_circ_022452	300	86	85	11	11	17	14	10	9	20	18	20	18
novel_circ_022959	300	8	8	0	0	2	2	0	0	2	2	3	3
novel_circ_034701	300	2	0	9	8	1	0	2	1	6	4	2	1
novel_circ_009686	300	0	0	2	2	0	0	1	1	8	8	2	2
novel_circ_039296	300	3	3	1	1	1	1	0	0	1	1	0	0
novel_circ_012505	300	2	2	0	0	1	1	0	0	6	6	3	3
novel_circ_024821	300	415	9	213	2	197	1	294	2	441	10	468	9
novel_circ_013480	300	1	1	0	0	0	0	1	1	0	0	0	0
novel_circ_037347	300	3	1	1	1	0	0	2	0	1	1	1	1
novel_circ_013048	300	338	338	637	637	452	452	571	571	870	870	683	683
novel_circ_006607	300	37	7	25	4	11	1	12	2	15	0	8	0
novel_circ_021403	300	4	4	1	1	0	0	1	1	2	2	4	4
novel_circ_017765	300	2	2	0	0	0	0	0	0	0	0	0	0
novel_circ_026677	300	5	5	1	1	1	1	5	5	0	0	0	0
novel_circ_009682	300	0	0	2	2	0	0	3	3	5	5	2	2
novel_circ_035884	300	0	0	0	0	1	1	0	0	0	0	0	0
novel_circ_037489	300	4	1	3	0	2	1	0	0	1	0	0	0
novel_circ_009810	300	680	1	611	2	598	2	1319	0	2199	2	1799	4
novel_circ_002167	300	2	1	1	0	0	0	0	0	0	0	2	0
novel_circ_008672	300	12	6	11	8	10	9	21	19	21	16	22	15
novel_circ_009827	300	31	31	16	16	3	3	11	11	31	31	16	16
novel_circ_003146	300	63	61	17	12	17	10	6	5	29	22	30	28
novel_circ_005006	300	62	1	60	2	48	0	14	1	38	0	14	1
novel_circ_019017	300	1	1	2	2	2	2	0	0	1	1	6	6
novel_circ_019401	300	79	79	2	2	0	0	0	0	0	0	0	0
novel_circ_036477	300	10	8	5	2	0	0	3	0	8	0	0	0
novel_circ_039051	272	2	2	0	0	0	0	0	0	0	0	0	0
novel_circ_027240	300	65	7	86	1	77	1	91	4	123	2	78	0
novel_circ_033884	300	1	1	0	0	0	0	0	0	0	0	0	0
novel_circ_016038	300	2	2	0	0	0	0	0	0	0	0	1	1
novel_circ_017574	300	2	2	0	0	0	0	0	0	0	0	0	0
novel_circ_009749	300	42	42	20	20	4	4	20	20	35	35	34	34
novel_circ_015818	300	0	0	0	0	1	1	1	1	1	0	0	0
novel_circ_018924	300	12	1	5	2	3	1	12	2	29	10	24	2
novel_circ_000933	300	10	3	3	0	3	0	4	2	4	0	2	1
novel_circ_005454	300	36	4	14	0	14	0	26	0	48	1	18	0
novel_circ_005181	300	9	9	8	8	6	6	4	4	8	8	6	6
novel_circ_027318	300	6	6	1	1	0	0	0	0	0	0	0	0
novel_circ_010853	300	17	17	40	40	28	28	52	52	47	47	42	42
novel_circ_023889	300	48	3	28	1	18	1	4	0	17	0	16	0
novel_circ_019560	300	20	20	11	11	11	11	1	1	4	4	3	3
novel_circ_009844	300	2	2	1	1	1	1	3	3	0	0	3	3
novel_circ_020721	216	7	7	5	5	2	2	5	5	4	4	7	7
novel_circ_009636	300	117	117	26	26	34	34	43	43	72	72	75	75
novel_circ_028340	300	4	0	2	1	7	5	5	2	6	0	4	3
novel_circ_039115	300	1	1	2	1	4	1	3	2	1	1	1	0
novel_circ_002391	300	1136	12	442	5	423	0	364	0	681	12	724	3
novel_circ_005665	300	2	2	0	0	0	0	0	0	0	0	1	1
novel_circ_001735	300	0	0	0	0	1	1	0	0	0	0	0	0
novel_circ_005551	300	42	42	2	2	3	3	2	2	12	12	2	2
novel_circ_005608	300	2	1	0	0	0	0	0	0	0	0	0	0
novel_circ_031795	300	2	2	0	0	0	0	0	0	0	0	2	2
novel_circ_026990	300	12	12	2	2	1	1	0	0	0	0	3	3
novel_circ_034642	300	1300	1	686	0	478	0	862	0	1465	1	1095	0
novel_circ_004536	300	5	2	1	1	3	0	1	0	8	0	6	0
novel_circ_001885	300	0	0	0	0	1	1	0	0	0	0	0	0
novel_circ_015355	300	11	1	3	0	5	0	12	0	22	3	19	1
novel_circ_019566	300	3	3	0	0	3	3	0	0	0	0	0	0
novel_circ_011855	300	88	24	45	5	36	2	39	3	71	3	45	2
novel_circ_009663	300	5	5	1	1	0	0	0	0	0	0	1	1
novel_circ_003411	300	38	7	2	1	10	1	3	3	5	1	2	2
novel_circ_006917	300	37	2	9	0	7	0	14	0	29	0	10	1
novel_circ_025531	300	0	0	1	1	0	0	3	3	0	0	0	0
novel_circ_031456	300	1	1	0	0	0	0	0	0	0	0	0	0
novel_circ_028496	300	2	1	9	0	8	0	10	0	5	0	7	0
novel_circ_014095	300	33	23	11	6	12	7	12	6	12	5	14	2
novel_circ_014988	300	18	18	0	0	4	4	5	5	2	2	8	8
novel_circ_024216	300	6	0	8	2	1	0	1	0	8	0	2	0
novel_circ_009652	300	4	4	0	0	1	1	0	0	0	0	3	3
novel_circ_037203	300	4	4	2	2	1	1	4	4	2	2	3	3
novel_circ_037883	300	1	1	0	0	0	0	1	0	1	0	0	0
novel_circ_023457	300	3	1	4	1	3	1	5	1	9	3	9	5
novel_circ_019622	300	14	3	10	0	5	0	8	0	8	0	11	0
novel_circ_028426	300	16	3	21	0	11	0	18	0	22	0	16	0
novel_circ_011356	300	7	1	23	0	17	0	48	0	62	0	63	0
novel_circ_016311	300	26	3	16	0	16	0	11	0	13	0	10	0
novel_circ_020530	300	152	32	137	23	85	8	31	6	75	16	43	6
novel_circ_037149	300	3	3	0	0	0	0	0	0	0	0	0	0
novel_circ_000516	300	3	2	3	0	6	1	7	1	4	1	3	0
novel_circ_032295	300	4	4	0	0	0	0	0	0	0	0	0	0
novel_circ_013166	300	1	1	0	0	0	0	0	0	0	0	1	0
novel_circ_018337	300	5	0	0	0	1	1	0	0	0	0	0	0
novel_circ_011861	300	0	0	0	0	1	1	0	0	0	0	0	0
novel_circ_034360	300	18	2	9	1	12	0	19	4	53	9	49	0
novel_circ_034844	300	0	0	1	1	0	0	1	1	2	2	2	2
novel_circ_006891	300	1	1	0	0	0	0	4	4	0	0	0	0
novel_circ_009034	300	443	5	140	0	82	0	207	0	367	1	191	0
novel_circ_012952	300	461	128	312	213	326	215	349	263	568	394	424	267
novel_circ_020849	300	3	3	0	0	0	0	0	0	1	1	0	0
novel_circ_031003	300	6	0	9	1	16	0	14	1	28	0	21	1
novel_circ_012516	300	7	7	4	4	1	1	2	2	1	1	3	3
novel_circ_038594	300	3	3	0	0	1	1	0	0	0	0	0	0
novel_circ_023395	300	66	0	41	14	48	18	38	16	62	20	84	19
novel_circ_034332	300	1	1	0	0	0	0	2	2	0	0	3	3
novel_circ_006306	300	127	81	24	5	32	4	39	4	47	1	34	3
novel_circ_015102	300	1	0	1	1	0	0	1	0	1	0	1	0
novel_circ_011422	300	1	1	0	0	2	2	0	0	0	0	0	0
novel_circ_022297	300	166	6	90	2	96	1	60	7	160	1	118	1
novel_circ_009659	300	6	6	0	0	0	0	0	0	8	8	3	3
novel_circ_017764	300	161	6	89	0	73	2	60	0	233	2	175	2
novel_circ_009392	300	5	5	0	0	0	0	0	0	0	0	0	0
novel_circ_037968	300	10	1	2	0	14	0	3	0	7	0	2	0
novel_circ_012439	300	2	0	0	0	2	2	2	1	1	0	1	0
novel_circ_003114	300	0	0	4	4	0	0	0	0	1	1	1	1
novel_circ_004684	300	428	3	161	1	175	0	151	0	198	0	161	1
novel_circ_024795	300	1	1	0	0	4	4	6	6	3	3	0	0
novel_circ_019995	300	6	6	3	3	4	4	0	0	2	2	1	1
novel_circ_009124	300	11	2	2	1	1	1	3	0	5	4	2	1
novel_circ_032118	300	2	2	0	0	0	0	1	1	0	0	0	0
novel_circ_030616	300	238	108	131	54	136	70	57	32	110	54	64	28
novel_circ_022472	300	10	6	5	1	3	0	1	0	4	0	0	0
novel_circ_016096	300	54	13	33	22	30	15	33	10	61	27	48	15
novel_circ_019784	300	0	0	0	0	1	1	0	0	0	0	0	0
novel_circ_013362	300	11	1	4	1	1	1	4	2	15	4	4	1
novel_circ_003178	300	804	12	364	0	421	0	119	0	237	0	172	0
novel_circ_028566	300	3	0	1	1	0	0	0	0	0	0	1	1
novel_circ_007158	300	10	10	3	2	0	0	0	0	1	0	0	0
novel_circ_021863	300	0	0	1	1	0	0	0	0	0	0	1	1
novel_circ_016966	300	2	2	0	0	0	0	0	0	0	0	1	1
novel_circ_038855	300	2	2	0	0	0	0	0	0	1	1	0	0
novel_circ_021780	300	8	8	0	0	2	2	3	3	3	3	1	1
novel_circ_039939	300	3	3	0	0	1	1	0	0	0	0	0	0
novel_circ_011988	300	9	9	6	6	5	5	1	1	5	5	0	0
novel_circ_022922	300	6	1	1	0	0	0	1	0	0	0	1	0
novel_circ_024599	300	38	7	14	3	7	0	17	3	57	1	53	1
novel_circ_009088	300	5	4	3	0	4	0	2	0	3	0	0	0
novel_circ_036575	300	26	2	10	0	10	1	18	2	7	1	14	1
novel_circ_008876	300	39	0	21	0	9	1	24	0	34	0	29	0
novel_circ_023130	300	1	1	0	0	0	0	0	0	0	0	0	0
novel_circ_021417	300	21	1	5	0	6	0	9	1	24	0	19	1
novel_circ_024740	300	2	0	5	5	1	1	13	13	22	22	10	9
novel_circ_000461	300	0	0	1	1	0	0	0	0	0	0	0	0
novel_circ_019588	300	76	76	16	16	16	16	5	5	3	3	5	5
novel_circ_001013	300	12	0	3	1	3	0	1	0	1	0	2	0
novel_circ_027272	300	4	4	0	0	0	0	0	0	0	0	0	0
novel_circ_035952	300	2	2	1	1	0	0	0	0	0	0	2	2
novel_circ_039082	300	50	0	27	0	17	1	16	0	48	0	22	1
novel_circ_035435	300	60	1	43	0	14	0	22	0	76	0	59	0
novel_circ_020244	300	13	0	9	1	10	0	10	0	6	0	14	1
novel_circ_004680	300	151	3	99	26	128	25	53	12	130	20	98	18
novel_circ_015057	300	5	0	13	3	6	0	5	0	10	0	6	0
novel_circ_005769	300	107	2	53	0	53	0	90	0	196	0	137	1
novel_circ_003850	300	56	4	8	0	20	2	6	0	18	0	23	1
novel_circ_039388	228	3	3	2	2	1	1	0	0	0	0	0	0
novel_circ_030679	300	1	1	2	2	7	7	3	3	4	4	1	1
novel_circ_033731	300	32	1	9	0	7	0	17	0	11	0	13	0
novel_circ_000080	300	17	0	8	0	9	1	10	0	11	0	10	0
novel_circ_035976	300	0	0	2	1	2	2	0	0	0	0	2	2
novel_circ_038694	300	2	2	0	0	0	0	1	1	1	1	2	2
novel_circ_019635	300	1	1	0	0	0	0	0	0	0	0	0	0
novel_circ_038291	300	75	75	9	9	13	13	17	17	36	36	33	33
novel_circ_038862	300	3	3	4	4	2	2	6	6	10	10	3	3
novel_circ_037575	300	28	28	0	0	0	0	0	0	0	0	0	0
novel_circ_009820	300	0	0	3	3	0	0	0	0	1	1	2	2
novel_circ_003396	300	0	0	1	1	0	0	0	0	1	1	0	0
novel_circ_007041	300	0	0	4	4	0	0	1	1	2	2	4	4
novel_circ_029917	300	0	0	0	0	1	1	0	0	0	0	0	0
novel_circ_027480	300	29	29	4	4	7	7	3	3	10	10	15	15
novel_circ_037295	300	0	0	1	1	2	0	0	0	0	0	0	0
novel_circ_001387	300	0	0	1	1	0	0	0	0	0	0	0	0
novel_circ_008104	300	31	0	4	0	8	2	6	0	19	0	10	0
novel_circ_030204	300	1	1	1	0	0	0	0	0	1	1	0	0
novel_circ_013077	300	5	5	6	4	4	3	6	3	8	7	10	8
novel_circ_007947	300	2	2	0	0	0	0	0	0	0	0	0	0
novel_circ_029206	300	4	4	1	1	6	6	0	0	3	3	2	2
novel_circ_014415	300	82	82	2	2	1	1	1	1	3	3	2	2
novel_circ_001630	300	421	27	148	5	211	7	184	18	280	22	239	12
novel_circ_009726	300	1680	0	1522	1	1406	1	2231	0	3312	3	2991	5
novel_circ_012992	300	0	0	1	1	1	1	0	0	0	0	0	0
novel_circ_011815	300	1	1	0	0	0	0	0	0	1	1	0	0
novel_circ_018469	300	1	1	0	0	0	0	1	1	0	0	1	1
novel_circ_026329	300	1	1	0	0	0	0	0	0	0	0	0	0
novel_circ_039181	300	4	4	0	0	0	0	0	0	2	2	0	0
novel_circ_007153	300	2	2	0	0	0	0	0	0	0	0	0	0
novel_circ_013843	300	0	0	2	0	1	1	0	0	5	0	0	0
novel_circ_014753	300	21	4	4	0	5	3	4	0	3	2	6	1
[truncated: 2,070 more rows]
