# Supplementary material for: METTL3 facilitates the translation of CircSIK2 during chicken myogenesis in an m6A dependent manner
Source: PLoS Genet. 2025 Oct 31;21(10):e1011934. doi: 10.1371/journal.pgen.1011934 (PMC12578262; doi:10.1371/journal.pgen.1011934)
Supplement: S10 Table — (XLSX) [file pgen.1011934.s015.xlsx]

## Sheet: Table S9
ID	start	end	Index	Score
novel_circ_005749	101	274	IRES	0.556417
novel_circ_005749	151	324	IRES	0.647282
novel_circ_005749	201	374	IRES	0.531204
novel_circ_005749	251	424	IRES	0.561502
novel_circ_005749	301	474	IRES	0.546948
novel_circ_005749	351	524	IRES	0.718648
novel_circ_005749	401	574	IRES	0.723993
novel_circ_005762	51	224	IRES	0.511872
novel_circ_005762	401	574	IRES	0.509912
novel_circ_005762	451	624	IRES	0.563786
novel_circ_005762	901	1074	IRES	0.508737
novel_circ_005762	1101	1274	IRES	0.615402
novel_circ_005762	1151	1324	IRES	0.802316
novel_circ_005762	1251	1424	IRES	0.523586
novel_circ_005762	1951	2124	IRES	0.579971
novel_circ_005762	2001	2174	IRES	0.625327
novel_circ_005762	2051	2224	IRES	0.562633
novel_circ_005762	2242	2415	IRES	0.652559
novel_circ_005769	101	274	IRES	0.636342
novel_circ_005769	151	324	IRES	0.779631
novel_circ_005769	201	374	IRES	0.518975
novel_circ_005769	251	424	IRES	0.653144
novel_circ_005769	301	474	IRES	0.662878
novel_circ_005769	330	503	IRES	0.641257
novel_circ_005770	51	224	IRES	0.729084
novel_circ_005770	101	274	IRES	0.600184
novel_circ_005770	301	474	IRES	0.777392
novel_circ_005770	351	524	IRES	0.605989
novel_circ_005770	401	574	IRES	0.560636
novel_circ_005770	451	624	IRES	0.544409
novel_circ_005770	501	674	IRES	0.678615
novel_circ_005770	502	675	IRES	0.641257
novel_circ_005775	1	174	IRES	0.764612
novel_circ_005775	51	224	IRES	0.877321
novel_circ_005775	101	274	IRES	0.863042
novel_circ_005775	151	324	IRES	0.663983
novel_circ_005775	251	424	IRES	0.502947
novel_circ_005775	301	474	IRES	0.659033
novel_circ_005775	351	524	IRES	0.671261
novel_circ_005775	401	574	IRES	0.599742
novel_circ_005775	451	624	IRES	0.811717
novel_circ_005775	501	674	IRES	0.740568
novel_circ_005775	551	724	IRES	0.81006
novel_circ_005775	601	774	IRES	0.929007
novel_circ_005775	651	824	IRES	0.869755
novel_circ_005775	701	874	IRES	0.832885
novel_circ_005775	751	924	IRES	0.566914
novel_circ_005775	851	1024	IRES	0.617379
novel_circ_005775	901	1074	IRES	0.652654
novel_circ_005775	951	1124	IRES	0.818754
novel_circ_005775	1001	1174	IRES	0.811451
novel_circ_005775	1051	1224	IRES	0.576716
novel_circ_005775	1701	1874	IRES	0.708942
novel_circ_005775	1751	1924	IRES	0.779006
novel_circ_005775	1801	1974	IRES	0.876629
novel_circ_005775	1851	2024	IRES	0.76362
novel_circ_005775	1901	2074	IRES	0.660851
novel_circ_005775	1951	2124	IRES	0.585487
novel_circ_005775	2001	2174	IRES	0.653671
novel_circ_005775	2051	2224	IRES	0.679139
novel_circ_005775	2101	2274	IRES	0.660561
novel_circ_005775	2151	2324	IRES	0.803667
novel_circ_005775	2201	2374	IRES	0.777753
novel_circ_005775	2251	2424	IRES	0.712209
novel_circ_005775	2301	2474	IRES	0.817104
novel_circ_005775	2351	2524	IRES	0.654326
novel_circ_005775	2601	2774	IRES	0.514075
novel_circ_005775	2651	2824	IRES	0.508544
novel_circ_005775	2901	3074	IRES	0.578713
novel_circ_005775	2951	3124	IRES	0.628109
novel_circ_005775	3001	3174	IRES	0.710329
novel_circ_005775	3051	3224	IRES	0.653042
novel_circ_005775	3101	3274	IRES	0.583757
novel_circ_005775	3151	3324	IRES	0.664716
novel_circ_005775	3201	3374	IRES	0.518755
novel_circ_005775	3251	3424	IRES	0.508059
novel_circ_005775	3601	3774	IRES	0.546617
novel_circ_005775	3801	3974	IRES	0.603997
novel_circ_005775	3851	4024	IRES	0.57285
novel_circ_005775	3951	4124	IRES	0.523114
novel_circ_005775	4051	4224	IRES	0.609545
novel_circ_005775	4351	4524	IRES	0.68003
novel_circ_005775	5051	5224	IRES	0.699129
novel_circ_005775	5101	5274	IRES	0.867717
novel_circ_005775	5151	5324	IRES	0.84452
novel_circ_005775	5201	5374	IRES	0.704954
novel_circ_005806	401	574	IRES	0.551556
novel_circ_005806	451	624	IRES	0.615914
novel_circ_005806	501	674	IRES	0.693707
novel_circ_005806	551	724	IRES	0.613908
novel_circ_005806	801	974	IRES	0.597615
novel_circ_005806	851	1024	IRES	0.570577
novel_circ_005806	1301	1474	IRES	0.508981
novel_circ_005806	1351	1524	IRES	0.797052
novel_circ_005806	1401	1574	IRES	0.778252
novel_circ_005806	1451	1624	IRES	0.8796
novel_circ_005806	1501	1674	IRES	0.8161
novel_circ_005806	1551	1724	IRES	0.653729
novel_circ_005806	2051	2224	IRES	0.540849
novel_circ_005806	2101	2274	IRES	0.557915
novel_circ_005806	2151	2324	IRES	0.572771
novel_circ_005806	2201	2374	IRES	0.616675
novel_circ_005806	2251	2424	IRES	0.529077
novel_circ_005806	2351	2524	IRES	0.522846
novel_circ_005843	51	224	IRES	0.650621
novel_circ_005843	151	324	IRES	0.559797
novel_circ_005843	201	374	IRES	0.600574
novel_circ_005843	251	424	IRES	0.533315
novel_circ_005843	301	474	IRES	0.729612
novel_circ_005843	551	724	IRES	0.623404
novel_circ_005843	601	774	IRES	0.528219
novel_circ_005843	851	1024	IRES	0.676365
novel_circ_005843	901	1074	IRES	0.647948
novel_circ_005843	951	1124	IRES	0.820814
novel_circ_005843	1001	1174	IRES	0.944019
novel_circ_005843	1051	1224	IRES	0.941723
novel_circ_005843	1101	1274	IRES	0.940188
novel_circ_005843	1151	1324	IRES	0.747539
novel_circ_005843	1201	1374	IRES	0.557586
novel_circ_005843	1301	1474	IRES	0.524076
novel_circ_005843	1351	1524	IRES	0.745425
novel_circ_005843	1401	1574	IRES	0.780978
novel_circ_005843	1451	1624	IRES	0.778125
novel_circ_005843	1501	1674	IRES	0.746295
novel_circ_005843	1551	1724	IRES	0.541083
novel_circ_005843	1651	1824	IRES	0.607567
novel_circ_005843	1701	1874	IRES	0.678669
novel_circ_005843	1751	1924	IRES	0.80943
novel_circ_005843	1801	1974	IRES	0.89161
novel_circ_005843	1851	2024	IRES	0.823498
novel_circ_005843	1901	2074	IRES	0.796673
novel_circ_005843	1951	2124	IRES	0.779801
novel_circ_005843	2001	2174	IRES	0.629972
novel_circ_005843	2051	2224	IRES	0.82086
novel_circ_005843	2101	2274	IRES	0.828693
novel_circ_005843	2151	2324	IRES	0.880909
novel_circ_005843	2201	2374	IRES	0.702573
novel_circ_005843	2251	2424	IRES	0.626868
novel_circ_005843	2301	2474	IRES	0.634734
novel_circ_005843	2351	2524	IRES	0.710776
novel_circ_005843	2401	2574	IRES	0.723459
novel_circ_005843	2451	2624	IRES	0.933693
novel_circ_005843	2501	2674	IRES	0.926264
novel_circ_005843	2551	2724	IRES	0.953076
novel_circ_005843	2601	2774	IRES	0.707466
novel_circ_005843	2651	2824	IRES	0.789063
novel_circ_005843	2701	2874	IRES	0.763247
novel_circ_005843	2751	2924	IRES	0.70308
novel_circ_005843	2801	2974	IRES	0.609788
novel_circ_005843	2851	3024	IRES	0.708382
novel_circ_005843	2901	3074	IRES	0.775501
novel_circ_005843	2951	3124	IRES	0.821525
novel_circ_005843	3001	3174	IRES	0.724548
novel_circ_005843	3051	3224	IRES	0.586201
novel_circ_005843	3087	3260	IRES	0.595918
novel_circ_005844	101	274	IRES	0.546901
novel_circ_005844	851	1024	IRES	0.551714
novel_circ_005844	901	1074	IRES	0.509934
novel_circ_005844	951	1124	IRES	0.608276
novel_circ_005844	1001	1174	IRES	0.657319
novel_circ_005844	1051	1224	IRES	0.802551
novel_circ_005844	1101	1274	IRES	0.840479
novel_circ_005844	1151	1324	IRES	0.837065
novel_circ_005844	1201	1374	IRES	0.625307
novel_circ_005844	1601	1774	IRES	0.570402
novel_circ_005844	1651	1824	IRES	0.658468
novel_circ_005844	1701	1874	IRES	0.606318
novel_circ_005844	1751	1924	IRES	0.747079
novel_circ_005844	1801	1974	IRES	0.675022
novel_circ_005844	1851	2024	IRES	0.583246
novel_circ_005844	1951	2124	IRES	0.518825
novel_circ_005844	2151	2324	IRES	0.516408
novel_circ_005844	2201	2374	IRES	0.628782
novel_circ_005844	2251	2424	IRES	0.619661
novel_circ_005844	2401	2574	IRES	0.529214
novel_circ_005880	1	174	IRES	0.543101
novel_circ_005880	51	224	IRES	0.611286
novel_circ_005880	101	274	IRES	0.661216
novel_circ_005880	151	324	IRES	0.737856
novel_circ_005880	201	374	IRES	0.848299
novel_circ_005880	251	424	IRES	0.857068
novel_circ_005880	301	474	IRES	0.871079
novel_circ_005880	351	524	IRES	0.803103
novel_circ_005880	382	555	IRES	0.863273
novel_circ_005881	1	end	IRES	0.722123
novel_circ_005896	201	374	IRES	0.679103
novel_circ_005896	251	424	IRES	0.85161
novel_circ_005896	301	474	IRES	0.877009
novel_circ_005896	351	524	IRES	0.875475
novel_circ_005896	401	574	IRES	0.762962
novel_circ_005896	451	624	IRES	0.623548
novel_circ_005896	751	924	IRES	0.560385
novel_circ_005896	755	928	IRES	0.64963
novel_circ_005903	1	174	IRES	0.766592
novel_circ_005903	51	224	IRES	0.766169
novel_circ_005903	101	274	IRES	0.734222
novel_circ_005903	151	324	IRES	0.643045
novel_circ_005903	158	331	IRES	0.695924
novel_circ_005910	51	224	IRES	0.525861
novel_circ_005910	101	274	IRES	0.560725
novel_circ_005910	151	324	IRES	0.530069
novel_circ_005910	201	374	IRES	0.698439
novel_circ_005910	251	424	IRES	0.854312
novel_circ_005910	284	457	IRES	0.844421
novel_circ_005911	1	174	IRES	0.64027
novel_circ_005911	251	424	IRES	0.64063
novel_circ_005911	301	474	IRES	0.698918
novel_circ_005911	351	524	IRES	0.709706
novel_circ_005911	401	574	IRES	0.618655
novel_circ_005911	451	624	IRES	0.626477
novel_circ_005911	482	655	IRES	0.683056
novel_circ_005921	51	224	IRES	0.627333
novel_circ_005921	101	274	IRES	0.756602
novel_circ_005921	151	324	IRES	0.794927
novel_circ_005921	201	374	IRES	0.661267
novel_circ_005921	251	424	IRES	0.61118
novel_circ_005921	701	874	IRES	0.5697
novel_circ_005921	751	924	IRES	0.577446
novel_circ_005921	851	1024	IRES	0.502766
novel_circ_005921	951	1124	IRES	0.697139
novel_circ_005921	1001	1174	IRES	0.724669
novel_circ_005921	1051	1224	IRES	0.504878
novel_circ_005921	1101	1274	IRES	0.647666
novel_circ_005921	1151	1324	IRES	0.586638
novel_circ_005921	1201	1374	IRES	0.752274
novel_circ_005921	1251	1424	IRES	0.623624
novel_circ_005921	1301	1474	IRES	0.512628
novel_circ_005921	1351	1524	IRES	0.749201
novel_circ_005921	1401	1574	IRES	0.630321
novel_circ_005921	1451	1624	IRES	0.746761
novel_circ_005921	1501	1674	IRES	0.572889
novel_circ_005921	1551	1724	IRES	0.630555
novel_circ_005921	1601	1774	IRES	0.73198
novel_circ_005921	1651	1824	IRES	0.738789
novel_circ_005921	1701	1874	IRES	0.526586
novel_circ_005921	1751	1924	IRES	0.650941
novel_circ_005921	1801	1974	IRES	0.611873
novel_circ_005921	1851	2024	IRES	0.718404
novel_circ_005921	1901	2074	IRES	0.78483
novel_circ_005921	1951	2124	IRES	0.83351
novel_circ_005921	2001	2174	IRES	0.916951
novel_circ_005921	2051	2224	IRES	0.936789
novel_circ_005921	2101	2274	IRES	0.844014
novel_circ_005921	2136	2309	IRES	0.787899
novel_circ_005928	201	374	IRES	0.55169
novel_circ_005928	251	424	IRES	0.677919
novel_circ_005928	301	474	IRES	0.886751
novel_circ_005928	351	524	IRES	0.83302
novel_circ_005928	401	574	IRES	0.873131
novel_circ_005928	451	624	IRES	0.811711
novel_circ_005928	501	674	IRES	0.735289
novel_circ_005928	551	724	IRES	0.721256
novel_circ_005928	601	774	IRES	0.634234
novel_circ_005928	651	824	IRES	0.545479
novel_circ_005932	201	374	IRES	0.571971
novel_circ_005932	251	424	IRES	0.669456
novel_circ_005932	301	474	IRES	0.669688
novel_circ_005932	351	524	IRES	0.752643
novel_circ_005932	401	574	IRES	0.877428
novel_circ_005932	451	624	IRES	0.853988
novel_circ_005932	501	674	IRES	0.961429
novel_circ_005932	551	724	IRES	0.928404
novel_circ_005932	601	774	IRES	0.724395
novel_circ_005932	651	824	IRES	0.755781
novel_circ_005932	701	874	IRES	0.714372
novel_circ_005932	751	924	IRES	0.746282
novel_circ_005932	801	974	IRES	0.78306
novel_circ_005932	851	1024	IRES	0.729019
novel_circ_005932	901	1074	IRES	0.759293
novel_circ_005932	951	1124	IRES	0.799468
novel_circ_005932	1001	1174	IRES	0.748599
novel_circ_005932	1101	1274	IRES	0.75985
novel_circ_005932	1151	1324	IRES	0.891069
novel_circ_005932	1201	1374	IRES	0.986967
novel_circ_005932	1251	1424	IRES	0.985009
novel_circ_005932	1301	1474	IRES	0.883097
novel_circ_005932	1351	1524	IRES	0.6338
novel_circ_005932	1401	1574	IRES	0.678728
novel_circ_005932	1451	1624	IRES	0.897672
novel_circ_005932	1501	1674	IRES	0.982463
novel_circ_005932	1551	1724	IRES	0.971105
novel_circ_005932	1601	1774	IRES	0.962682
novel_circ_005932	1651	1824	IRES	0.907575
novel_circ_005932	1701	1874	IRES	0.935707
novel_circ_005932	1751	1924	IRES	0.881259
novel_circ_005932	1801	1974	IRES	0.682053
novel_circ_005932	1851	2024	IRES	0.685117
novel_circ_005932	1901	2074	IRES	0.596755
novel_circ_005932	1951	2124	IRES	0.853661
novel_circ_005932	2001	2174	IRES	0.813125
novel_circ_005932	2051	2224	IRES	0.775626
novel_circ_005932	2101	2274	IRES	0.824342
novel_circ_005932	2151	2324	IRES	0.867912
novel_circ_005932	2201	2374	IRES	0.866052
novel_circ_005932	2251	2424	IRES	0.889581
novel_circ_005932	2301	2474	IRES	0.815545
novel_circ_005932	2351	2524	IRES	0.82379
novel_circ_005932	2401	2574	IRES	0.62486
novel_circ_005932	2451	2624	IRES	0.735503
novel_circ_005932	2501	2674	IRES	0.687992
novel_circ_005932	2551	2724	IRES	0.849663
novel_circ_005932	2601	2774	IRES	0.723326
novel_circ_005932	2651	2824	IRES	0.879508
novel_circ_005932	2701	2874	IRES	0.914055
novel_circ_005932	2751	2924	IRES	0.834074
novel_circ_005932	2801	2974	IRES	0.839147
novel_circ_005932	2851	3024	IRES	0.848422
novel_circ_005932	2901	3074	IRES	0.860177
novel_circ_005932	2951	3124	IRES	0.858954
novel_circ_005932	3001	3174	IRES	0.909663
novel_circ_005932	3051	3224	IRES	0.869348
novel_circ_005932	3101	3274	IRES	0.631769
novel_circ_005932	3151	3324	IRES	0.756152
novel_circ_005932	3201	3374	IRES	0.590286
novel_circ_005932	3251	3424	IRES	0.824062
novel_circ_005932	3301	3474	IRES	0.880346
novel_circ_005932	3351	3524	IRES	0.829103
novel_circ_005932	3401	3574	IRES	0.827127
novel_circ_005932	3451	3624	IRES	0.795733
novel_circ_005932	3501	3674	IRES	0.866072
novel_circ_005932	3551	3724	IRES	0.871297
novel_circ_005932	3601	3774	IRES	0.946997
novel_circ_005932	3651	3824	IRES	0.943188
novel_circ_005932	3701	3874	IRES	0.938831
novel_circ_005932	3751	3924	IRES	0.825274
novel_circ_005932	3801	3974	IRES	0.807493
novel_circ_005932	3851	4024	IRES	0.662854
novel_circ_005932	3901	4074	IRES	0.587573
novel_circ_005932	3951	4124	IRES	0.545225
novel_circ_005932	4051	4224	IRES	0.536507
novel_circ_005932	4251	4424	IRES	0.759988
novel_circ_005932	4301	4474	IRES	0.77319
novel_circ_005932	4351	4524	IRES	0.712002
novel_circ_005932	4401	4574	IRES	0.7569
novel_circ_005932	4451	4624	IRES	0.632471
novel_circ_005932	4501	4674	IRES	0.689678
novel_circ_005932	4551	4724	IRES	0.758535
novel_circ_005932	4601	4774	IRES	0.811091
novel_circ_005932	4651	4824	IRES	0.761441
novel_circ_005932	4701	4874	IRES	0.518526
novel_circ_005932	4751	4924	IRES	0.577582
novel_circ_005932	4801	4974	IRES	0.681575
novel_circ_005932	4851	5024	IRES	0.84505
novel_circ_005932	4901	5074	IRES	0.840811
novel_circ_005932	4951	5124	IRES	0.82978
novel_circ_005932	5001	5174	IRES	0.907726
novel_circ_005932	5051	5224	IRES	0.908795
novel_circ_005932	5101	5274	IRES	0.86772
novel_circ_005932	5151	5324	IRES	0.78079
novel_circ_005932	5201	5374	IRES	0.755215
novel_circ_005932	5251	5424	IRES	0.656975
novel_circ_005932	5301	5474	IRES	0.86156
novel_circ_005932	5351	5524	IRES	0.844828
novel_circ_005932	5401	5574	IRES	0.877516
novel_circ_005932	5451	5624	IRES	0.829946
novel_circ_005932	5501	5674	IRES	0.848209
novel_circ_005932	5551	5724	IRES	0.87496
novel_circ_005932	5601	5774	IRES	0.940338
novel_circ_005932	5651	5824	IRES	0.973867
novel_circ_005932	5701	5874	IRES	0.924173
novel_circ_005932	5751	5924	IRES	0.922127
novel_circ_005932	5801	5974	IRES	0.958592
novel_circ_005932	5851	6024	IRES	0.957137
novel_circ_005932	5901	6074	IRES	0.958221
novel_circ_005932	5951	6124	IRES	0.871341
novel_circ_005932	6001	6174	IRES	0.624435
novel_circ_005932	6051	6224	IRES	0.568124
novel_circ_005932	6101	6274	IRES	0.731657
novel_circ_005932	6151	6324	IRES	0.813144
novel_circ_005932	6201	6374	IRES	0.943737
novel_circ_005932	6251	6424	IRES	0.957033
novel_circ_005932	6301	6474	IRES	0.949259
novel_circ_005932	6351	6524	IRES	0.851239
novel_circ_005932	6401	6574	IRES	0.902651
novel_circ_005932	6451	6624	IRES	0.916776
novel_circ_005932	6501	6674	IRES	0.920984
novel_circ_005932	6551	6724	IRES	0.916315
novel_circ_005932	6601	6774	IRES	0.797559
novel_circ_005932	6651	6824	IRES	0.772873
novel_circ_005932	6701	6874	IRES	0.853557
novel_circ_005932	6751	6924	IRES	0.917309
novel_circ_005932	6801	6974	IRES	0.953774
novel_circ_005932	6851	7024	IRES	0.969794
novel_circ_005932	6901	7074	IRES	0.892799
novel_circ_005932	6951	7124	IRES	0.703858
novel_circ_005932	7001	7174	IRES	0.552931
novel_circ_005932	7051	7224	IRES	0.661209
novel_circ_005932	7101	7274	IRES	0.643634
novel_circ_005932	7151	7324	IRES	0.585562
novel_circ_005932	7201	7374	IRES	0.750825
novel_circ_005932	7251	7424	IRES	0.81414
novel_circ_005932	7301	7474	IRES	0.891181
novel_circ_005932	7351	7524	IRES	0.879974
novel_circ_005932	7401	7574	IRES	0.804191
novel_circ_005932	7451	7624	IRES	0.803741
novel_circ_005932	7501	7674	IRES	0.737441
novel_circ_005932	7551	7724	IRES	0.886095
novel_circ_005932	7601	7774	IRES	0.900873
novel_circ_005932	7651	7824	IRES	0.906188
novel_circ_005932	7701	7874	IRES	0.804243
novel_circ_005932	7751	7924	IRES	0.790493
novel_circ_005932	7801	7974	IRES	0.779899
novel_circ_005932	7851	8024	IRES	0.727569
novel_circ_005932	7901	8074	IRES	0.630532
novel_circ_005932	7951	8124	IRES	0.554697
novel_circ_005932	8001	8174	IRES	0.69884
novel_circ_005932	8051	8224	IRES	0.80368
novel_circ_005932	8101	8274	IRES	0.809464
novel_circ_005932	8151	8324	IRES	0.909369
novel_circ_005932	8201	8374	IRES	0.908874
novel_circ_005932	8251	8424	IRES	0.909355
novel_circ_005932	8301	8474	IRES	0.830728
novel_circ_005932	8351	8524	IRES	0.822038
novel_circ_005932	8401	8574	IRES	0.673214
novel_circ_005932	8451	8624	IRES	0.570701
novel_circ_005932	8651	8824	IRES	0.643516
novel_circ_005932	8701	8874	IRES	0.620615
novel_circ_005932	8751	8924	IRES	0.887884
novel_circ_005932	8801	8974	IRES	0.882532
novel_circ_005932	8851	9024	IRES	0.901603
novel_circ_005932	8901	9074	IRES	0.83161
novel_circ_005932	8951	9124	IRES	0.749778
novel_circ_005932	9001	9174	IRES	0.904344
novel_circ_005932	9051	9224	IRES	0.905737
novel_circ_005932	9101	9274	IRES	0.929278
novel_circ_005932	9151	9324	IRES	0.958976
novel_circ_005932	9201	9374	IRES	0.763356
novel_circ_005932	9251	9424	IRES	0.883801
novel_circ_005932	9301	9474	IRES	0.835224
novel_circ_005932	9351	9524	IRES	0.714726
novel_circ_005932	9401	9574	IRES	0.727689
novel_circ_005932	9451	9624	IRES	0.630766
novel_circ_005932	9501	9674	IRES	0.753606
novel_circ_005932	9551	9724	IRES	0.804925
novel_circ_005932	9601	9774	IRES	0.829613
novel_circ_005932	9651	9824	IRES	0.84749
novel_circ_005932	9701	9874	IRES	0.85673
novel_circ_005932	9751	9924	IRES	0.729644
novel_circ_005932	9801	9974	IRES	0.705696
novel_circ_005932	9851	10024	IRES	0.897652
novel_circ_005932	9901	10074	IRES	0.948334
novel_circ_005932	9951	10124	IRES	0.953154
novel_circ_005932	10001	10174	IRES	0.963084
novel_circ_005932	10051	10224	IRES	0.957407
novel_circ_005932	10101	10274	IRES	0.970398
novel_circ_005932	10151	10324	IRES	0.918961
novel_circ_005932	10201	10374	IRES	0.900365
novel_circ_005932	10251	10424	IRES	0.534753
novel_circ_005932	10301	10474	IRES	0.63623
novel_circ_005932	10351	10524	IRES	0.808733
novel_circ_005932	10401	10574	IRES	0.793587
novel_circ_005932	10451	10624	IRES	0.827891
novel_circ_005932	10501	10674	IRES	0.766694
novel_circ_005932	10551	10724	IRES	0.753766
novel_circ_005932	10601	10774	IRES	0.840378
novel_circ_005932	10651	10824	IRES	0.93486
novel_circ_005932	10701	10874	IRES	0.921177
novel_circ_005932	10751	10924	IRES	0.934597
novel_circ_005932	10801	10974	IRES	0.912461
novel_circ_005932	10851	11024	IRES	0.868144
novel_circ_005932	10901	11074	IRES	0.874355
novel_circ_005932	10951	11124	IRES	0.761741
novel_circ_005932	11001	11174	IRES	0.771492
novel_circ_005932	11051	11224	IRES	0.772783
novel_circ_005932	11101	11274	IRES	0.797855
novel_circ_005932	11151	11324	IRES	0.588609
novel_circ_005932	11301	11474	IRES	0.647944
novel_circ_005932	11351	11524	IRES	0.852623
novel_circ_005932	11401	11574	IRES	0.960689
novel_circ_005932	11451	11624	IRES	0.956418
novel_circ_005932	11501	11674	IRES	0.96959
novel_circ_005932	11551	11724	IRES	0.932815
novel_circ_005932	11601	11774	IRES	0.836958
novel_circ_005932	11651	11824	IRES	0.630118
novel_circ_005932	11701	11874	IRES	0.593443
novel_circ_005932	11751	11924	IRES	0.758765
novel_circ_005932	11801	11974	IRES	0.870872
novel_circ_005932	11851	12024	IRES	0.876644
novel_circ_005932	11901	12074	IRES	0.763634
novel_circ_005932	11951	12124	IRES	0.7279
novel_circ_005932	12001	12174	IRES	0.743914
novel_circ_005932	12051	12224	IRES	0.840717
novel_circ_005932	12101	12274	IRES	0.911688
novel_circ_005932	12151	12324	IRES	0.722425
novel_circ_005932	12251	12424	IRES	0.531069
novel_circ_005932	12301	12474	IRES	0.802473
novel_circ_005932	12351	12524	IRES	0.852151
novel_circ_005932	12401	12574	IRES	0.889894
novel_circ_005932	12451	12624	IRES	0.815321
novel_circ_005932	12501	12674	IRES	0.844978
novel_circ_005932	12551	12724	IRES	0.803414
novel_circ_005932	12601	12774	IRES	0.687761
novel_circ_005932	12651	12824	IRES	0.577185
novel_circ_005932	12701	12874	IRES	0.651746
novel_circ_005932	12751	12924	IRES	0.831093
novel_circ_005932	12801	12974	IRES	0.832821
novel_circ_005932	12851	13024	IRES	0.926417
novel_circ_005932	12901	13074	IRES	0.931316
novel_circ_005932	12951	13124	IRES	0.939661
novel_circ_005932	13001	13174	IRES	0.912725
novel_circ_005932	13051	13224	IRES	0.922222
novel_circ_005932	13101	13274	IRES	0.854959
novel_circ_005932	13151	13324	IRES	0.88468
novel_circ_005932	13201	13374	IRES	0.876045
novel_circ_005932	13251	13424	IRES	0.826722
novel_circ_005932	13301	13474	IRES	0.786763
novel_circ_005932	13351	13524	IRES	0.884141
novel_circ_005932	13401	13574	IRES	0.85047
novel_circ_005932	13451	13624	IRES	0.849503
novel_circ_005932	13501	13674	IRES	0.891572
novel_circ_005932	13551	13724	IRES	0.686337
novel_circ_005932	13651	13824	IRES	0.55802
novel_circ_005932	13701	13874	IRES	0.648528
novel_circ_005932	13751	13924	IRES	0.836983
novel_circ_005932	13801	13974	IRES	0.909068
novel_circ_005932	13851	14024	IRES	0.896783
novel_circ_005932	13901	14074	IRES	0.864809
novel_circ_005932	13951	14124	IRES	0.793344
novel_circ_005932	14001	14174	IRES	0.712466
novel_circ_005932	14051	14224	IRES	0.805066
novel_circ_005932	14101	14274	IRES	0.783863
novel_circ_005932	14151	14324	IRES	0.866467
novel_circ_005932	14201	14374	IRES	0.844753
novel_circ_005932	14251	14424	IRES	0.937114
novel_circ_005932	14301	14474	IRES	0.958581
novel_circ_005932	14351	14524	IRES	0.941498
novel_circ_005932	14401	14574	IRES	0.862243
novel_circ_005932	14451	14624	IRES	0.732555
novel_circ_005932	14501	14674	IRES	0.671444
novel_circ_005932	14551	14724	IRES	0.690769
novel_circ_005932	14601	14774	IRES	0.670244
novel_circ_005932	14651	14824	IRES	0.594489
novel_circ_005932	14701	14874	IRES	0.745901
novel_circ_005932	14751	14924	IRES	0.792259
novel_circ_005932	14801	14974	IRES	0.890667
novel_circ_005932	14851	15024	IRES	0.914665
novel_circ_005932	14901	15074	IRES	0.916384
novel_circ_005932	14951	15124	IRES	0.880709
novel_circ_005932	15001	15174	IRES	0.836678
novel_circ_005932	15051	15224	IRES	0.755434
novel_circ_005932	15101	15274	IRES	0.793484
novel_circ_005932	15151	15324	IRES	0.896777
novel_circ_005932	15201	15374	IRES	0.942798
novel_circ_005932	15251	15424	IRES	0.888104
novel_circ_005932	15301	15474	IRES	0.847589
novel_circ_005932	15351	15524	IRES	0.858579
novel_circ_005932	15401	15574	IRES	0.929873
novel_circ_005932	15451	15624	IRES	0.929017
novel_circ_005932	15501	15674	IRES	0.900478
novel_circ_005932	15551	15724	IRES	0.789354
novel_circ_005932	15601	15774	IRES	0.798322
novel_circ_005932	15651	15824	IRES	0.70164
novel_circ_005932	15701	15874	IRES	0.783727
novel_circ_005932	15751	15924	IRES	0.690351
novel_circ_005932	15801	15974	IRES	0.758215
novel_circ_005932	15851	16024	IRES	0.793264
novel_circ_005932	15901	16074	IRES	0.79981
novel_circ_005932	15951	16124	IRES	0.890818
novel_circ_005932	16001	16174	IRES	0.83796
novel_circ_005932	16051	16224	IRES	0.832439
novel_circ_005932	16101	16274	IRES	0.912641
novel_circ_005932	16151	16324	IRES	0.837925
novel_circ_005932	16201	16374	IRES	0.948675
novel_circ_005932	16251	16424	IRES	0.818257
novel_circ_005932	16301	16474	IRES	0.873476
novel_circ_005932	16351	16524	IRES	0.886166
novel_circ_005932	16401	16574	IRES	0.691736
novel_circ_005932	16451	16624	IRES	0.684282
novel_circ_005932	16501	16674	IRES	0.736348
novel_circ_005932	16551	16724	IRES	0.827288
novel_circ_005932	16601	16774	IRES	0.782962
novel_circ_005932	16635	16808	IRES	0.697537
novel_circ_005942	1	174	IRES	0.630025
novel_circ_005942	51	224	IRES	0.62465
novel_circ_005942	101	274	IRES	0.666673
novel_circ_005942	141	314	IRES	0.713782
novel_circ_005969	501	674	IRES	0.67595
novel_circ_005969	551	724	IRES	0.684386
novel_circ_005969	601	774	IRES	0.645757
novel_circ_005969	651	824	IRES	0.751883
novel_circ_005969	701	874	IRES	0.860871
novel_circ_005969	751	924	IRES	0.962356
novel_circ_005969	801	974	IRES	0.943251
novel_circ_005969	851	1024	IRES	0.977245
novel_circ_005969	901	1074	IRES	0.958892
novel_circ_005969	951	1124	IRES	0.890953
novel_circ_005969	1001	1174	IRES	0.871455
novel_circ_005969	1051	1224	IRES	0.839243
novel_circ_005969	1101	1274	IRES	0.922665
novel_circ_005969	1151	1324	IRES	0.826693
novel_circ_005969	1201	1374	IRES	0.824767
novel_circ_005969	1251	1424	IRES	0.735691
novel_circ_005969	1301	1474	IRES	0.846327
novel_circ_005969	1351	1524	IRES	0.800968
novel_circ_005969	1401	1574	IRES	0.819548
novel_circ_005969	1451	1624	IRES	0.914047
novel_circ_005969	1501	1674	IRES	0.904178
novel_circ_005969	1551	1724	IRES	0.886556
novel_circ_005969	1595	1768	IRES	0.872649
novel_circ_005989	1	174	IRES	0.820824
novel_circ_005989	51	224	IRES	0.779395
novel_circ_005989	68	241	IRES	0.796847
novel_circ_006014	1	174	IRES	0.729221
novel_circ_006014	51	224	IRES	0.753623
novel_circ_006014	101	274	IRES	0.698049
novel_circ_006023	1	174	IRES	0.673383
novel_circ_006023	51	224	IRES	0.68543
novel_circ_006023	101	274	IRES	0.707172
novel_circ_006023	151	324	IRES	0.711963
novel_circ_006023	201	374	IRES	0.59187
novel_circ_006023	251	424	IRES	0.624637
novel_circ_006023	301	474	IRES	0.620998
novel_circ_006023	351	524	IRES	0.722086
novel_circ_006023	401	574	IRES	0.820964
novel_circ_006023	451	624	IRES	0.729203
novel_circ_006023	501	674	IRES	0.802687
novel_circ_006023	551	724	IRES	0.847971
novel_circ_006023	601	774	IRES	0.767932
novel_circ_006023	651	824	IRES	0.851386
novel_circ_006023	701	874	IRES	0.688216
novel_circ_006023	751	924	IRES	0.538521
novel_circ_006023	801	974	IRES	0.558478
novel_circ_006023	951	1124	IRES	0.592673
novel_circ_006023	1001	1174	IRES	0.933755
novel_circ_006023	1051	1224	IRES	0.959194
novel_circ_006023	1101	1274	IRES	0.85265
novel_circ_006023	1151	1324	IRES	0.823692
novel_circ_006023	1201	1374	IRES	0.583182
novel_circ_006023	1451	1624	IRES	0.503313
novel_circ_006023	1551	1724	IRES	0.556686
novel_circ_006023	1601	1774	IRES	0.558883
novel_circ_006023	1651	1824	IRES	0.646019
novel_circ_006023	1701	1874	IRES	0.81908
novel_circ_006023	1751	1924	IRES	0.777666
novel_circ_006023	1765	1938	IRES	0.706216
novel_circ_006024	201	374	IRES	0.55512
novel_circ_006024	301	474	IRES	0.557922
novel_circ_006024	351	524	IRES	0.53191
novel_circ_006024	401	574	IRES	0.721661
novel_circ_006024	451	624	IRES	0.81908
novel_circ_006024	501	674	IRES	0.726262
novel_circ_006024	508	681	IRES	0.706216
novel_circ_006028	1	174	IRES	0.586256
novel_circ_006028	51	224	IRES	0.706305
novel_circ_006029	1	174	IRES	0.847891
novel_circ_006029	51	224	IRES	0.620152
novel_circ_006029	101	274	IRES	0.685826
novel_circ_006029	151	324	IRES	0.651492
novel_circ_006029	201	374	IRES	0.806232
novel_circ_006029	251	424	IRES	0.911822
novel_circ_006029	301	474	IRES	0.947319
novel_circ_006029	351	524	IRES	0.950445
novel_circ_006029	401	574	IRES	0.962708
novel_circ_006029	451	624	IRES	0.931082
novel_circ_006029	501	674	IRES	0.861928
novel_circ_006029	551	724	IRES	0.747087
novel_circ_006029	601	774	IRES	0.62776
novel_circ_006029	651	824	IRES	0.693681
novel_circ_006029	701	874	IRES	0.770858
novel_circ_006029	751	924	IRES	0.776944
novel_circ_006029	801	974	IRES	0.708057
novel_circ_006029	851	1024	IRES	0.794715
novel_circ_006029	901	1074	IRES	0.822756
novel_circ_006029	951	1124	IRES	0.899833
novel_circ_006029	1001	1174	IRES	0.951493
novel_circ_006029	1051	1224	IRES	0.918913
novel_circ_006029	1101	1274	IRES	0.928677
novel_circ_006029	1151	1324	IRES	0.900896
novel_circ_006029	1201	1374	IRES	0.930747
novel_circ_006029	1251	1424	IRES	0.967001
novel_circ_006029	1301	1474	IRES	0.966248
novel_circ_006029	1351	1524	IRES	0.976882
novel_circ_006029	1401	1574	IRES	0.931825
novel_circ_006029	1451	1624	IRES	0.930443
novel_circ_006029	1501	1674	IRES	0.89457
novel_circ_006029	1551	1724	IRES	0.862585
novel_circ_006029	1601	1774	IRES	0.885278
novel_circ_006029	1651	1824	IRES	0.859603
novel_circ_006029	1701	1874	IRES	0.907936
novel_circ_006029	1751	1924	IRES	0.893203
novel_circ_006029	1801	1974	IRES	0.930334
novel_circ_006029	1851	2024	IRES	0.827222
novel_circ_006029	1901	2074	IRES	0.749916
novel_circ_006029	1951	2124	IRES	0.736994
novel_circ_006029	2001	2174	IRES	0.845666
novel_circ_006029	2051	2224	IRES	0.931611
novel_circ_006029	2101	2274	IRES	0.927661
novel_circ_006029	2151	2324	IRES	0.890988
novel_circ_006029	2201	2374	IRES	0.793984
novel_circ_006029	2251	2424	IRES	0.75298
novel_circ_006029	2301	2474	IRES	0.841379
novel_circ_006029	2351	2524	IRES	0.913257
novel_circ_006029	2401	2574	IRES	0.967114
novel_circ_006029	2451	2624	IRES	0.975151
novel_circ_006029	2501	2674	IRES	0.969928
novel_circ_006029	2551	2724	IRES	0.947948
novel_circ_006029	2601	2774	IRES	0.917861
novel_circ_006029	2651	2824	IRES	0.877411
novel_circ_006029	2701	2874	IRES	0.793037
novel_circ_006029	2751	2924	IRES	0.923942
novel_circ_006029	2801	2974	IRES	0.930891
novel_circ_006029	2851	3024	IRES	0.960649
novel_circ_006029	2901	3074	IRES	0.921859
novel_circ_006029	2951	3124	IRES	0.869779
novel_circ_006029	3001	3174	IRES	0.90001
novel_circ_006029	3051	3224	IRES	0.831894
novel_circ_006029	3101	3274	IRES	0.898575
novel_circ_006029	3151	3324	IRES	0.9387
novel_circ_006029	3201	3374	IRES	0.95105
novel_circ_006029	3251	3424	IRES	0.878702
novel_circ_006029	3301	3474	IRES	0.935846
novel_circ_006029	3351	3524	IRES	0.879267
novel_circ_006029	3401	3574	IRES	0.957833
novel_circ_006029	3451	3624	IRES	0.906367
novel_circ_006029	3501	3674	IRES	0.8889
novel_circ_006029	3551	3724	IRES	0.500409
novel_circ_006029	3601	3774	IRES	0.679258
novel_circ_006029	3651	3824	IRES	0.833705
novel_circ_006029	3701	3874	IRES	0.877387
novel_circ_006029	3751	3924	IRES	0.844423
novel_circ_006029	3801	3974	IRES	0.613761
novel_circ_006029	3901	4074	IRES	0.648858
novel_circ_006029	3951	4124	IRES	0.838347
novel_circ_006029	4001	4174	IRES	0.845195
novel_circ_006029	4051	4224	IRES	0.874836
novel_circ_006029	4101	4274	IRES	0.854689
novel_circ_006029	4151	4324	IRES	0.937924
novel_circ_006029	4201	4374	IRES	0.942902
novel_circ_006029	4251	4424	IRES	0.87759
novel_circ_006029	4301	4474	IRES	0.795026
novel_circ_006029	4351	4524	IRES	0.553826
novel_circ_006029	4401	4574	IRES	0.522432
novel_circ_006029	4451	4624	IRES	0.641834
novel_circ_006029	4501	4674	IRES	0.737245
novel_circ_006029	4551	4724	IRES	0.851866
novel_circ_006029	4601	4774	IRES	0.907262
novel_circ_006029	4651	4824	IRES	0.920069
novel_circ_006029	4701	4874	IRES	0.875422
novel_circ_006029	4751	4924	IRES	0.791289
novel_circ_006029	4951	5124	IRES	0.775304
novel_circ_006029	4977	5150	IRES	0.824507
novel_circ_006059	101	274	IRES	0.506016
novel_circ_006059	151	324	IRES	0.643705
novel_circ_006059	172	345	IRES	0.812904
novel_circ_006075	1	174	IRES	0.5461
novel_circ_006075	51	224	IRES	0.548372
novel_circ_006075	101	274	IRES	0.503524
novel_circ_006075	801	974	IRES	0.552124
novel_circ_006075	851	1024	IRES	0.510997
novel_circ_006075	901	1074	IRES	0.620079
novel_circ_006075	1301	1474	IRES	0.732682
novel_circ_006075	1351	1524	IRES	0.758569
novel_circ_006075	1401	1574	IRES	0.849625
novel_circ_006075	1451	1624	IRES	0.693495
novel_circ_006075	1501	1674	IRES	0.518653
novel_circ_006075	1651	1824	IRES	0.528247
novel_circ_006075	1701	1874	IRES	0.661985
novel_circ_006075	1751	1924	IRES	0.729307
novel_circ_006075	1801	1974	IRES	0.706102
novel_circ_006075	1851	2024	IRES	0.643766
novel_circ_006075	1901	2074	IRES	0.748477
novel_circ_006075	1951	2124	IRES	0.706731
novel_circ_006075	2001	2174	IRES	0.68588
novel_circ_006075	2051	2224	IRES	0.595985
novel_circ_006075	2151	2324	IRES	0.576811
novel_circ_006075	2201	2374	IRES	0.626474
novel_circ_006075	2551	2724	IRES	0.68849
novel_circ_006075	2601	2774	IRES	0.832417
novel_circ_006075	2651	2824	IRES	0.796752
novel_circ_006075	2701	2874	IRES	0.720792
novel_circ_006075	2751	2924	IRES	0.600494
novel_circ_006075	3001	3174	IRES	0.508898
novel_circ_006075	3051	3224	IRES	0.556751
novel_circ_006075	3551	3724	IRES	0.778904
novel_circ_006075	3601	3774	IRES	0.825952
novel_circ_006075	3651	3824	IRES	0.878978
novel_circ_006075	3701	3874	IRES	0.707757
novel_circ_006075	3751	3924	IRES	0.521368
novel_circ_006075	3951	4124	IRES	0.59885
novel_circ_006075	4001	4174	IRES	0.637026
novel_circ_006075	4041	4214	IRES	0.760186
novel_circ_006079	1	174	IRES	0.5461
novel_circ_006079	51	224	IRES	0.548372
novel_circ_006079	101	274	IRES	0.503524
novel_circ_006080	101	274	IRES	0.63358
novel_circ_006080	151	324	IRES	0.934809
novel_circ_006080	201	374	IRES	0.937731
novel_circ_006080	251	424	IRES	0.954199
novel_circ_006080	301	474	IRES	0.914657
novel_circ_006080	351	524	IRES	0.902805
novel_circ_006080	401	574	IRES	0.917778
novel_circ_006080	451	624	IRES	0.835822
novel_circ_006080	501	674	IRES	0.915154
novel_circ_006080	551	724	IRES	0.795714
novel_circ_006080	601	774	IRES	0.90196
novel_circ_006080	651	824	IRES	0.794222
novel_circ_006080	701	874	IRES	0.827574
novel_circ_006080	751	924	IRES	0.789267
novel_circ_006080	801	974	IRES	0.839102
novel_circ_006080	851	1024	IRES	0.910564
novel_circ_006080	901	1074	IRES	0.795821
novel_circ_006080	951	1124	IRES	0.83497
novel_circ_006080	1001	1174	IRES	0.863476
novel_circ_006080	1051	1224	IRES	0.892654
novel_circ_006080	1101	1274	IRES	0.874909
novel_circ_006080	1151	1324	IRES	0.90845
novel_circ_006080	1201	1374	IRES	0.937292
novel_circ_006080	1251	1424	IRES	0.950399
novel_circ_006080	1301	1474	IRES	0.95315
novel_circ_006080	1351	1524	IRES	0.916125
novel_circ_006080	1401	1574	IRES	0.85544
novel_circ_006080	1451	1624	IRES	0.7859
novel_circ_006080	1501	1674	IRES	0.768755
novel_circ_006080	1551	1724	IRES	0.829017
novel_circ_006080	1601	1774	IRES	0.763722
novel_circ_006080	1651	1824	IRES	0.750537
novel_circ_006080	1701	1874	IRES	0.835763
novel_circ_006080	1751	1924	IRES	0.768763
novel_circ_006080	1801	1974	IRES	0.843834
novel_circ_006080	1851	2024	IRES	0.84232
novel_circ_006080	1901	2074	IRES	0.886873
novel_circ_006080	1951	2124	IRES	0.942038
novel_circ_006080	2001	2174	IRES	0.876166
novel_circ_006080	2051	2224	IRES	0.858416
novel_circ_006080	2101	2274	IRES	0.893371
novel_circ_006080	2151	2324	IRES	0.96916
novel_circ_006080	2201	2374	IRES	0.942499
novel_circ_006080	2251	2424	IRES	0.870519
novel_circ_006080	2301	2474	IRES	0.603997
novel_circ_006080	2851	3024	IRES	0.642057
novel_circ_006080	2901	3074	IRES	0.670354
novel_circ_006080	2951	3124	IRES	0.693985
novel_circ_006080	3001	3174	IRES	0.591517
novel_circ_006080	3251	3424	IRES	0.547197
novel_circ_006080	3301	3474	IRES	0.646998
novel_circ_006080	3351	3524	IRES	0.621967
novel_circ_006080	3401	3574	IRES	0.769394
novel_circ_006080	3451	3624	IRES	0.738195
novel_circ_006080	3501	3674	IRES	0.701198
novel_circ_006080	3551	3724	IRES	0.699847
novel_circ_006080	3601	3774	IRES	0.739429
novel_circ_006080	3609	3782	IRES	0.768434
novel_circ_006087	1	174	IRES	0.938971
novel_circ_006087	51	224	IRES	0.978941
novel_circ_006087	101	274	IRES	0.944051
novel_circ_006087	151	324	IRES	0.911524
novel_circ_006087	201	374	IRES	0.824413
novel_circ_006087	251	424	IRES	0.8885
novel_circ_006087	301	474	IRES	0.950179
novel_circ_006087	351	524	IRES	0.933809
novel_circ_006087	401	574	IRES	0.893136
novel_circ_006087	451	624	IRES	0.915097
novel_circ_006087	501	674	IRES	0.781613
novel_circ_006087	551	724	IRES	0.759431
novel_circ_006087	601	774	IRES	0.753526
novel_circ_006087	651	824	IRES	0.849773
novel_circ_006087	701	874	IRES	0.923977
novel_circ_006087	751	924	IRES	0.91801
novel_circ_006087	801	974	IRES	0.811351
novel_circ_006087	851	1024	IRES	0.702972
novel_circ_006087	901	1074	IRES	0.585684
novel_circ_006087	951	1124	IRES	0.511453
novel_circ_006087	1001	1174	IRES	0.590806
novel_circ_006087	1051	1224	IRES	0.709116
novel_circ_006087	1101	1274	IRES	0.862794
novel_circ_006087	1151	1324	IRES	0.795369
novel_circ_006087	1201	1374	IRES	0.836249
novel_circ_006087	1251	1424	IRES	0.738827
novel_circ_006087	1301	1474	IRES	0.726789
novel_circ_006087	1351	1524	IRES	0.752004
novel_circ_006087	1401	1574	IRES	0.696251
novel_circ_006087	1451	1624	IRES	0.842006
novel_circ_006087	1501	1674	IRES	0.851085
novel_circ_006087	1551	1724	IRES	0.902798
novel_circ_006087	1601	1774	IRES	0.950286
novel_circ_006087	1651	1824	IRES	0.910746
novel_circ_006087	1701	1874	IRES	0.983252
novel_circ_006087	1751	1924	IRES	0.996139
novel_circ_006087	1801	1974	IRES	0.986847
novel_circ_006087	1851	2024	IRES	0.908117
novel_circ_006087	1901	2074	IRES	0.752472
novel_circ_006087	1951	2124	IRES	0.889926
novel_circ_006087	2001	2174	IRES	0.796161
novel_circ_006087	2051	2224	IRES	0.748297
novel_circ_006087	2101	2274	IRES	0.754952
novel_circ_006087	2151	2324	IRES	0.729216
novel_circ_006087	2201	2374	IRES	0.925293
novel_circ_006087	2251	2424	IRES	0.938575
novel_circ_006087	2301	2474	IRES	0.883146
novel_circ_006087	2351	2524	IRES	0.86238
novel_circ_006087	2401	2574	IRES	0.722681
novel_circ_006087	2451	2624	IRES	0.65841
novel_circ_006087	2501	2674	IRES	0.802984
novel_circ_006087	2551	2724	IRES	0.77759
novel_circ_006087	2601	2774	IRES	0.667267
novel_circ_006087	2651	2824	IRES	0.618072
novel_circ_006087	2701	2874	IRES	0.617875
novel_circ_006087	2751	2924	IRES	0.770527
novel_circ_006087	2801	2974	IRES	0.854502
novel_circ_006087	2851	3024	IRES	0.768287
novel_circ_006087	2901	3074	IRES	0.868353
novel_circ_006087	2951	3124	IRES	0.8106
novel_circ_006087	3001	3174	IRES	0.895306
novel_circ_006087	3051	3224	IRES	0.908526
novel_circ_006087	3074	3247	IRES	0.904052
novel_circ_006088	1	174	IRES	0.938971
novel_circ_006088	51	224	IRES	0.978941
novel_circ_006088	101	274	IRES	0.944051
novel_circ_006088	151	324	IRES	0.911524
novel_circ_006088	201	374	IRES	0.824413
novel_circ_006088	251	424	IRES	0.8885
novel_circ_006088	301	474	IRES	0.950179
novel_circ_006088	351	524	IRES	0.933809
novel_circ_006088	401	574	IRES	0.893136
novel_circ_006088	451	624	IRES	0.915097
novel_circ_006088	501	674	IRES	0.781613
novel_circ_006088	551	724	IRES	0.759431
novel_circ_006088	601	774	IRES	0.753526
novel_circ_006088	651	824	IRES	0.849773
novel_circ_006088	701	874	IRES	0.923977
novel_circ_006088	751	924	IRES	0.91801
novel_circ_006088	801	974	IRES	0.811351
novel_circ_006088	851	1024	IRES	0.702972
novel_circ_006088	901	1074	IRES	0.585684
novel_circ_006088	951	1124	IRES	0.511453
novel_circ_006088	1001	1174	IRES	0.590806
novel_circ_006088	1051	1224	IRES	0.709116
novel_circ_006088	1101	1274	IRES	0.862794
novel_circ_006088	1151	1324	IRES	0.795369
novel_circ_006088	1201	1374	IRES	0.836249
novel_circ_006088	1251	1424	IRES	0.738827
novel_circ_006088	1301	1474	IRES	0.726789
novel_circ_006088	1351	1524	IRES	0.752004
novel_circ_006088	1401	1574	IRES	0.696251
novel_circ_006088	1451	1624	IRES	0.842006
novel_circ_006088	1501	1674	IRES	0.851085
novel_circ_006088	1551	1724	IRES	0.902798
novel_circ_006088	1601	1774	IRES	0.950286
novel_circ_006088	1651	1824	IRES	0.910746
novel_circ_006088	1701	1874	IRES	0.983252
novel_circ_006088	1751	1924	IRES	0.996139
novel_circ_006088	1801	1974	IRES	0.986847
novel_circ_006088	1851	2024	IRES	0.908117
novel_circ_006088	1901	2074	IRES	0.752472
novel_circ_006088	1951	2124	IRES	0.889926
novel_circ_006088	2001	2174	IRES	0.796161
novel_circ_006088	2051	2224	IRES	0.748297
novel_circ_006088	2101	2274	IRES	0.754952
novel_circ_006088	2151	2324	IRES	0.729216
novel_circ_006088	2201	2374	IRES	0.925293
novel_circ_006088	2251	2424	IRES	0.938575
novel_circ_006088	2301	2474	IRES	0.883146
novel_circ_006088	2351	2524	IRES	0.86238
novel_circ_006088	2401	2574	IRES	0.722681
novel_circ_006088	2451	2624	IRES	0.65841
novel_circ_006088	2501	2674	IRES	0.802984
novel_circ_006088	2551	2724	IRES	0.77759
novel_circ_006088	2601	2774	IRES	0.667267
novel_circ_006088	2651	2824	IRES	0.618072
novel_circ_006088	2701	2874	IRES	0.617875
novel_circ_006088	2751	2924	IRES	0.770527
novel_circ_006088	2801	2974	IRES	0.854502
novel_circ_006088	2851	3024	IRES	0.768287
novel_circ_006088	2901	3074	IRES	0.868353
novel_circ_006088	2951	3124	IRES	0.8106
novel_circ_006088	3001	3174	IRES	0.895306
novel_circ_006088	3051	3224	IRES	0.908526
novel_circ_006088	3101	3274	IRES	0.907767
novel_circ_006088	3151	3324	IRES	0.838255
novel_circ_006088	3451	3624	IRES	0.524787
novel_circ_006098	1	174	IRES	0.772669
novel_circ_006098	51	224	IRES	0.567304
novel_circ_006098	401	574	IRES	0.516417
novel_circ_006098	451	624	IRES	0.598251
novel_circ_006098	501	674	IRES	0.52572
novel_circ_006098	551	724	IRES	0.616126
novel_circ_006098	601	774	IRES	0.6613
novel_circ_006098	651	824	IRES	0.709798
novel_circ_006098	701	874	IRES	0.67618
novel_circ_006098	1301	1474	IRES	0.559754
novel_circ_006098	1351	1524	IRES	0.58361
novel_circ_006098	1401	1574	IRES	0.635775
novel_circ_006098	1451	1624	IRES	0.636365
novel_circ_006125	51	224	IRES	0.540764
novel_circ_006125	81	254	IRES	0.611254
novel_circ_006130	1	174	IRES	0.614913
novel_circ_006130	51	224	IRES	0.624345
novel_circ_006165	1	174	IRES	0.619342
novel_circ_006165	301	474	IRES	0.543939
novel_circ_006165	351	524	IRES	0.65243
novel_circ_006165	451	624	IRES	0.791934
novel_circ_006165	751	924	IRES	0.590378
novel_circ_006165	801	974	IRES	0.505786
novel_circ_006165	851	1024	IRES	0.540713
novel_circ_006165	901	1074	IRES	0.583878
novel_circ_006168	1	174	IRES	0.619342
novel_circ_006168	301	474	IRES	0.543939
novel_circ_006168	351	524	IRES	0.65243
novel_circ_006168	451	624	IRES	0.791934
novel_circ_006175	1	174	IRES	0.619342
novel_circ_006208	1	174	IRES	0.634654
novel_circ_006208	51	224	IRES	0.830292
novel_circ_006208	101	274	IRES	0.778064
novel_circ_006208	130	303	IRES	0.805333
novel_circ_006231	101	274	IRES	0.515136
novel_circ_006231	151	324	IRES	0.596263
novel_circ_006231	201	374	IRES	0.928997
novel_circ_006231	251	424	IRES	0.860808
novel_circ_006231	301	474	IRES	0.722766
novel_circ_006231	351	524	IRES	0.584716
novel_circ_006231	451	624	IRES	0.704302
novel_circ_006231	501	674	IRES	0.807756
novel_circ_006231	551	724	IRES	0.575909
novel_circ_006231	701	874	IRES	0.610333
novel_circ_006231	751	924	IRES	0.830158
novel_circ_006231	801	974	IRES	0.906883
novel_circ_006231	851	1024	IRES	0.834701
novel_circ_006231	901	1074	IRES	0.750044
novel_circ_006231	951	1124	IRES	0.587966
novel_circ_006231	1151	1324	IRES	0.783847
novel_circ_006231	1165	1338	IRES	0.76526
novel_circ_006234	1	174	IRES	0.514434
novel_circ_006234	51	224	IRES	0.77052
novel_circ_006234	101	274	IRES	0.519723
novel_circ_006234	151	324	IRES	0.515918
novel_circ_006234	351	524	IRES	0.609357
novel_circ_006234	401	574	IRES	0.597847
novel_circ_006234	451	624	IRES	0.66763
novel_circ_006234	901	1074	IRES	0.709888
novel_circ_006234	951	1124	IRES	0.635854
novel_circ_006235	251	424	IRES	0.658982
novel_circ_006235	301	474	IRES	0.72831
novel_circ_006236	251	424	IRES	0.658982
novel_circ_006236	301	474	IRES	0.72831
novel_circ_006236	1101	1274	IRES	0.564246
novel_circ_006236	1401	1574	IRES	0.549861
novel_circ_006251	1	174	IRES	0.850534
novel_circ_006251	51	224	IRES	0.796337
novel_circ_006251	101	274	IRES	0.830144
novel_circ_006251	151	324	IRES	0.844455
novel_circ_006251	201	374	IRES	0.943643
novel_circ_006251	251	424	IRES	0.927668
novel_circ_006251	301	474	IRES	0.918949
novel_circ_006251	351	524	IRES	0.747389
novel_circ_006251	401	574	IRES	0.706919
novel_circ_006251	451	624	IRES	0.797971
novel_circ_006251	501	674	IRES	0.806928
novel_circ_006251	551	724	IRES	0.629648
novel_circ_006251	651	824	IRES	0.514265
novel_circ_006251	901	1074	IRES	0.523336
novel_circ_006251	951	1124	IRES	0.70796
novel_circ_006251	1001	1174	IRES	0.674233
novel_circ_006251	1051	1224	IRES	0.759547
novel_circ_006251	1101	1274	IRES	0.776572
novel_circ_006251	1151	1324	IRES	0.701423
novel_circ_006251	1201	1374	IRES	0.751702
novel_circ_006251	1251	1424	IRES	0.85923
novel_circ_006251	1301	1474	IRES	0.872374
novel_circ_006251	1351	1524	IRES	0.786148
novel_circ_006251	1401	1574	IRES	0.859106
novel_circ_006251	1451	1624	IRES	0.855054
novel_circ_006251	1501	1674	IRES	0.79688
novel_circ_006251	1551	1724	IRES	0.759329
novel_circ_006251	1601	1774	IRES	0.686271
novel_circ_006251	1644	1817	IRES	0.750886
novel_circ_006252	1	174	IRES	0.816946
novel_circ_006252	51	224	IRES	0.763693
novel_circ_006252	101	274	IRES	0.9482
novel_circ_006252	151	324	IRES	0.944092
novel_circ_006252	201	374	IRES	0.961981
novel_circ_006252	251	424	IRES	0.918148
novel_circ_006252	301	474	IRES	0.746932
novel_circ_006252	351	524	IRES	0.807193
novel_circ_006252	401	574	IRES	0.768626
novel_circ_006252	451	624	IRES	0.685958
novel_circ_006252	501	674	IRES	0.566589
novel_circ_006256	1	174	IRES	0.763543
novel_circ_006256	51	224	IRES	0.770843
novel_circ_006256	101	274	IRES	0.657677
novel_circ_006256	151	324	IRES	0.704539
novel_circ_006256	201	374	IRES	0.761028
novel_circ_006256	251	424	IRES	0.793083
novel_circ_006256	253	426	IRES	0.791375
novel_circ_006259	1	174	IRES	0.707047
novel_circ_006259	51	224	IRES	0.659202
novel_circ_006259	101	274	IRES	0.632862
novel_circ_006259	151	324	IRES	0.715301
novel_circ_006259	201	374	IRES	0.919199
novel_circ_006259	251	424	IRES	0.918712
novel_circ_006259	301	474	IRES	0.794235
novel_circ_006259	351	524	IRES	0.722156
novel_circ_006259	401	574	IRES	0.682889
novel_circ_006259	451	624	IRES	0.797128
novel_circ_006259	501	674	IRES	0.833872
novel_circ_006259	551	724	IRES	0.851632
novel_circ_006259	601	774	IRES	0.726362
novel_circ_006259	651	824	IRES	0.53582
novel_circ_006259	701	874	IRES	0.560261
novel_circ_006259	751	924	IRES	0.730894
novel_circ_006259	801	974	IRES	0.798623
novel_circ_006259	851	1024	IRES	0.690393
novel_circ_006259	1051	1224	IRES	0.637373
novel_circ_006259	1101	1274	IRES	0.770846
novel_circ_006259	1151	1324	IRES	0.743005
novel_circ_006259	1184	1357	IRES	0.830616
novel_circ_006260	1	174	IRES	0.697936
novel_circ_006260	51	224	IRES	0.659763
novel_circ_006260	101	274	IRES	0.61217
novel_circ_006260	151	324	IRES	0.717918
novel_circ_006260	201	374	IRES	0.923434
novel_circ_006260	251	424	IRES	0.913847
novel_circ_006260	301	474	IRES	0.816315
novel_circ_006260	351	524	IRES	0.750361
novel_circ_006260	401	574	IRES	0.658701
novel_circ_006260	451	624	IRES	0.761625
novel_circ_006260	501	674	IRES	0.824896
novel_circ_006260	551	724	IRES	0.851632
novel_circ_006260	601	774	IRES	0.717778
novel_circ_006260	651	824	IRES	0.557168
novel_circ_006260	701	874	IRES	0.513494
novel_circ_006260	751	924	IRES	0.745793
novel_circ_006260	801	974	IRES	0.788229
novel_circ_006260	851	1024	IRES	0.689859
novel_circ_006260	1001	1174	IRES	0.523508
novel_circ_006260	1051	1224	IRES	0.669277
novel_circ_006260	1101	1274	IRES	0.770846
novel_circ_006260	1151	1324	IRES	0.712177
novel_circ_006260	1184	1357	IRES	0.838339
novel_circ_006261	1	174	IRES	0.536662
novel_circ_006261	51	224	IRES	0.908882
novel_circ_006261	101	274	IRES	0.911054
novel_circ_006261	151	324	IRES	0.959956
novel_circ_006261	201	374	IRES	0.926427
novel_circ_006261	251	424	IRES	0.892909
novel_circ_006261	301	474	IRES	0.755503
novel_circ_006261	351	524	IRES	0.719082
novel_circ_006261	401	574	IRES	0.54988
novel_circ_006261	451	624	IRES	0.668128
novel_circ_006261	501	674	IRES	0.860917
novel_circ_006261	551	724	IRES	0.949563
novel_circ_006261	601	774	IRES	0.911074
novel_circ_006261	651	824	IRES	0.888009
novel_circ_006261	701	874	IRES	0.809185
novel_circ_006261	751	924	IRES	0.873093
novel_circ_006261	801	974	IRES	0.819287
novel_circ_006261	851	1024	IRES	0.756111
novel_circ_006261	901	1074	IRES	0.744125
novel_circ_006261	951	1124	IRES	0.734683
novel_circ_006261	1001	1174	IRES	0.830055
novel_circ_006261	1051	1224	IRES	0.754495
novel_circ_006261	1052	1225	IRES	0.778798
novel_circ_006270	1	174	IRES	0.680226
novel_circ_006270	51	224	IRES	0.778418
novel_circ_006270	101	274	IRES	0.830217
novel_circ_006270	151	324	IRES	0.935434
novel_circ_006270	201	374	IRES	0.973929
novel_circ_006270	251	424	IRES	0.973274
novel_circ_006270	301	474	IRES	0.949666
novel_circ_006270	351	524	IRES	0.917042
novel_circ_006270	401	574	IRES	0.958227
novel_circ_006270	451	624	IRES	0.964283
novel_circ_006270	501	674	IRES	0.922425
novel_circ_006270	551	724	IRES	0.869546
novel_circ_006270	601	774	IRES	0.936949
novel_circ_006270	651	824	IRES	0.908412
novel_circ_006270	701	874	IRES	0.759007
novel_circ_006270	751	924	IRES	0.761857
novel_circ_006270	801	974	IRES	0.848453
novel_circ_006270	851	1024	IRES	0.907789
novel_circ_006270	901	1074	IRES	0.901891
novel_circ_006270	951	1124	IRES	0.809636
novel_circ_006270	1001	1174	IRES	0.741778
novel_circ_006270	1051	1224	IRES	0.763191
novel_circ_006270	1101	1274	IRES	0.893873
novel_circ_006270	1151	1324	IRES	0.921035
novel_circ_006270	1201	1374	IRES	0.91525
novel_circ_006270	1251	1424	IRES	0.95177
novel_circ_006270	1301	1474	IRES	0.925492
novel_circ_006270	1351	1524	IRES	0.837382
novel_circ_006270	1401	1574	IRES	0.807093
novel_circ_006270	1451	1624	IRES	0.826101
novel_circ_006270	1501	1674	IRES	0.810158
novel_circ_006270	1551	1724	IRES	0.890342
novel_circ_006270	1601	1774	IRES	0.736173
novel_circ_006270	1651	1824	IRES	0.836445
novel_circ_006270	1701	1874	IRES	0.919774
novel_circ_006270	1751	1924	IRES	0.9434
novel_circ_006270	1801	1974	IRES	0.948891
novel_circ_006270	1851	2024	IRES	0.96636
novel_circ_006270	1901	2074	IRES	0.903824
novel_circ_006270	1951	2124	IRES	0.950564
novel_circ_006270	2001	2174	IRES	0.919812
novel_circ_006270	2051	2224	IRES	0.922332
novel_circ_006270	2101	2274	IRES	0.922074
novel_circ_006270	2151	2324	IRES	0.889552
novel_circ_006270	2201	2374	IRES	0.868045
novel_circ_006270	2251	2424	IRES	0.722095
novel_circ_006270	2301	2474	IRES	0.672175
novel_circ_006270	2351	2524	IRES	0.670001
novel_circ_006270	2401	2574	IRES	0.688669
novel_circ_006270	2451	2624	IRES	0.715329
novel_circ_006270	2501	2674	IRES	0.73965
novel_circ_006270	2551	2724	IRES	0.663585
novel_circ_006270	2601	2774	IRES	0.698091
novel_circ_006270	2651	2824	IRES	0.712737
novel_circ_006270	2701	2874	IRES	0.787806
novel_circ_006270	2751	2924	IRES	0.899077
novel_circ_006270	2801	2974	IRES	0.92428
novel_circ_006270	2851	3024	IRES	0.935041
novel_circ_006270	2901	3074	IRES	0.935405
novel_circ_006270	2951	3124	IRES	0.940161
novel_circ_006270	3001	3174	IRES	0.953344
novel_circ_006270	3051	3224	IRES	0.895118
novel_circ_006270	3101	3274	IRES	0.919501
novel_circ_006270	3151	3324	IRES	0.905798
novel_circ_006270	3201	3374	IRES	0.910442
novel_circ_006270	3251	3424	IRES	0.932012
novel_circ_006270	3301	3474	IRES	0.931277
novel_circ_006270	3351	3524	IRES	0.968317
novel_circ_006270	3401	3574	IRES	0.982334
novel_circ_006270	3451	3624	IRES	0.956814
novel_circ_006270	3501	3674	IRES	0.956363
novel_circ_006270	3551	3724	IRES	0.961251
novel_circ_006270	3601	3774	IRES	0.961102
novel_circ_006270	3651	3824	IRES	0.888952
novel_circ_006270	3701	3874	IRES	0.837649
novel_circ_006270	3751	3924	IRES	0.646414
novel_circ_006270	3801	3974	IRES	0.585542
novel_circ_006270	3851	4024	IRES	0.828274
novel_circ_006270	3901	4074	IRES	0.836099
novel_circ_006270	3951	4124	IRES	0.980469
novel_circ_006270	4001	4174	IRES	0.983253
novel_circ_006270	4051	4224	IRES	0.969958
novel_circ_006270	4101	4274	IRES	0.924654
novel_circ_006270	4151	4324	IRES	0.871091
novel_circ_006270	4201	4374	IRES	0.892085
novel_circ_006270	4251	4424	IRES	0.964974
novel_circ_006270	4301	4474	IRES	0.975095
novel_circ_006270	4351	4524	IRES	0.951317
novel_circ_006270	4401	4574	IRES	0.955099
novel_circ_006270	4451	4624	IRES	0.943299
novel_circ_006270	4501	4674	IRES	0.873837
novel_circ_006270	4551	4724	IRES	0.769202
novel_circ_006270	4601	4774	IRES	0.756183
novel_circ_006270	4651	4824	IRES	0.954452
novel_circ_006270	4701	4874	IRES	0.985751
novel_circ_006270	4751	4924	IRES	0.972029
novel_circ_006270	4801	4974	IRES	0.891524
novel_circ_006270	4851	5024	IRES	0.787646
novel_circ_006270	4901	5074	IRES	0.592917
novel_circ_006270	4951	5124	IRES	0.612081
novel_circ_006270	5001	5174	IRES	0.628484
novel_circ_006270	5051	5224	IRES	0.771204
novel_circ_006270	5101	5274	IRES	0.637198
novel_circ_006270	5151	5324	IRES	0.805861
novel_circ_006270	5201	5374	IRES	0.844993
novel_circ_006270	5251	5424	IRES	0.793728
novel_circ_006270	5301	5474	IRES	0.682931
novel_circ_006270	5351	5524	IRES	0.538201
novel_circ_006270	5401	5574	IRES	0.70582
novel_circ_006270	5451	5624	IRES	0.729992
novel_circ_006270	5501	5674	IRES	0.779573
novel_circ_006270	5551	5724	IRES	0.666055
novel_circ_006270	5751	5924	IRES	0.504787
novel_circ_006270	5801	5974	IRES	0.565551
novel_circ_006270	5951	6124	IRES	0.628877
novel_circ_006270	6001	6174	IRES	0.621907
novel_circ_006270	6051	6224	IRES	0.820998
novel_circ_006270	6101	6274	IRES	0.837921
novel_circ_006270	6151	6324	IRES	0.744798
novel_circ_006270	6201	6374	IRES	0.852833
novel_circ_006270	6251	6424	IRES	0.67381
novel_circ_006270	6301	6474	IRES	0.76476
novel_circ_006270	6351	6524	IRES	0.813703
novel_circ_006270	6401	6574	IRES	0.779233
novel_circ_006270	6451	6624	IRES	0.793729
novel_circ_006270	6501	6674	IRES	0.76015
novel_circ_006270	6551	6724	IRES	0.729143
novel_circ_006270	6601	6774	IRES	0.634094
novel_circ_006270	6651	6824	IRES	0.506101
novel_circ_006286	101	274	IRES	0.50833
novel_circ_006286	174	347	IRES	0.562443
novel_circ_006287	201	374	IRES	0.506042
novel_circ_006287	351	524	IRES	0.537812
novel_circ_006287	401	574	IRES	0.562443
novel_circ_006297	1	174	IRES	0.63613
novel_circ_006298	151	324	IRES	0.51546
novel_circ_006298	251	424	IRES	0.52438
novel_circ_006298	501	674	IRES	0.59494
novel_circ_006298	551	724	IRES	0.550702
novel_circ_006298	701	874	IRES	0.684067
novel_circ_006298	751	924	IRES	0.662679
novel_circ_006298	801	974	IRES	0.575028
novel_circ_006298	1001	1174	IRES	0.563612
novel_circ_006298	1051	1224	IRES	0.630597
novel_circ_006298	1069	1242	IRES	0.556185
novel_circ_006303	1	174	IRES	0.568673
novel_circ_006303	201	374	IRES	0.78018
novel_circ_006303	251	424	IRES	0.878122
novel_circ_006303	301	474	IRES	0.708434
novel_circ_006303	307	480	IRES	0.733678
novel_circ_006306	51	224	IRES	0.590876
novel_circ_006306	101	274	IRES	0.62107
novel_circ_006306	151	324	IRES	0.584343
novel_circ_006307	1	174	IRES	0.527825
novel_circ_006307	101	274	IRES	0.558725
novel_circ_006307	151	324	IRES	0.697258
novel_circ_006307	201	374	IRES	0.740804
novel_circ_006307	251	424	IRES	0.697127
novel_circ_006307	301	474	IRES	0.676716
novel_circ_006307	551	724	IRES	0.538135
novel_circ_006308	351	524	IRES	0.50357
novel_circ_006308	401	574	IRES	0.567018
novel_circ_006308	451	624	IRES	0.663618
novel_circ_006308	501	674	IRES	0.724082
novel_circ_006308	551	724	IRES	0.737625
novel_circ_006308	601	774	IRES	0.746904
novel_circ_006308	651	824	IRES	0.740431
novel_circ_006308	701	874	IRES	0.65014
novel_circ_006308	751	924	IRES	0.660238
novel_circ_006308	951	1124	IRES	0.515895
novel_circ_006308	1001	1174	IRES	0.544325
novel_circ_006308	1201	1374	IRES	0.655705
novel_circ_006308	1251	1424	IRES	0.769339
novel_circ_006308	1301	1474	IRES	0.88226
novel_circ_006308	1351	1524	IRES	0.84507
novel_circ_006308	1401	1574	IRES	0.753925
novel_circ_006308	1451	1624	IRES	0.654955
novel_circ_006308	1501	1674	IRES	0.533024
novel_circ_006308	1601	1774	IRES	0.521876
novel_circ_006308	1651	1824	IRES	0.6429
novel_circ_006308	1701	1874	IRES	0.798197
novel_circ_006308	1751	1924	IRES	0.694404
novel_circ_006308	1801	1974	IRES	0.66213
novel_circ_006308	2051	2224	IRES	0.533719
novel_circ_006309	101	274	IRES	0.536409
novel_circ_006309	151	324	IRES	0.547029
novel_circ_006309	701	874	IRES	0.527003
novel_circ_006309	751	924	IRES	0.608705
novel_circ_006309	801	974	IRES	0.637261
novel_circ_006309	851	1024	IRES	0.7285
novel_circ_006309	901	1074	IRES	0.725362
novel_circ_006309	951	1124	IRES	0.716746
novel_circ_006309	1001	1174	IRES	0.768637
novel_circ_006309	1051	1224	IRES	0.709498
novel_circ_006309	1101	1274	IRES	0.679988
novel_circ_006309	1151	1324	IRES	0.654122
novel_circ_006314	1	174	IRES	0.656803
novel_circ_006314	51	224	IRES	0.577981
novel_circ_006342	1	174	IRES	0.719768
novel_circ_006342	51	224	IRES	0.795695
novel_circ_006342	101	274	IRES	0.728928
novel_circ_006342	151	324	IRES	0.88766
novel_circ_006342	201	374	IRES	0.907407
novel_circ_006342	251	424	IRES	0.890985
novel_circ_006342	301	474	IRES	0.889418
novel_circ_006342	351	524	IRES	0.834545
novel_circ_006342	401	574	IRES	0.951961
novel_circ_006342	451	624	IRES	0.94828
novel_circ_006342	501	674	IRES	0.861295
novel_circ_006342	551	724	IRES	0.854591
novel_circ_006342	601	774	IRES	0.860627
novel_circ_006342	651	824	IRES	0.94945
novel_circ_006342	701	874	IRES	0.885513
novel_circ_006342	751	924	IRES	0.744864
novel_circ_006342	901	1074	IRES	0.700284
novel_circ_006342	951	1124	IRES	0.738401
novel_circ_006342	1001	1174	IRES	0.846206
novel_circ_006342	1051	1224	IRES	0.669624
novel_circ_006342	1101	1274	IRES	0.618479
novel_circ_006342	1151	1324	IRES	0.716062
novel_circ_006342	1201	1374	IRES	0.65122
novel_circ_006342	1251	1424	IRES	0.791297
novel_circ_006342	1301	1474	IRES	0.711954
novel_circ_006342	1351	1524	IRES	0.711547
novel_circ_006342	1401	1574	IRES	0.821518
novel_circ_006342	1451	1624	IRES	0.725047
novel_circ_006342	1501	1674	IRES	0.598623
novel_circ_006342	1601	1774	IRES	0.57552
novel_circ_006342	1651	1824	IRES	0.514329
novel_circ_006345	1	174	IRES	0.729421
novel_circ_006345	51	224	IRES	0.900518
novel_circ_006345	101	274	IRES	0.901938
novel_circ_006345	151	324	IRES	0.890985
novel_circ_006345	201	374	IRES	0.889172
novel_circ_006345	251	424	IRES	0.815287
novel_circ_006345	301	474	IRES	0.944539
novel_circ_006345	351	524	IRES	0.948158
novel_circ_006345	401	574	IRES	0.860996
novel_circ_006345	451	624	IRES	0.854279
novel_circ_006345	501	674	IRES	0.853613
novel_circ_006345	551	724	IRES	0.94945
novel_circ_006345	601	774	IRES	0.885766
novel_circ_006345	651	824	IRES	0.745339
novel_circ_006345	801	974	IRES	0.688125
novel_circ_006345	851	1024	IRES	0.725469
novel_circ_006345	901	1074	IRES	0.846206
novel_circ_006345	951	1124	IRES	0.649857
novel_circ_006345	1001	1174	IRES	0.584715
novel_circ_006345	1051	1224	IRES	0.704793
novel_circ_006345	1101	1274	IRES	0.671559
novel_circ_006345	1151	1324	IRES	0.781679
novel_circ_006345	1201	1374	IRES	0.711442
novel_circ_006345	1251	1424	IRES	0.736056
novel_circ_006345	1289	1462	IRES	0.811647
novel_circ_006354	1	174	IRES	0.90323
novel_circ_006354	51	224	IRES	0.824648
novel_circ_006354	101	274	IRES	0.937435
novel_circ_006354	151	324	IRES	0.939203
novel_circ_006354	201	374	IRES	0.898709
novel_circ_006354	251	424	IRES	0.861907
novel_circ_006354	301	474	IRES	0.866055
novel_circ_006354	351	524	IRES	0.946742
novel_circ_006354	401	574	IRES	0.801864
novel_circ_006354	451	624	IRES	0.727275
novel_circ_006354	551	724	IRES	0.554213
novel_circ_006354	601	774	IRES	0.786864
novel_circ_006354	651	824	IRES	0.718691
novel_circ_006354	701	874	IRES	0.845615
novel_circ_006354	751	924	IRES	0.561486
novel_circ_006354	801	974	IRES	0.60646
novel_circ_006354	851	1024	IRES	0.66632
novel_circ_006354	901	1074	IRES	0.729141
novel_circ_006354	951	1124	IRES	0.699531
novel_circ_006354	1001	1174	IRES	0.725453
novel_circ_006354	1051	1224	IRES	0.753176
novel_circ_006354	1101	1274	IRES	0.78226
novel_circ_006354	1116	1289	IRES	0.766164
novel_circ_006357	1	174	IRES	0.711838
novel_circ_006357	51	224	IRES	0.893881
novel_circ_006357	101	274	IRES	0.936486
novel_circ_006357	151	324	IRES	0.834242
novel_circ_006357	201	374	IRES	0.708749
novel_circ_006357	251	424	IRES	0.727541
novel_circ_006357	301	474	IRES	0.816206
novel_circ_006357	351	524	IRES	0.907202
novel_circ_006357	401	574	IRES	0.840686
novel_circ_006357	451	624	IRES	0.906507
novel_circ_006357	501	674	IRES	0.90888
novel_circ_006357	551	724	IRES	0.933817
novel_circ_006357	601	774	IRES	0.82472
novel_circ_006357	651	824	IRES	0.745718
novel_circ_006357	701	874	IRES	0.856794
novel_circ_006357	751	924	IRES	0.888917
novel_circ_006357	801	974	IRES	0.970621
novel_circ_006357	851	1024	IRES	0.985318
novel_circ_006357	901	1074	IRES	0.962645
novel_circ_006357	951	1124	IRES	0.963241
novel_circ_006357	1001	1174	IRES	0.948449
novel_circ_006357	1051	1224	IRES	0.961274
novel_circ_006357	1101	1274	IRES	0.932776
novel_circ_006357	1151	1324	IRES	0.890486
novel_circ_006357	1201	1374	IRES	0.8704
novel_circ_006357	1251	1424	IRES	0.924987
novel_circ_006357	1301	1474	IRES	0.935119
novel_circ_006357	1351	1524	IRES	0.858038
novel_circ_006357	1401	1574	IRES	0.877672
novel_circ_006357	1451	1624	IRES	0.874075
novel_circ_006357	1501	1674	IRES	0.900383
novel_circ_006357	1551	1724	IRES	0.891035
novel_circ_006357	1601	1774	IRES	0.886207
novel_circ_006357	1651	1824	IRES	0.962646
novel_circ_006357	1701	1874	IRES	0.963
novel_circ_006357	1751	1924	IRES	0.938088
novel_circ_006357	1801	1974	IRES	0.906786
novel_circ_006357	1851	2024	IRES	0.841255
novel_circ_006357	1901	2074	IRES	0.778554
novel_circ_006357	1951	2124	IRES	0.705159
novel_circ_006357	2001	2174	IRES	0.673933
novel_circ_006357	2051	2224	IRES	0.813102
novel_circ_006357	2101	2274	IRES	0.715694
novel_circ_006357	2151	2324	IRES	0.788823
novel_circ_006357	2201	2374	IRES	0.752955
novel_circ_006357	2251	2424	IRES	0.81027
novel_circ_006357	2301	2474	IRES	0.789562
novel_circ_006357	2351	2524	IRES	0.853605
novel_circ_006357	2401	2574	IRES	0.776039
novel_circ_006357	2451	2624	IRES	0.822178
novel_circ_006357	2501	2674	IRES	0.773002
novel_circ_006357	2551	2724	IRES	0.827789
novel_circ_006357	2601	2774	IRES	0.785636
novel_circ_006357	2651	2824	IRES	0.674029
novel_circ_006357	2701	2874	IRES	0.611055
novel_circ_006357	2751	2924	IRES	0.793387
novel_circ_006357	2801	2974	IRES	0.816546
novel_circ_006357	2851	3024	IRES	0.916782
novel_circ_006357	2901	3074	IRES	0.901955
novel_circ_006357	2951	3124	IRES	0.9042
novel_circ_006357	3001	3174	IRES	0.842093
novel_circ_006357	3051	3224	IRES	0.753632
novel_circ_006357	3101	3274	IRES	0.753961
novel_circ_006357	3151	3324	IRES	0.725645
novel_circ_006357	3201	3374	IRES	0.772431
novel_circ_006357	3251	3424	IRES	0.769268
novel_circ_006357	3301	3474	IRES	0.879543
novel_circ_006357	3351	3524	IRES	0.805214
novel_circ_006357	3401	3574	IRES	0.691292
novel_circ_006357	3451	3624	IRES	0.50732
novel_circ_006357	3551	3724	IRES	0.758015
novel_circ_006357	3601	3774	IRES	0.854738
novel_circ_006357	3651	3824	IRES	0.853553
novel_circ_006357	3701	3874	IRES	0.910154
novel_circ_006357	3751	3924	IRES	0.725415
novel_circ_006357	3801	3974	IRES	0.666351
novel_circ_006357	3851	4024	IRES	0.570726
novel_circ_006357	3901	4074	IRES	0.812622
novel_circ_006357	3951	4124	IRES	0.851463
novel_circ_006357	4001	4174	IRES	0.927439
novel_circ_006357	4051	4224	IRES	0.770308
novel_circ_006357	4251	4424	IRES	0.834176
novel_circ_006357	4301	4474	IRES	0.76994
novel_circ_006357	4351	4524	IRES	0.821903
novel_circ_006357	4401	4574	IRES	0.768525
novel_circ_006357	4451	4624	IRES	0.736579
novel_circ_006357	4501	4674	IRES	0.502422
novel_circ_006357	4551	4724	IRES	0.55921
novel_circ_006357	4601	4774	IRES	0.542374
novel_circ_006357	4651	4824	IRES	0.653954
novel_circ_006357	5001	5174	IRES	0.555757
novel_circ_006357	5051	5224	IRES	0.569152
novel_circ_006357	5351	5524	IRES	0.649684
novel_circ_006357	5401	5574	IRES	0.729238
novel_circ_006357	5451	5624	IRES	0.874481
novel_circ_006357	5501	5674	IRES	0.936507
novel_circ_006357	5551	5724	IRES	0.910337
novel_circ_006357	5601	5774	IRES	0.866497
novel_circ_006357	5651	5824	IRES	0.790132
novel_circ_006357	5701	5874	IRES	0.792408
novel_circ_006357	5751	5924	IRES	0.776538
novel_circ_006357	5801	5974	IRES	0.897217
novel_circ_006357	5851	6024	IRES	0.826758
novel_circ_006357	5901	6074	IRES	0.868123
novel_circ_006357	5951	6124	IRES	0.827919
novel_circ_006357	6001	6174	IRES	0.858455
novel_circ_006357	6051	6224	IRES	0.845914
novel_circ_006357	6101	6274	IRES	0.840322
novel_circ_006357	6151	6324	IRES	0.755426
novel_circ_006357	6201	6374	IRES	0.692505
novel_circ_006357	6251	6424	IRES	0.672326
novel_circ_006357	6301	6474	IRES	0.677686
novel_circ_006357	6351	6524	IRES	0.869245
novel_circ_006357	6401	6574	IRES	0.977454
novel_circ_006357	6451	6624	IRES	0.986371
novel_circ_006357	6501	6674	IRES	0.991735
novel_circ_006357	6551	6724	IRES	0.981511
novel_circ_006357	6601	6774	IRES	0.962155
novel_circ_006357	6651	6824	IRES	0.925918
novel_circ_006357	6701	6874	IRES	0.899458
novel_circ_006357	6751	6924	IRES	0.85842
novel_circ_006357	6801	6974	IRES	0.814888
novel_circ_006357	6851	7024	IRES	0.766523
novel_circ_006357	6901	7074	IRES	0.645575
novel_circ_006357	6951	7124	IRES	0.696177
novel_circ_006357	7001	7174	IRES	0.707345
novel_circ_006357	7051	7224	IRES	0.786886
novel_circ_006357	7101	7274	IRES	0.874117
novel_circ_006357	7151	7324	IRES	0.8909
novel_circ_006357	7201	7374	IRES	0.878924
novel_circ_006357	7251	7424	IRES	0.810161
novel_circ_006357	7301	7474	IRES	0.736625
novel_circ_006357	7351	7524	IRES	0.678002
novel_circ_006357	7401	7574	IRES	0.52097
novel_circ_006357	7451	7624	IRES	0.853638
novel_circ_006357	7501	7674	IRES	0.926051
novel_circ_006357	7551	7724	IRES	0.969152
novel_circ_006357	7601	7774	IRES	0.96882
novel_circ_006357	7651	7824	IRES	0.890345
novel_circ_006357	7701	7874	IRES	0.771407
novel_circ_006357	7751	7924	IRES	0.753713
novel_circ_006357	7801	7974	IRES	0.856456
novel_circ_006357	7851	8024	IRES	0.881506
novel_circ_006357	7901	8074	IRES	0.865603
novel_circ_006357	7951	8124	IRES	0.723568
novel_circ_006357	8001	8174	IRES	0.73137
novel_circ_006357	8051	8224	IRES	0.76785
novel_circ_006357	8101	8274	IRES	0.800107
novel_circ_006357	8151	8324	IRES	0.672587
novel_circ_006357	8201	8374	IRES	0.72126
novel_circ_006357	8251	8424	IRES	0.746353
novel_circ_006357	8301	8474	IRES	0.622481
novel_circ_006357	8351	8524	IRES	0.609277
novel_circ_006357	8401	8574	IRES	0.684724
novel_circ_006357	8451	8624	IRES	0.847606
novel_circ_006357	8501	8674	IRES	0.881109
novel_circ_006357	8551	8724	IRES	0.801323
novel_circ_006357	8601	8774	IRES	0.792008
novel_circ_006357	8651	8824	IRES	0.572145
novel_circ_006357	8801	8974	IRES	0.601302
novel_circ_006357	8851	9024	IRES	0.816691
novel_circ_006357	8901	9074	IRES	0.834771
novel_circ_006357	8951	9124	IRES	0.679957
novel_circ_006357	9001	9174	IRES	0.825528
novel_circ_006357	9051	9224	IRES	0.91277
novel_circ_006357	9101	9274	IRES	0.931618
novel_circ_006357	9151	9324	IRES	0.87408
novel_circ_006357	9201	9374	IRES	0.718568
novel_circ_006357	9251	9424	IRES	0.528726
novel_circ_006357	9301	9474	IRES	0.705373
novel_circ_006357	9351	9524	IRES	0.642191
novel_circ_006357	9401	9574	IRES	0.601711
novel_circ_006357	9451	9624	IRES	0.66774
novel_circ_006357	10101	10274	IRES	0.637267
novel_circ_006357	10151	10324	IRES	0.727572
novel_circ_006357	10201	10374	IRES	0.540312
novel_circ_006357	10251	10424	IRES	0.53459
novel_circ_006357	10301	10474	IRES	0.615519
novel_circ_006357	10351	10524	IRES	0.705953
novel_circ_006357	10401	10574	IRES	0.882715
novel_circ_006357	10451	10624	IRES	0.788814
novel_circ_006357	10501	10674	IRES	0.815759
novel_circ_006357	10551	10724	IRES	0.647237
novel_circ_006357	10601	10774	IRES	0.680768
novel_circ_006357	10605	10778	IRES	0.675891
novel_circ_006358	1	174	IRES	0.840988
novel_circ_006358	51	224	IRES	0.595052
novel_circ_006358	101	274	IRES	0.699205
novel_circ_006358	113	286	IRES	0.675891
novel_circ_006360	1	174	IRES	0.840988
novel_circ_006360	51	224	IRES	0.595052
novel_circ_006360	101	274	IRES	0.699205
novel_circ_006360	151	324	IRES	0.70382
novel_circ_006360	201	374	IRES	0.896493
novel_circ_006360	251	424	IRES	0.866992
novel_circ_006360	301	474	IRES	0.7865
novel_circ_006360	351	524	IRES	0.732356
novel_circ_006360	401	574	IRES	0.771225
novel_circ_006360	451	624	IRES	0.828506
novel_circ_006360	501	674	IRES	0.882829
novel_circ_006360	551	724	IRES	0.746375
novel_circ_006360	601	774	IRES	0.660291
novel_circ_006360	651	824	IRES	0.587811
novel_circ_006360	701	874	IRES	0.675448
novel_circ_006360	751	924	IRES	0.881757
novel_circ_006360	801	974	IRES	0.78504
novel_circ_006360	851	1024	IRES	0.79023
novel_circ_006360	901	1074	IRES	0.708813
novel_circ_006360	919	1092	IRES	0.618775
novel_circ_006361	1	174	IRES	0.840988
novel_circ_006361	51	224	IRES	0.595052
novel_circ_006361	101	274	IRES	0.699205
novel_circ_006361	151	324	IRES	0.70382
novel_circ_006361	201	374	IRES	0.896493
novel_circ_006361	251	424	IRES	0.866992
novel_circ_006361	301	474	IRES	0.7865
novel_circ_006361	351	524	IRES	0.732356
novel_circ_006361	401	574	IRES	0.771225
novel_circ_006361	451	624	IRES	0.828506
novel_circ_006361	501	674	IRES	0.882829
novel_circ_006361	551	724	IRES	0.746375
novel_circ_006361	601	774	IRES	0.660291
novel_circ_006361	651	824	IRES	0.587811
novel_circ_006361	701	874	IRES	0.675448
novel_circ_006361	751	924	IRES	0.881757
novel_circ_006361	801	974	IRES	0.78504
novel_circ_006361	851	1024	IRES	0.79023
novel_circ_006361	901	1074	IRES	0.708813
novel_circ_006361	951	1124	IRES	0.719879
novel_circ_006361	1001	1174	IRES	0.688397
novel_circ_006361	1085	1258	IRES	0.538399
novel_circ_006370	1	174	IRES	0.571302
novel_circ_006370	51	224	IRES	0.626459
novel_circ_006370	101	274	IRES	0.747385
novel_circ_006370	151	324	IRES	0.792956
novel_circ_006370	201	374	IRES	0.904622
novel_circ_006370	251	424	IRES	0.762688
novel_circ_006370	301	474	IRES	0.871081
novel_circ_006370	351	524	IRES	0.637949
novel_circ_006370	401	574	IRES	0.555195
novel_circ_006370	451	624	IRES	0.64497
novel_circ_006370	501	674	IRES	0.690267
novel_circ_006370	551	724	IRES	0.654173
novel_circ_006370	601	774	IRES	0.640398
novel_circ_006370	651	824	IRES	0.597482
novel_circ_006370	701	874	IRES	0.694399
novel_circ_006370	751	924	IRES	0.533331
novel_circ_006370	801	974	IRES	0.627621
novel_circ_006370	835	1008	IRES	0.79414
novel_circ_006391	1	174	IRES	0.70227
novel_circ_006391	51	224	IRES	0.794091
novel_circ_006391	101	274	IRES	0.605137
novel_circ_006395	301	474	IRES	0.627085
novel_circ_006395	351	524	IRES	0.594657
novel_circ_006397	301	474	IRES	0.627085
novel_circ_006397	351	524	IRES	0.594657
novel_circ_006401	201	374	IRES	0.549295
novel_circ_006402	1	174	IRES	0.653158
novel_circ_006463	1	174	IRES	0.752835
novel_circ_006463	51	224	IRES	0.537681
novel_circ_006463	82	255	IRES	0.556675
novel_circ_006478	1	174	IRES	0.927679
novel_circ_006478	51	224	IRES	0.878213
novel_circ_006478	101	274	IRES	0.864624
novel_circ_006478	151	324	IRES	0.8689
novel_circ_006478	201	374	IRES	0.867683
novel_circ_006478	251	424	IRES	0.837332
novel_circ_006478	301	474	IRES	0.858563
novel_circ_006478	351	524	IRES	0.87043
novel_circ_006478	401	574	IRES	0.905659
novel_circ_006478	451	624	IRES	0.826272
novel_circ_006478	501	674	IRES	0.736119
novel_circ_006478	551	724	IRES	0.68792
novel_circ_006478	601	774	IRES	0.790985
novel_circ_006478	651	824	IRES	0.808434
novel_circ_006478	701	874	IRES	0.872827
novel_circ_006478	751	924	IRES	0.897133
novel_circ_006478	801	974	IRES	0.942663
novel_circ_006478	851	1024	IRES	0.917095
novel_circ_006478	901	1074	IRES	0.89823
novel_circ_006478	951	1124	IRES	0.799583
novel_circ_006478	1001	1174	IRES	0.772496
novel_circ_006478	1051	1224	IRES	0.639693
novel_circ_006478	1101	1274	IRES	0.554184
novel_circ_006478	1201	1374	IRES	0.568428
novel_circ_006478	1251	1424	IRES	0.822335
novel_circ_006478	1301	1474	IRES	0.942325
novel_circ_006478	1351	1524	IRES	0.879539
novel_circ_006478	1401	1574	IRES	0.884007
novel_circ_006478	1451	1624	IRES	0.765041
novel_circ_006478	1501	1674	IRES	0.885554
novel_circ_006478	1551	1724	IRES	0.710818
novel_circ_006478	1601	1774	IRES	0.539106
novel_circ_006478	1651	1824	IRES	0.790205
novel_circ_006478	1701	1874	IRES	0.768986
novel_circ_006478	1751	1924	IRES	0.817311
novel_circ_006478	1801	1974	IRES	0.669871
novel_circ_006478	1851	2024	IRES	0.652575
novel_circ_006478	1901	2074	IRES	0.665837
novel_circ_006478	1951	2124	IRES	0.561234
novel_circ_006478	2001	2174	IRES	0.745218
novel_circ_006478	2051	2224	IRES	0.578671
novel_circ_006478	2101	2274	IRES	0.622132
novel_circ_006478	2201	2374	IRES	0.66231
novel_circ_006478	2251	2424	IRES	0.648143
novel_circ_006478	2301	2474	IRES	0.838316
novel_circ_006478	2351	2524	IRES	0.881067
novel_circ_006478	2401	2574	IRES	0.83057
novel_circ_006478	2451	2624	IRES	0.67251
novel_circ_006478	2601	2774	IRES	0.51889
novel_circ_006478	2651	2824	IRES	0.567515
novel_circ_006478	2901	3074	IRES	0.673036
novel_circ_006478	2951	3124	IRES	0.844277
novel_circ_006478	3001	3174	IRES	0.96026
novel_circ_006478	3051	3224	IRES	0.92966
novel_circ_006478	3101	3274	IRES	0.862581
novel_circ_006478	3151	3324	IRES	0.785612
novel_circ_006478	3201	3374	IRES	0.530574
novel_circ_006478	3251	3424	IRES	0.504699
novel_circ_006478	3301	3474	IRES	0.623786
novel_circ_006478	3351	3524	IRES	0.88143
novel_circ_006478	3401	3574	IRES	0.865131
novel_circ_006478	3451	3624	IRES	0.851356
novel_circ_006478	3501	3674	IRES	0.775776
novel_circ_006478	3551	3724	IRES	0.790781
novel_circ_006478	3601	3774	IRES	0.786213
novel_circ_006478	3651	3824	IRES	0.745281
novel_circ_006478	3701	3874	IRES	0.771785
novel_circ_006478	3751	3924	IRES	0.686969
novel_circ_006478	3801	3974	IRES	0.570676
novel_circ_006478	3851	4024	IRES	0.648942
novel_circ_006478	3901	4074	IRES	0.680284
novel_circ_006478	3951	4124	IRES	0.822522
novel_circ_006478	4001	4174	IRES	0.832248
novel_circ_006478	4051	4224	IRES	0.864512
novel_circ_006478	4101	4274	IRES	0.756841
novel_circ_006478	4151	4324	IRES	0.818835
novel_circ_006478	4201	4374	IRES	0.789116
novel_circ_006478	4237	4410	IRES	0.792203
novel_circ_006591	51	224	IRES	0.658147
novel_circ_006591	151	324	IRES	0.550339
novel_circ_006591	201	374	IRES	0.514869
novel_circ_006591	251	424	IRES	0.620314
novel_circ_006591	301	474	IRES	0.549
novel_circ_006600	201	374	IRES	0.75821
novel_circ_006600	251	424	IRES	0.665405
novel_circ_006600	301	474	IRES	0.825542
novel_circ_006600	351	524	IRES	0.824135
novel_circ_006600	401	574	IRES	0.883922
novel_circ_006600	451	624	IRES	0.722409
novel_circ_006600	501	674	IRES	0.864913
novel_circ_006600	551	724	IRES	0.777715
novel_circ_006600	601	774	IRES	0.756744
novel_circ_006600	651	824	IRES	0.759379
novel_circ_006600	701	874	IRES	0.727752
novel_circ_006600	751	924	IRES	0.866426
novel_circ_006600	801	974	IRES	0.811193
novel_circ_006600	851	1024	IRES	0.711003
novel_circ_006600	901	1074	IRES	0.554845
novel_circ_006600	1251	1424	IRES	0.692888
novel_circ_006600	1301	1474	IRES	0.630099
novel_circ_006600	1351	1524	IRES	0.752107
novel_circ_006600	1401	1574	IRES	0.649754
novel_circ_006600	1451	1624	IRES	0.836249
novel_circ_006600	1501	1674	IRES	0.959287
novel_circ_006600	1551	1724	IRES	0.980395
novel_circ_006600	1601	1774	IRES	0.944434
novel_circ_006600	1651	1824	IRES	0.893781
novel_circ_006600	1701	1874	IRES	0.842252
novel_circ_006600	1751	1924	IRES	0.778254
novel_circ_006600	1801	1974	IRES	0.80267
novel_circ_006600	1851	2024	IRES	0.794855
novel_circ_006600	1901	2074	IRES	0.735258
novel_circ_006600	1951	2124	IRES	0.741476
novel_circ_006600	2001	2174	IRES	0.817248
novel_circ_006600	2051	2224	IRES	0.882318
novel_circ_006600	2101	2274	IRES	0.874548
novel_circ_006600	2151	2324	IRES	0.77025
novel_circ_006600	2201	2374	IRES	0.646708
novel_circ_006600	2251	2424	IRES	0.716601
novel_circ_006600	2301	2474	IRES	0.686182
novel_circ_006600	2351	2524	IRES	0.642462
novel_circ_006600	2401	2574	IRES	0.670197
novel_circ_006600	2451	2624	IRES	0.658053
novel_circ_006600	2501	2674	IRES	0.796364
novel_circ_006600	2551	2724	IRES	0.714216
novel_circ_006600	2601	2774	IRES	0.912169
novel_circ_006600	2651	2824	IRES	0.956856
novel_circ_006600	2701	2874	IRES	0.959302
novel_circ_006600	2751	2924	IRES	0.93843
novel_circ_006600	2801	2974	IRES	0.815917
novel_circ_006600	2851	3024	IRES	0.733122
novel_circ_006600	2901	3074	IRES	0.783763
novel_circ_006600	2951	3124	IRES	0.665609
novel_circ_006600	3001	3174	IRES	0.634249
novel_circ_006600	3051	3224	IRES	0.53848
novel_circ_006600	3151	3324	IRES	0.534589
novel_circ_006600	3201	3374	IRES	0.653129
novel_circ_006600	3251	3424	IRES	0.611448
novel_circ_006600	3301	3474	IRES	0.559484
novel_circ_006600	3701	3874	IRES	0.697219
novel_circ_006600	3751	3924	IRES	0.745635
novel_circ_006600	3801	3974	IRES	0.778461
novel_circ_006600	3851	4024	IRES	0.742483
novel_circ_006600	3901	4074	IRES	0.598885
novel_circ_006600	3951	4124	IRES	0.585729
novel_circ_006600	4001	4174	IRES	0.549234
novel_circ_006600	4051	4224	IRES	0.656254
novel_circ_006600	4101	4274	IRES	0.802353
novel_circ_006600	4151	4324	IRES	0.713829
novel_circ_006600	4201	4374	IRES	0.602509
novel_circ_006600	4251	4424	IRES	0.615235
novel_circ_006600	4351	4524	IRES	0.5343
novel_circ_006600	4451	4624	IRES	0.582957
novel_circ_006600	4751	4924	IRES	0.555108
novel_circ_006600	4801	4974	IRES	0.557339
novel_circ_006600	4851	5024	IRES	0.637741
novel_circ_006600	4901	5074	IRES	0.722056
novel_circ_006600	4951	5124	IRES	0.816679
novel_circ_006600	5001	5174	IRES	0.753871
novel_circ_006600	5051	5224	IRES	0.770535
novel_circ_006600	5151	5324	IRES	0.814806
novel_circ_006600	5201	5374	IRES	0.932943
novel_circ_006600	5251	5424	IRES	0.965439
novel_circ_006600	5301	5474	IRES	0.958287
novel_circ_006600	5351	5524	IRES	0.837322
novel_circ_006600	5401	5574	IRES	0.595784
novel_circ_006600	5451	5624	IRES	0.604088
novel_circ_006600	5501	5674	IRES	0.578858
novel_circ_006600	5551	5724	IRES	0.700079
novel_circ_006600	5601	5774	IRES	0.845466
novel_circ_006600	5651	5824	IRES	0.62094
novel_circ_006600	5701	5874	IRES	0.708453
novel_circ_006600	5751	5924	IRES	0.711885
novel_circ_006600	5801	5974	IRES	0.860892
novel_circ_006600	5851	6024	IRES	0.838847
novel_circ_006600	5901	6074	IRES	0.872842
novel_circ_006600	5951	6124	IRES	0.858814
novel_circ_006600	6001	6174	IRES	0.85243
novel_circ_006600	6051	6224	IRES	0.809355
novel_circ_006600	6101	6274	IRES	0.844448
novel_circ_006600	6151	6324	IRES	0.747195
novel_circ_006600	6201	6374	IRES	0.623227
novel_circ_006600	6301	6474	IRES	0.508652
novel_circ_006600	6351	6524	IRES	0.577593
novel_circ_006600	6401	6574	IRES	0.668828
novel_circ_006600	6451	6624	IRES	0.56636
novel_circ_006600	6551	6724	IRES	0.577628
novel_circ_006600	6601	6774	IRES	0.516735
novel_circ_006600	6651	6824	IRES	0.514805
novel_circ_006600	6701	6874	IRES	0.557389
novel_circ_006600	6751	6924	IRES	0.570318
novel_circ_006600	7001	7174	IRES	0.501453
novel_circ_006600	7101	7274	IRES	0.709993
novel_circ_006600	7151	7324	IRES	0.772802
novel_circ_006600	7201	7374	IRES	0.798038
novel_circ_006600	7251	7424	IRES	0.751249
novel_circ_006600	7301	7474	IRES	0.633746
novel_circ_006600	7351	7524	IRES	0.644787
novel_circ_006600	7401	7574	IRES	0.709811
novel_circ_006600	7451	7624	IRES	0.517243
novel_circ_006600	7501	7674	IRES	0.532413
novel_circ_006600	7551	7724	IRES	0.534124
novel_circ_006600	7601	7774	IRES	0.703629
novel_circ_006600	7651	7824	IRES	0.903554
novel_circ_006600	7701	7874	IRES	0.908495
novel_circ_006600	7751	7924	IRES	0.851076
novel_circ_006600	7801	7974	IRES	0.726092
novel_circ_006600	7851	8024	IRES	0.729112
novel_circ_006600	7901	8074	IRES	0.860361
novel_circ_006600	7951	8124	IRES	0.864011
novel_circ_006600	8001	8174	IRES	0.78641
novel_circ_006600	8051	8224	IRES	0.544247
novel_circ_006600	8151	8324	IRES	0.621726
novel_circ_006600	8201	8374	IRES	0.636791
novel_circ_006600	8251	8424	IRES	0.577414
novel_circ_006600	8301	8474	IRES	0.740274
novel_circ_006600	8351	8524	IRES	0.755673
novel_circ_006600	8401	8574	IRES	0.690379
novel_circ_006600	8451	8624	IRES	0.876854
novel_circ_006600	8501	8674	IRES	0.819237
novel_circ_006600	8551	8724	IRES	0.95882
novel_circ_006600	8601	8774	IRES	0.961723
novel_circ_006600	8651	8824	IRES	0.974236
novel_circ_006600	8701	8874	IRES	0.94239
novel_circ_006600	8751	8924	IRES	0.901045
novel_circ_006600	8801	8974	IRES	0.703984
novel_circ_006600	8851	9024	IRES	0.553599
novel_circ_006600	8901	9074	IRES	0.722034
novel_circ_006600	8951	9124	IRES	0.868622
novel_circ_006600	9001	9174	IRES	0.854387
novel_circ_006600	9051	9224	IRES	0.909155
novel_circ_006600	9101	9274	IRES	0.908385
novel_circ_006600	9151	9324	IRES	0.970859
novel_circ_006600	9201	9374	IRES	0.934798
novel_circ_006600	9251	9424	IRES	0.900587
novel_circ_006600	9301	9474	IRES	0.825541
novel_circ_006600	9351	9524	IRES	0.734944
novel_circ_006600	9401	9574	IRES	0.531083
novel_circ_006600	9551	9724	IRES	0.70855
novel_circ_006600	9601	9774	IRES	0.841141
novel_circ_006600	9651	9824	IRES	0.897331
novel_circ_006600	9701	9874	IRES	0.789043
novel_circ_006600	9751	9924	IRES	0.839097
novel_circ_006600	9801	9974	IRES	0.857526
novel_circ_006600	9851	10024	IRES	0.955614
novel_circ_006600	9901	10074	IRES	0.917672
novel_circ_006600	9951	10124	IRES	0.916947
novel_circ_006600	10001	10174	IRES	0.860568
novel_circ_006600	10051	10224	IRES	0.891784
novel_circ_006600	10101	10274	IRES	0.904429
novel_circ_006600	10151	10324	IRES	0.785059
novel_circ_006600	10201	10374	IRES	0.656519
novel_circ_006600	10251	10424	IRES	0.796709
novel_circ_006600	10301	10474	IRES	0.87807
novel_circ_006600	10351	10524	IRES	0.875339
novel_circ_006600	10401	10574	IRES	0.872044
novel_circ_006600	10451	10624	IRES	0.71975
novel_circ_006600	10501	10674	IRES	0.596613
novel_circ_006600	10551	10724	IRES	0.655268
novel_circ_006600	10601	10774	IRES	0.576431
novel_circ_006600	10651	10824	IRES	0.612469
novel_circ_006600	10701	10874	IRES	0.556999
novel_circ_006600	10751	10924	IRES	0.661227
novel_circ_006600	10801	10974	IRES	0.664585
novel_circ_006600	10851	11024	IRES	0.545144
novel_circ_006600	10901	11074	IRES	0.677439
novel_circ_006600	10951	11124	IRES	0.720939
novel_circ_006600	11001	11174	IRES	0.820912
novel_circ_006600	11051	11224	IRES	0.791035
novel_circ_006600	11101	11274	IRES	0.580213
novel_circ_006600	11201	11374	IRES	0.815498
novel_circ_006600	11251	11424	IRES	0.836063
novel_circ_006600	11301	11474	IRES	0.787597
novel_circ_006600	11351	11524	IRES	0.777268
novel_circ_006600	11401	11574	IRES	0.749627
novel_circ_006600	11451	11624	IRES	0.658463
novel_circ_006600	11501	11674	IRES	0.811861
novel_circ_006600	11551	11724	IRES	0.898205
novel_circ_006600	11601	11774	IRES	0.96922
novel_circ_006600	11651	11824	IRES	0.966733
novel_circ_006600	11701	11874	IRES	0.963936
novel_circ_006600	11751	11924	IRES	0.897682
novel_circ_006600	11801	11974	IRES	0.944816
novel_circ_006600	11851	12024	IRES	0.904026
novel_circ_006600	11901	12074	IRES	0.815668
novel_circ_006600	11951	12124	IRES	0.822071
novel_circ_006600	12001	12174	IRES	0.800402
novel_circ_006600	12051	12224	IRES	0.881772
novel_circ_006600	12101	12274	IRES	0.823837
novel_circ_006600	12151	12324	IRES	0.843938
novel_circ_006600	12201	12374	IRES	0.754857
novel_circ_006600	12251	12424	IRES	0.686108
novel_circ_006600	12401	12574	IRES	0.525906
novel_circ_006600	12451	12624	IRES	0.695742
novel_circ_006600	12701	12874	IRES	0.561534
novel_circ_006600	12751	12924	IRES	0.507366
novel_circ_006600	12801	12974	IRES	0.656396
novel_circ_006600	12851	13024	IRES	0.796472
novel_circ_006600	12901	13074	IRES	0.802564
novel_circ_006600	12951	13124	IRES	0.918565
novel_circ_006600	13001	13174	IRES	0.770369
novel_circ_006600	13051	13224	IRES	0.665592
novel_circ_006600	13251	13424	IRES	0.556119
novel_circ_006600	13301	13474	IRES	0.68215
novel_circ_006600	13351	13524	IRES	0.668458
novel_circ_006600	13401	13574	IRES	0.752748
novel_circ_006600	13451	13624	IRES	0.866206
novel_circ_006600	13501	13674	IRES	0.843353
novel_circ_006600	13551	13724	IRES	0.792968
novel_circ_006600	13601	13774	IRES	0.640545
[truncated: 119,110 more rows]
