# Supplementary material for: METTL3 facilitates the translation of CircSIK2 during chicken myogenesis in an m6A dependent manner
Source: PLoS Genet. 2025 Oct 31;21(10):e1011934. doi: 10.1371/journal.pgen.1011934 (PMC12578262; doi:10.1371/journal.pgen.1011934)
Supplement: S11 Table — (XLSX) [file pgen.1011934.s016.xlsx]

## Sheet: Sheet1
List of no stop codon circRNAs associated with ribosome (860)
novel_circ_000123
novel_circ_000134
novel_circ_000164
novel_circ_000171
novel_circ_000200
novel_circ_000212
novel_circ_000247
novel_circ_000264
novel_circ_000286
novel_circ_000330
novel_circ_000336
novel_circ_000448
novel_circ_000461
novel_circ_000512
novel_circ_000514
novel_circ_000543
novel_circ_000654
novel_circ_000800
novel_circ_000808
novel_circ_000999
novel_circ_001010
novel_circ_001019
novel_circ_001032
novel_circ_001041
novel_circ_001107
novel_circ_001253
novel_circ_001414
novel_circ_001480
novel_circ_001634
novel_circ_001639
novel_circ_001684
novel_circ_001685
novel_circ_001686
novel_circ_001689
novel_circ_001689
novel_circ_001804
novel_circ_001811
novel_circ_001885
novel_circ_001889
novel_circ_001895
novel_circ_001926
novel_circ_001929
novel_circ_002074
novel_circ_002082
novel_circ_002091
novel_circ_002092
novel_circ_002096
novel_circ_002123
novel_circ_002130
novel_circ_002146
novel_circ_002257
novel_circ_002273
novel_circ_002302
novel_circ_002305
novel_circ_002380
novel_circ_002393
novel_circ_002453
novel_circ_002566
novel_circ_002581
novel_circ_002599
novel_circ_002634
novel_circ_002645
novel_circ_002811
novel_circ_002860
novel_circ_002883
novel_circ_002887
novel_circ_002908
novel_circ_002909
novel_circ_003054
novel_circ_003063
novel_circ_003171
novel_circ_003172
novel_circ_003186
novel_circ_003194
novel_circ_003195
novel_circ_003228
novel_circ_003229
novel_circ_003230
novel_circ_003265
novel_circ_003356
novel_circ_003418
novel_circ_003495
novel_circ_003559
novel_circ_003604
novel_circ_003625
novel_circ_003655
novel_circ_003680
novel_circ_003754
novel_circ_003789
novel_circ_003798
novel_circ_003829
novel_circ_003861
novel_circ_003868
novel_circ_003873
novel_circ_003909
novel_circ_003968
novel_circ_004109
novel_circ_004173
novel_circ_004222
novel_circ_004224
novel_circ_004319
novel_circ_004326
novel_circ_004500
novel_circ_004517
novel_circ_004522
novel_circ_004525
novel_circ_004622
novel_circ_004644
novel_circ_004646
novel_circ_004666
novel_circ_004701
novel_circ_004716
novel_circ_004863
novel_circ_004867
novel_circ_004871
novel_circ_004918
novel_circ_004924
novel_circ_004940
novel_circ_004943
novel_circ_005002
novel_circ_005006
novel_circ_005180
novel_circ_005187
novel_circ_005195
novel_circ_005226
novel_circ_005230
novel_circ_005272
novel_circ_005286
novel_circ_005551
novel_circ_005613
novel_circ_005665
novel_circ_005714
novel_circ_005739
novel_circ_005749
novel_circ_005762
novel_circ_005770
novel_circ_006024
novel_circ_006168
novel_circ_006175
novel_circ_006234
novel_circ_006235
novel_circ_006236
novel_circ_006301
novel_circ_006303
novel_circ_006306
novel_circ_006307
novel_circ_006309
novel_circ_006360
novel_circ_006378
novel_circ_006395
novel_circ_006463
novel_circ_006591
novel_circ_006611
novel_circ_006616
novel_circ_006684
novel_circ_006769
novel_circ_006961
novel_circ_007005
novel_circ_007031
novel_circ_007054
novel_circ_007158
novel_circ_007200
novel_circ_007216
novel_circ_007240
novel_circ_007247
novel_circ_007256
novel_circ_007332
novel_circ_007342
novel_circ_007376
novel_circ_007427
novel_circ_007465
novel_circ_007494
novel_circ_007513
novel_circ_007563
novel_circ_007581
novel_circ_007621
novel_circ_007630
novel_circ_007631
novel_circ_007634
novel_circ_007650
novel_circ_007668
novel_circ_007782
novel_circ_007787
novel_circ_007794
novel_circ_007797
novel_circ_007839
novel_circ_007842
novel_circ_007844
novel_circ_007909
novel_circ_007915
novel_circ_007930
novel_circ_007948
novel_circ_007950
novel_circ_007957
novel_circ_007965
novel_circ_008002
novel_circ_008015
novel_circ_008029
novel_circ_008100
novel_circ_008142
novel_circ_008171
novel_circ_008194
novel_circ_008204
novel_circ_008205
novel_circ_008206
novel_circ_008207
novel_circ_008210
novel_circ_008371
novel_circ_008455
novel_circ_008460
novel_circ_008500
novel_circ_008547
novel_circ_008777
novel_circ_008814
novel_circ_008876
novel_circ_009004
novel_circ_009010
novel_circ_009010
novel_circ_009050
novel_circ_009088
novel_circ_009171
novel_circ_009173
novel_circ_009225
novel_circ_009334
novel_circ_009348
novel_circ_009411
novel_circ_009414
novel_circ_009805
novel_circ_009994
novel_circ_010045
novel_circ_010064
novel_circ_010089
novel_circ_010092
novel_circ_010251
novel_circ_010288
novel_circ_010419
novel_circ_010424
novel_circ_010471
novel_circ_010565
novel_circ_010594
novel_circ_010662
novel_circ_010725
novel_circ_010774
novel_circ_010853
novel_circ_010857
novel_circ_010858
novel_circ_010928
novel_circ_011061
novel_circ_011062
novel_circ_011205
novel_circ_011232
novel_circ_011266
novel_circ_011337
novel_circ_011343
novel_circ_011359
novel_circ_011360
novel_circ_011371
novel_circ_011376
novel_circ_011382
novel_circ_011491
novel_circ_011495
novel_circ_011496
novel_circ_011549
novel_circ_011581
novel_circ_011584
novel_circ_011586
novel_circ_011770
novel_circ_011772
novel_circ_011855
novel_circ_011932
novel_circ_011936
novel_circ_012092
novel_circ_012108
novel_circ_012110
novel_circ_012113
novel_circ_012114
novel_circ_012173
novel_circ_012196
novel_circ_012323
novel_circ_012366
novel_circ_012431
novel_circ_012439
novel_circ_012440
novel_circ_012479
novel_circ_012737
novel_circ_012891
novel_circ_012925
novel_circ_012945
novel_circ_012974
novel_circ_013070
novel_circ_013084
novel_circ_013113
novel_circ_013126
novel_circ_013242
novel_circ_013250
novel_circ_013257
novel_circ_013316
novel_circ_013357
novel_circ_013366
novel_circ_013385
novel_circ_013543
novel_circ_013596
novel_circ_013612
novel_circ_013613
novel_circ_013616
novel_circ_013620
novel_circ_013626
novel_circ_013627
novel_circ_013635
novel_circ_013687
novel_circ_013730
novel_circ_013771
novel_circ_013787
novel_circ_013825
novel_circ_013832
novel_circ_013843
novel_circ_013890
novel_circ_013898
novel_circ_013933
novel_circ_013948
novel_circ_013951
novel_circ_014023
novel_circ_014047
novel_circ_014064
novel_circ_014065
novel_circ_014090
novel_circ_014093
novel_circ_014110
novel_circ_014122
novel_circ_014166
novel_circ_014224
novel_circ_014239
novel_circ_014396
novel_circ_014449
novel_circ_014455
novel_circ_014511
novel_circ_014530
novel_circ_014578
novel_circ_014579
novel_circ_014628
novel_circ_014660
novel_circ_014708
novel_circ_014753
novel_circ_014754
novel_circ_014755
novel_circ_014757
novel_circ_014955
novel_circ_015059
novel_circ_015207
novel_circ_015390
novel_circ_015397
novel_circ_015409
novel_circ_015488
novel_circ_015604
novel_circ_015641
novel_circ_015778
novel_circ_015811
novel_circ_015830
novel_circ_015832
novel_circ_015866
novel_circ_015880
novel_circ_015976
novel_circ_016040
novel_circ_016095
novel_circ_016123
novel_circ_016239
novel_circ_016298
novel_circ_016331
novel_circ_016371
novel_circ_016381
novel_circ_016411
novel_circ_016446
novel_circ_016651
novel_circ_016707
novel_circ_016898
novel_circ_016919
novel_circ_016940
novel_circ_016973
novel_circ_017002
novel_circ_017217
novel_circ_017349
novel_circ_017405
novel_circ_017545
novel_circ_017806
novel_circ_017868
novel_circ_017890
novel_circ_017894
novel_circ_018059
novel_circ_018073
novel_circ_018230
novel_circ_018241
novel_circ_018299
novel_circ_018313
novel_circ_018372
novel_circ_018400
novel_circ_018423
novel_circ_018502
novel_circ_018503
novel_circ_018504
novel_circ_018551
novel_circ_018615
novel_circ_018654
novel_circ_018707
novel_circ_018753
novel_circ_018757
novel_circ_018758
novel_circ_018876
novel_circ_018984
novel_circ_019050
novel_circ_019089
novel_circ_019103
novel_circ_019131
novel_circ_019133
novel_circ_019150
novel_circ_019151
novel_circ_019284
novel_circ_019323
novel_circ_019357
novel_circ_019372
novel_circ_019399
novel_circ_019449
novel_circ_019461
novel_circ_019469
novel_circ_019472
novel_circ_019520
novel_circ_019601
novel_circ_019613
novel_circ_019620
novel_circ_019621
novel_circ_019654
novel_circ_019817
novel_circ_019833
novel_circ_019838
novel_circ_020218
novel_circ_020221
novel_circ_020244
novel_circ_020258
novel_circ_020259
novel_circ_020348
novel_circ_020349
novel_circ_020525
novel_circ_020529
novel_circ_020530
novel_circ_020549
novel_circ_020574
novel_circ_020578
novel_circ_020579
novel_circ_020811
novel_circ_020835
novel_circ_020928
novel_circ_020939
novel_circ_020957
novel_circ_020982
novel_circ_021078
novel_circ_021086
novel_circ_021094
novel_circ_021101
novel_circ_021115
novel_circ_021139
novel_circ_021140
novel_circ_021180
novel_circ_021181
novel_circ_021186
novel_circ_021195
novel_circ_021417
novel_circ_021428
novel_circ_021505
novel_circ_021516
novel_circ_021569
novel_circ_021670
novel_circ_021672
novel_circ_021740
novel_circ_021782
novel_circ_021787
novel_circ_021863
novel_circ_021873
novel_circ_021880
novel_circ_021890
novel_circ_021899
novel_circ_022044
novel_circ_022080
novel_circ_022174
novel_circ_022176
novel_circ_022222
novel_circ_022282
novel_circ_022297
novel_circ_022339
novel_circ_022340
novel_circ_022341
novel_circ_022345
novel_circ_022346
novel_circ_022351
novel_circ_022351
novel_circ_022363
novel_circ_022374
novel_circ_022393
novel_circ_022465
novel_circ_022468
novel_circ_022472
novel_circ_022522
novel_circ_022732
novel_circ_022793
novel_circ_022884
novel_circ_022886
novel_circ_022932
novel_circ_022952
novel_circ_022957
novel_circ_023002
novel_circ_023069
novel_circ_023095
novel_circ_023197
novel_circ_023339
novel_circ_023396
novel_circ_023422
novel_circ_023458
novel_circ_023543
novel_circ_023651
novel_circ_023657
novel_circ_023697
novel_circ_023709
novel_circ_023733
novel_circ_023755
novel_circ_023789
novel_circ_023808
novel_circ_023831
novel_circ_023864
novel_circ_023865
novel_circ_023867
novel_circ_023868
novel_circ_023870
novel_circ_023874
novel_circ_023879
novel_circ_023887
novel_circ_023890
novel_circ_023892
novel_circ_023900
novel_circ_023907
novel_circ_023908
novel_circ_023987
novel_circ_024031
novel_circ_024091
novel_circ_024102
novel_circ_024135
novel_circ_024140
novel_circ_024165
novel_circ_024268
novel_circ_024438
novel_circ_024529
novel_circ_024570
novel_circ_024579
novel_circ_024586
novel_circ_024599
novel_circ_024603
novel_circ_024715
novel_circ_024717
novel_circ_024739
novel_circ_024772
novel_circ_024777
novel_circ_024795
novel_circ_024815
novel_circ_024822
novel_circ_024825
novel_circ_024978
novel_circ_024983
novel_circ_024986
novel_circ_025016
novel_circ_025047
novel_circ_025228
novel_circ_025395
novel_circ_025459
novel_circ_025531
novel_circ_025539
novel_circ_025569
novel_circ_025669
novel_circ_025684
novel_circ_025716
novel_circ_025737
novel_circ_025785
novel_circ_025830
novel_circ_025846
novel_circ_025859
novel_circ_025886
novel_circ_025907
novel_circ_025947
novel_circ_026002
novel_circ_026142
novel_circ_026293
novel_circ_026422
novel_circ_026526
novel_circ_026658
novel_circ_026660
novel_circ_026669
novel_circ_026855
novel_circ_026906
novel_circ_026915
novel_circ_026993
novel_circ_027092
novel_circ_027101
novel_circ_027181
novel_circ_027210
novel_circ_027216
novel_circ_027339
novel_circ_027389
novel_circ_027477
novel_circ_027515
novel_circ_027571
novel_circ_027591
novel_circ_027713
novel_circ_027765
novel_circ_027791
novel_circ_027826
novel_circ_027910
novel_circ_027912
novel_circ_027915
novel_circ_027916
novel_circ_027936
novel_circ_027937
novel_circ_027968
novel_circ_028189
novel_circ_028308
novel_circ_028320
novel_circ_028358
novel_circ_028362
novel_circ_028424
novel_circ_028603
novel_circ_028625
novel_circ_028825
novel_circ_028833
novel_circ_028841
novel_circ_028980
novel_circ_028996
novel_circ_029038
novel_circ_029141
novel_circ_029176
novel_circ_029179
novel_circ_029181
novel_circ_029203
novel_circ_029209
novel_circ_029214
novel_circ_029372
novel_circ_029478
novel_circ_029539
novel_circ_029714
novel_circ_029738
novel_circ_029739
novel_circ_029746
novel_circ_029783
novel_circ_029806
novel_circ_029825
novel_circ_029858
novel_circ_029947
novel_circ_029956
novel_circ_030034
novel_circ_030049
novel_circ_030128
novel_circ_030219
novel_circ_030236
novel_circ_030246
novel_circ_030267
novel_circ_030275
novel_circ_030334
novel_circ_030337
novel_circ_030460
novel_circ_030501
novel_circ_030512
novel_circ_030534
novel_circ_030614
novel_circ_030616
novel_circ_030763
novel_circ_030781
novel_circ_030859
novel_circ_030885
novel_circ_030912
novel_circ_030980
novel_circ_030997
novel_circ_031059
novel_circ_031081
novel_circ_031263
novel_circ_031269
novel_circ_031365
novel_circ_031391
novel_circ_031393
novel_circ_031436
novel_circ_031451
novel_circ_031523
novel_circ_031528
novel_circ_031550
novel_circ_031551
novel_circ_031555
novel_circ_031588
novel_circ_031604
novel_circ_031618
novel_circ_031637
novel_circ_031638
novel_circ_031671
novel_circ_031677
novel_circ_031710
novel_circ_031765
novel_circ_031778
novel_circ_031905
novel_circ_031908
novel_circ_031918
novel_circ_031948
novel_circ_031971
novel_circ_031972
novel_circ_032009
novel_circ_032022
novel_circ_032043
novel_circ_032044
novel_circ_032058
novel_circ_032059
novel_circ_032061
novel_circ_032065
novel_circ_032072
novel_circ_032088
novel_circ_032137
novel_circ_032157
novel_circ_032217
novel_circ_032385
novel_circ_032386
novel_circ_032401
novel_circ_032419
novel_circ_032462
novel_circ_032550
novel_circ_032586
novel_circ_032603
novel_circ_032979
novel_circ_033008
novel_circ_033040
novel_circ_033113
novel_circ_033176
novel_circ_033193
novel_circ_033210
novel_circ_033271
novel_circ_033275
novel_circ_033366
novel_circ_033374
novel_circ_033405
novel_circ_033427
novel_circ_033582
novel_circ_033662
novel_circ_033731
novel_circ_033733
novel_circ_033812
novel_circ_033871
novel_circ_033890
novel_circ_033945
novel_circ_033970
novel_circ_034087
novel_circ_034110
novel_circ_034154
novel_circ_034166
novel_circ_034195
novel_circ_034214
novel_circ_034296
novel_circ_034313
novel_circ_034323
novel_circ_034345
novel_circ_034350
novel_circ_034386
novel_circ_034547
novel_circ_034577
novel_circ_034613
novel_circ_034617
novel_circ_034647
novel_circ_034656
novel_circ_034735
novel_circ_034740
novel_circ_034741
novel_circ_034780
novel_circ_034824
novel_circ_034825
novel_circ_034977
novel_circ_035000
novel_circ_035006
novel_circ_035244
novel_circ_035248
novel_circ_035256
novel_circ_035323
novel_circ_035428
novel_circ_035435
novel_circ_035469
novel_circ_035469
novel_circ_035487
novel_circ_035623
novel_circ_035671
novel_circ_035672
novel_circ_035673
novel_circ_035676
novel_circ_035677
novel_circ_035682
novel_circ_035684
novel_circ_035694
novel_circ_035723
novel_circ_035777
novel_circ_035809
novel_circ_035852
novel_circ_035904
novel_circ_035907
novel_circ_035908
novel_circ_035911
novel_circ_035941
novel_circ_035962
novel_circ_036010
novel_circ_036014
novel_circ_036036
novel_circ_036058
novel_circ_036176
novel_circ_036196
novel_circ_036302
novel_circ_036354
novel_circ_036419
novel_circ_036516
novel_circ_036575
novel_circ_036611
novel_circ_036729
novel_circ_036749
novel_circ_036753
novel_circ_036797
novel_circ_036841
novel_circ_036843
novel_circ_036846
novel_circ_036872
novel_circ_036886
novel_circ_036938
novel_circ_037106
novel_circ_037107
novel_circ_037114
novel_circ_037133
novel_circ_037143
novel_circ_037302
novel_circ_037328
novel_circ_037397
novel_circ_037398
novel_circ_037423
novel_circ_037432
novel_circ_037464
novel_circ_037467
novel_circ_037468
novel_circ_037482
novel_circ_037489
novel_circ_037547
novel_circ_037554
novel_circ_037639
novel_circ_037640
novel_circ_037644
novel_circ_037691
novel_circ_037734
novel_circ_037853
novel_circ_037921
novel_circ_037926
novel_circ_037967
novel_circ_038011
novel_circ_038030
novel_circ_038032
novel_circ_038076
novel_circ_038084
novel_circ_038218
novel_circ_039082
novel_circ_039495
