# Supplementary material for: METTL3 facilitates the translation of CircSIK2 during chicken myogenesis in an m6A dependent manner
Source: PLoS Genet. 2025 Oct 31;21(10):e1011934. doi: 10.1371/journal.pgen.1011934 (PMC12578262; doi:10.1371/journal.pgen.1011934)
Supplement: S13 Table — (XLSX) [file pgen.1011934.s018.xlsx]

## Sheet: sample Unique
N	Unused	Total	%Cov	%Cov(50)	%Cov(95)	Accession	Citable Accession	Gene name	Name	Species	Peptides(95%)
2	167.79	200.51	54.35	49.24	47.42	tr|Q789A6|Q789A6_CHICK	Q789A6	MYH10	Nonmuscle myosin heavy chain OS=Gallus gallus OX=9031 GN=MYH10 PE=2 SV=1	CHICK	126
3	156.82	156.82	31.97	29.96	28.59	tr|F1P2F0|F1P2F0_CHICK	F1P2F0	COL6A3	Collagen alpha-3(VI) chain OS=Gallus gallus OX=9031 GN=COL6A3 PE=4 SV=1	CHICK	103
5	77.49	77.49	23.95	23.03	20.69	tr|A0A3Q2TW07|A0A3Q2TW07_CHICK	A0A3Q2TW07	FN1	Fibronectin OS=Gallus gallus OX=9031 GN=FN1 PE=4 SV=1	CHICK	49
6	76.85	76.85	61.81	57.36	55.83	sp|Q90593|BIP_CHICK	Q90593	HSPA5	Endoplasmic reticulum chaperone BiP OS=Gallus gallus OX=9031 GN=HSPA5 PE=1 SV=1	CHICK	70
7	63.56	63.58	26.96	24.85	23.76	tr|R4GIG1|R4GIG1_CHICK	R4GIG1	MYH1D	Uncharacterized protein OS=Gallus gallus OX=9031 GN=MYH1D PE=3 SV=3	CHICK	33
8	57.66	57.66	70.13	67.47	65.33	sp|Q5ZMQ2|ACTG_CHICK	Q5ZMQ2	ACTG1	Actin, cytoplasmic 2 OS=Gallus gallus OX=9031 GN=ACTG1 PE=1 SV=1	CHICK	72
11	43.56	52.79	48.71	44.4	41.59	sp|P02542|DESM_CHICK	P02542	DES	Desmin OS=Gallus gallus OX=9031 GN=DES PE=1 SV=2	CHICK	40
17	31.03	31.03	25.32	21.39	19.04	tr|A0A1D5PWN6|A0A1D5PWN6_CHICK	A0A1D5PWN6	COL6A1	Collagen alpha-1(VI) chain OS=Gallus gallus OX=9031 GN=COL6A1 PE=4 SV=2	CHICK	23
20	28.32	28.32	36.87	35.41	33.82	tr|O13265|O13265_CHICK	O13265	--	Tissue transglutaminase OS=Gallus gallus OX=9031 PE=2 SV=1	CHICK	17
22	27.15	27.15	33.37	21.62	20.74	sp|P15988|CO6A2_CHICK	P15988	COL6A2	Collagen alpha-2(VI) chain OS=Gallus gallus OX=9031 GN=COL6A2 PE=2 SV=1	CHICK	19
23	26.49	26.49	31.26	30.67	27.7	tr|F1NZ86|F1NZ86_CHICK	F1NZ86	HSPA9	75 kDa glucose-regulated protein OS=Gallus gallus OX=9031 GN=HSPA9 PE=3 SV=1	CHICK	17
25	25.04	25.04	27.85	25.11	24.05	sp|P13648|LMNA_CHICK	P13648	LMNA	Lamin-A OS=Gallus gallus OX=9031 GN=LMNA PE=2 SV=1	CHICK	14
26	24.28	24.28	8.483	6.982	6.264	tr|F1NX22|F1NX22_CHICK	F1NX22	COL12A1	Collagen alpha-1(XII) chain OS=Gallus gallus OX=9031 GN=COL12A1 PE=4 SV=4	CHICK	12
27	24.23	24.23	28.14	23.9	22.8	tr|F1NP51|F1NP51_CHICK	F1NP51	LMNA	Lamin-A OS=Gallus gallus OX=9031 GN=LMNA PE=3 SV=3	CHICK	13
28	23.98	23.98	53.21	33.25	29.22	tr|Q5ZII1|Q5ZII1_CHICK	Q5ZII1	RCJMB04_25p23	Ribos_L4_asso_C domain-containing protein OS=Gallus gallus OX=9031 GN=RCJMB04_25p23 PE=2 SV=1	CHICK	13
30	23.16	23.16	20.44	18.03	15.85	tr|A0A1D5P9P3|A0A1D5P9P3_CHICK	A0A1D5P9P3	ACTN1	Alpha-actinin-1 OS=Gallus gallus OX=9031 GN=ACTN1 PE=3 SV=2	CHICK	11
31	22.92	22.92	23.7	23.7	21.59	tr|Q5ZMU9|Q5ZMU9_CHICK	Q5ZMU9	VCP	Transitional endoplasmic reticulum ATPase OS=Gallus gallus OX=9031 GN=VCP PE=2 SV=1	CHICK	12
33	22.32	22.32	48.05	45.95	45.95	sp|P00356|G3P_CHICK	P00356	GAPDH	Glyceraldehyde-3-phosphate dehydrogenase OS=Gallus gallus OX=9031 GN=GAPDH PE=2 SV=3	CHICK	20
36	21.95	21.95	20.84	18.96	16.06	tr|A0A1D5NZ30|A0A1D5NZ30_CHICK	A0A1D5NZ30	NCL	Nucleolin OS=Gallus gallus OX=9031 GN=NCL PE=4 SV=1	CHICK	10
37	21.78	21.78	46.8	41.13	41.13	tr|F1NZ78|F1NZ78_CHICK	F1NZ78	ENO1	2-phospho-D-glycerate hydro-lyase OS=Gallus gallus OX=9031 GN=ENO1 PE=3 SV=4	CHICK	15
39	21.38	21.38	59.68	47.98	39.92	tr|A0A1L1RVU7|A0A1L1RVU7_CHICK	A0A1L1RVU7	TPM3	Uncharacterized protein OS=Gallus gallus OX=9031 GN=TPM3 PE=3 SV=1	CHICK	12
41	20.43	20.43	12.93	8.638	7.323	tr|O57613|O57613_CHICK	O57613	--	Paranemin OS=Gallus gallus OX=9031 PE=2 SV=2	CHICK	10
43	20	20	28.1	24.26	24.26	sp|Q5ZL72|CH60_CHICK	Q5ZL72	HSPD1	60 kDa heat shock protein, mitochondrial OS=Gallus gallus OX=9031 GN=HSPD1 PE=1 SV=1	CHICK	14
45	19.29	19.29	8.886	5.111	5.111	tr|A0A3Q2U9M2|A0A3Q2U9M2_CHICK	A0A3Q2U9M2	FLNB	Uncharacterized protein OS=Gallus gallus OX=9031 GN=FLNB PE=3 SV=1	CHICK	11
47	18.76	18.76	27.3	25.81	21.84	tr|Q5ZJZ2|Q5ZJZ2_CHICK	Q5ZJZ2	RPL3	Uncharacterized protein OS=Gallus gallus OX=9031 GN=RPL3 PE=2 SV=1	CHICK	12
48	18.24	18.24	13.21	9.469	7.057	tr|A0A1D5PIZ8|A0A1D5PIZ8_CHICK	A0A1D5PIZ8	IQGAP3	Uncharacterized protein OS=Gallus gallus OX=9031 GN=IQGAP3 PE=4 SV=1	CHICK	10
49	17.63	17.63	13.93	11.55	11.55	tr|A0A1D5PXA2|A0A1D5PXA2_CHICK	A0A1D5PXA2	EMILIN2	Uncharacterized protein OS=Gallus gallus OX=9031 GN=EMILIN2 PE=4 SV=2	CHICK	9
50	17.39	17.39	17.23	17.23	13.58	tr|P79994|P79994_CHICK	P79994	--	DNA topoisomerase I OS=Gallus gallus OX=9031 PE=2 SV=1	CHICK	8
51	17.37	17.37	25.23	17.31	16.38	tr|Q9YHD2|Q9YHD2_CHICK	Q9YHD2	URP	Nuclear calmodulin-binding protein (Fragment) OS=Gallus gallus OX=9031 GN=URP PE=2 SV=1	CHICK	9
52	17.15	17.15	19.5	19.5	14.45	tr|Q9W744|Q9W744_CHICK	Q9W744	--	DEAD box protein 5 OS=Gallus gallus OX=9031 PE=2 SV=1	CHICK	8
53	17.01	17.01	22.76	17.58	17.58	tr|Q5ZL53|Q5ZL53_CHICK	Q5ZL53	RCJMB04_7l20	Polyadenylate-binding protein OS=Gallus gallus OX=9031 GN=RCJMB04_7l20 PE=2 SV=1	CHICK	10
55	16.75	16.75	32.32	30.91	26.46	tr|E1C453|E1C453_CHICK	E1C453	HNRNPK	Heterogeneous nuclear ribonucleoprotein K OS=Gallus gallus OX=9031 GN=HNRNPK PE=4 SV=3	CHICK	10
56	16.74	16.74	30.09	25.23	25.23	tr|Q5F424|Q5F424_CHICK	Q5F424	CCT2	CCT-beta OS=Gallus gallus OX=9031 GN=CCT2 PE=2 SV=1	CHICK	9
58	16.66	16.66	7.195	5.182	4.839	tr|E1BZT5|E1BZT5_CHICK	E1BZT5	PRPF8	MPN domain-containing protein OS=Gallus gallus OX=9031 GN=PRPF8 PE=4 SV=1	CHICK	9
60	16.44	16.44	21.59	13.39	11.89	sp|P12003|VINC_CHICK	P12003	VCL	Vinculin OS=Gallus gallus OX=9031 GN=VCL PE=1 SV=4	CHICK	9
62	16.21	16.21	25.54	23.39	23.39	tr|E1BR08|E1BR08_CHICK	E1BR08	H2AFY2	Core histone macro-H2A OS=Gallus gallus OX=9031 GN=H2AFY2 PE=4 SV=3	CHICK	8
65	16.01	16.01	20.38	14.16	13.01	tr|E1C0F1|E1C0F1_CHICK	E1C0F1	RPN1	Dolichyl-diphosphooligosaccharide--protein glycosyltransferase subunit 1 OS=Gallus gallus OX=9031 GN=RPN1 PE=3 SV=3	CHICK	8
68	15.31	15.31	19.75	15.55	15.55	tr|Q90XD9|Q90XD9_CHICK	Q90XD9	--	Staphylococcal nuclease domain-containing protein 1 (Fragment) OS=Gallus gallus OX=9031 PE=2 SV=1	CHICK	8
69	15.13	15.13	17.02	12.14	9.894	tr|Q5ZLD0|Q5ZLD0_CHICK	Q5ZLD0	RCJMB04_6k21	RNA helicase OS=Gallus gallus OX=9031 GN=RCJMB04_6k21 PE=2 SV=1	CHICK	7
70	14.84	14.84	37.87	31.62	28.31	sp|P84173|PHB_CHICK	P84173	PHB	Prohibitin OS=Gallus gallus OX=9031 GN=PHB PE=1 SV=1	CHICK	8
71	14.64	14.64	27.17	25.63	22.74	tr|Q6WNG8|Q6WNG8_CHICK	Q6WNG8	HNRNPH2	Heterogeneous nuclear ribonucleoprotein H1-like protein OS=Gallus gallus OX=9031 GN=HNRNPH2 PE=2 SV=1	CHICK	10
74	14.16	14.16	20.06	16.4	16.4	tr|Q5ZI39|Q5ZI39_CHICK	Q5ZI39	PLS3	Uncharacterized protein OS=Gallus gallus OX=9031 GN=PLS3 PE=2 SV=1	CHICK	9
75	14.07	14.07	32.2	25.21	25.21	tr|F1NPF0|F1NPF0_CHICK	F1NPF0	EIF2S3	Protein-synthesizing GTPase OS=Gallus gallus OX=9031 GN=EIF2S3 PE=4 SV=1	CHICK	7
78	14	14	15.19	10.42	10.42	tr|A0A5H1ZRJ7|A0A5H1ZRJ7_CHICK	A0A5H1ZRJ7	COL1A2	Collagen alpha-2(I) chain OS=Gallus gallus OX=9031 GN=COL1A2 PE=4 SV=1	CHICK	8
79	14	14	67.1	65.16	65.16	tr|A0A3Q3AZM2|A0A3Q3AZM2_CHICK	A0A3Q3AZM2	CALM1	Uncharacterized protein OS=Gallus gallus OX=9031 GN=CALM1 PE=4 SV=1	CHICK	8
80	14	14	24.95	19.52	19.52	tr|A0A3Q2U2F9|A0A3Q2U2F9_CHICK	A0A3Q2U2F9	--	Uncharacterized protein OS=Gallus gallus OX=9031 PE=4 SV=1	CHICK	7
81	13.77	13.77	33.33	28.96	17.51	sp|P22451|RL5_CHICK	P22451	RPL5	60S ribosomal protein L5 OS=Gallus gallus OX=9031 GN=RPL5 PE=2 SV=2	CHICK	9
83	13.36	13.36	16.64	13.31	13.31	tr|Q5ZM18|Q5ZM18_CHICK	Q5ZM18	GTPBP4	Nucleolar GTP-binding protein 1 OS=Gallus gallus OX=9031 GN=GTPBP4 PE=2 SV=1	CHICK	7
84	13.31	13.31	39.52	39.52	39.52	tr|A0A1D5PJW4|A0A1D5PJW4_CHICK	A0A1D5PJW4	PSMA7	Proteasome subunit alpha type OS=Gallus gallus OX=9031 GN=PSMA7 PE=3 SV=1	CHICK	7
85	13.24	13.24	14.75	11.73	9.365	tr|A0A3Q2TRZ9|A0A3Q2TRZ9_CHICK	A0A3Q2TRZ9	ILF3	Uncharacterized protein OS=Gallus gallus OX=9031 GN=ILF3 PE=4 SV=1	CHICK	6
86	13.05	13.05	26.65	26.65	26.65	tr|Q5ZME1|Q5ZME1_CHICK	Q5ZME1	HNRNPA2B1	Uncharacterized protein OS=Gallus gallus OX=9031 GN=HNRNPA2B1 PE=2 SV=1	CHICK	9
87	12.56	12.56	21.56	16.7	16.28	tr|Q5ZIZ5|Q5ZIZ5_CHICK	Q5ZIZ5	NONO	Uncharacterized protein OS=Gallus gallus OX=9031 GN=NONO PE=2 SV=1	CHICK	6
90	12.49	12.49	20.59	20.59	20.4	sp|Q8JG64|PDIA3_CHICK	Q8JG64	PDIA3	Protein disulfide-isomerase A3 OS=Gallus gallus OX=9031 GN=PDIA3 PE=2 SV=1	CHICK	9
92	12.31	12.31	21.72	15.88	14.6	tr|F1NEF2|F1NEF2_CHICK	F1NEF2	CCT8	CCT-theta OS=Gallus gallus OX=9031 GN=CCT8 PE=3 SV=3	CHICK	6
93	12.28	12.28	32.45	32.45	21.22	tr|A0A2L2FP59|A0A2L2FP59_CHICK	A0A2L2FP59	--	Glutamate dehydrogenase OS=Gallus gallus OX=9031 PE=2 SV=1	CHICK	6
94	12.2	14.21	9.31	5.939	5.939	tr|Q90WF1|Q90WF1_CHICK	Q90WF1	--	Filamin OS=Gallus gallus OX=9031 PE=2 SV=1	CHICK	10
97	11.81	11.81	37.5	34.72	34.72	sp|P42558|RAN_CHICK	P42558	RAN	GTP-binding nuclear protein Ran OS=Gallus gallus OX=9031 GN=RAN PE=2 SV=1	CHICK	6
98	11.79	11.79	17.63	14.25	9.873	tr|Q5ZL80|Q5ZL80_CHICK	Q5ZL80	HNRNPM	Uncharacterized protein OS=Gallus gallus OX=9031 GN=HNRNPM PE=2 SV=1	CHICK	5
99	11.72	11.72	24.09	24.09	24.09	tr|A0A3Q2UG94|A0A3Q2UG94_CHICK	A0A3Q2UG94	MRPL40	Uncharacterized protein OS=Gallus gallus OX=9031 GN=MRPL40 PE=3 SV=1	CHICK	6
100	11.64	13.68	41.13	28.49	28.49	sp|O93327|H2AY_CHICK	O93327	MACROH2A1	Core histone macro-H2A.1 OS=Gallus gallus OX=9031 GN=MACROH2A1 PE=1 SV=3	CHICK	8
102	11.51	11.51	32.37	28.99	28.99	sp|P24367|PPIB_CHICK	P24367	PPIB	Peptidyl-prolyl cis-trans isomerase B OS=Gallus gallus OX=9031 GN=PPIB PE=2 SV=1	CHICK	9
104	11.43	11.43	29.46	26.98	21.29	tr|Q6EE32|Q6EE32_CHICK	Q6EE32	--	Calreticulin (Fragment) OS=Gallus gallus OX=9031 PE=2 SV=1	CHICK	7
105	11.3	11.3	17.92	11.29	11.29	tr|Q5ZMG9|Q5ZMG9_CHICK	Q5ZMG9	TCP1	CCT-alpha OS=Gallus gallus OX=9031 GN=TCP1 PE=2 SV=1	CHICK	6
106	11.07	11.07	12.24	9.73	7.322	tr|A0A3S5ZP89|A0A3S5ZP89_CHICK	A0A3S5ZP89	SMARCA5	Uncharacterized protein OS=Gallus gallus OX=9031 GN=SMARCA5 PE=3 SV=1	CHICK	5
107	11.05	11.05	9.533	7.393	7.393	tr|F1NG39|F1NG39_CHICK	F1NG39	MYO1C	Unconventional myosin-Ic OS=Gallus gallus OX=9031 GN=MYO1C PE=3 SV=1	CHICK	6
108	10.98	13.44	58.04	46.27	36.08	sp|Q5ZMT0|1433E_CHICK	Q5ZMT0	YWHAE	14-3-3 protein epsilon OS=Gallus gallus OX=9031 GN=YWHAE PE=1 SV=1	CHICK	8
110	10.71	10.71	17.83	15.99	12.87	tr|F1NK38|F1NK38_CHICK	F1NK38	CCT7	T-complex protein 1 subunit eta OS=Gallus gallus OX=9031 GN=CCT7 PE=3 SV=3	CHICK	5
111	10.62	10.62	8.031	8.031	6.856	tr|A0A1D5PU80|A0A1D5PU80_CHICK	A0A1D5PU80	ATP1A1	Sodium/potassium-transporting ATPase subunit alpha OS=Gallus gallus OX=9031 GN=ATP1A1 PE=3 SV=1	CHICK	6
112	10.59	10.63	24.19	17.68	17.68	tr|A0A1D5PQN5|A0A1D5PQN5_CHICK	A0A1D5PQN5	KRT7	IF rod domain-containing protein OS=Gallus gallus OX=9031 GN=KRT7 PE=3 SV=1	CHICK	9
113	10.39	10.39	27.17	27.17	27.17	tr|A0A1D5PR40|A0A1D5PR40_CHICK	A0A1D5PR40	LOC107049046	60S ribosomal protein L17 OS=Gallus gallus OX=9031 GN=LOC107049046 PE=3 SV=1	CHICK	6
114	10.24	10.24	22.26	22.26	19.6	sp|Q5ZMN3|PHB2_CHICK	Q5ZMN3	PHB2	Prohibitin-2 OS=Gallus gallus OX=9031 GN=PHB2 PE=2 SV=1	CHICK	5
115	10.14	10.14	12.73	12.73	9.728	tr|Q5ZIG5|Q5ZIG5_CHICK	Q5ZIG5	GFPT1	Glutamine--fructose-6-phosphate transaminase (isomerizing) OS=Gallus gallus OX=9031 GN=GFPT1 PE=2 SV=1	CHICK	5
116	10.13	10.13	31.41	26.62	26.62	tr|F1NU17|F1NU17_CHICK	F1NU17	PGK2	Phosphoglycerate kinase OS=Gallus gallus OX=9031 GN=PGK2 PE=3 SV=1	CHICK	7
117	10.1	10.1	10.95	9.911	8.728	tr|E1BW15|E1BW15_CHICK	E1BW15	DDX21	RNA helicase OS=Gallus gallus OX=9031 GN=DDX21 PE=3 SV=4	CHICK	5
118	10.07	12.07	11.31	7.866	7.866	tr|A0A1L1RXY9|A0A1L1RXY9_CHICK	A0A1L1RXY9	EFTUD2	116 kDa U5 small nuclear ribonucleoprotein component OS=Gallus gallus OX=9031 GN=EFTUD2 PE=3 SV=2	CHICK	6
119	10.06	10.06	16.44	14.05	9.41	tr|A0A1L1RR71|A0A1L1RR71_CHICK	A0A1L1RR71	ALDH18A1	Delta-1-pyrroline-5-carboxylate synthase OS=Gallus gallus OX=9031 GN=ALDH18A1 PE=3 SV=1	CHICK	5
120	10.04	10.04	12.7	9.489	8.467	tr|Q5ZHR4|Q5ZHR4_CHICK	Q5ZHR4	GARS	Diadenosine tetraphosphate synthetase OS=Gallus gallus OX=9031 GN=GARS PE=2 SV=1	CHICK	5
121	10.02	12.43	17.31	12.52	12.21	tr|A0A1D5P8I3|A0A1D5P8I3_CHICK	A0A1D5P8I3	SFPQ	Uncharacterized protein OS=Gallus gallus OX=9031 GN=SFPQ PE=4 SV=2	CHICK	7
123	9.86	9.86	43.41	40.49	30.73	tr|A0A1L1RP46|A0A1L1RP46_CHICK	A0A1L1RP46	RAB1B	Uncharacterized protein OS=Gallus gallus OX=9031 GN=RAB1B PE=4 SV=2	CHICK	7
124	9.78	9.82	16.07	15.08	14.09	tr|A0A1D5PZS0|A0A1D5PZS0_CHICK	A0A1D5PZS0	PRPF19	Pre-mRNA-processing factor 19 OS=Gallus gallus OX=9031 GN=PRPF19 PE=3 SV=2	CHICK	6
125	9.55	9.55	11.74	7.209	6.488	tr|E1BV44|E1BV44_CHICK	E1BV44	CSE1L	Chromosome segregation 1-like protein OS=Gallus gallus OX=9031 GN=CSE1L PE=3 SV=2	CHICK	5
126	9.46	9.46	23.11	17.09	15.53	tr|A0A1D5PV06|A0A1D5PV06_CHICK	A0A1D5PV06	P4HB	Protein disulfide-isomerase OS=Gallus gallus OX=9031 GN=P4HB PE=3 SV=2	CHICK	7
127	9.43	9.43	4.959	4.959	4.959	tr|F1NHL2|F1NHL2_CHICK	F1NHL2	CAND1	TIP120 domain-containing protein OS=Gallus gallus OX=9031 GN=CAND1 PE=3 SV=4	CHICK	6
130	9.35	9.35	30.3	30.3	26.97	tr|A0A1D5P893|A0A1D5P893_CHICK	A0A1D5P893	LOC426023	Uncharacterized protein OS=Gallus gallus OX=9031 GN=LOC426023 PE=4 SV=2	CHICK	7
131	9.29	9.29	14.31	10.86	9.31	tr|A0A1D5NYK7|A0A1D5NYK7_CHICK	A0A1D5NYK7	--	Moesin OS=Gallus gallus OX=9031 PE=4 SV=1	CHICK	6
132	9.12	9.12	20.09	13.54	13.54	tr|A0A1D5NWM7|A0A1D5NWM7_CHICK	A0A1D5NWM7	RSL1D1	Uncharacterized protein OS=Gallus gallus OX=9031 GN=RSL1D1 PE=4 SV=1	CHICK	5
133	8.94	8.94	31.94	26.85	26.85	tr|A0A452J7V8|A0A452J7V8_CHICK	A0A452J7V8	RPL27	60S ribosomal protein L27 OS=Gallus gallus OX=9031 GN=RPL27 PE=3 SV=1	CHICK	5
135	8.83	8.83	4.121	2.781	2.383	tr|E1BV83|E1BV83_CHICK	E1BV83	NUP205	Uncharacterized protein OS=Gallus gallus OX=9031 GN=NUP205 PE=3 SV=2	CHICK	4
139	8.61	8.61	26.02	22.22	17.84	tr|Q6QAZ9|Q6QAZ9_CHICK	Q6QAZ9	--	Annexin OS=Gallus gallus OX=9031 PE=2 SV=1	CHICK	5
140	8.55	8.55	7.213	7.213	4.249	tr|E1C7J9|E1C7J9_CHICK	E1C7J9	NAT10	RNA cytidine acetyltransferase OS=Gallus gallus OX=9031 GN=NAT10 PE=3 SV=4	CHICK	4
141	8.54	8.54	15.47	15.47	9.245	sp|Q5ZJ54|TCPZ_CHICK	Q5ZJ54	CCT6	T-complex protein 1 subunit zeta OS=Gallus gallus OX=9031 GN=CCT6 PE=1 SV=3	CHICK	5
142	8.53	8.53	22.09	14.96	12.83	tr|E1C0Q5|E1C0Q5_CHICK	E1C0Q5	ACAT1	Uncharacterized protein OS=Gallus gallus OX=9031 GN=ACAT1 PE=3 SV=2	CHICK	4
144	8.47	8.47	10.73	10.38	10.38	tr|F1N8H6|F1N8H6_CHICK	F1N8H6	HP1BP3	Heterochromatin protein 1-binding protein 3 OS=Gallus gallus OX=9031 GN=HP1BP3 PE=4 SV=1	CHICK	5
145	8.43	8.43	25.45	17.1	13.12	tr|Q5ZJQ6|Q5ZJQ6_CHICK	Q5ZJQ6	DARS	Aspartate--tRNA ligase, cytoplasmic OS=Gallus gallus OX=9031 GN=DARS PE=2 SV=1	CHICK	4
146	8.38	22.54	39.01	37	28.48	sp|P09653|TBB5_CHICK	P09653	--	Tubulin beta-5 chain OS=Gallus gallus OX=9031 PE=3 SV=1	CHICK	18
147	8.36	10.48	10.52	5.126	4.317	tr|F1NTJ5|F1NTJ5_CHICK	F1NTJ5	MYO1B	Uncharacterized protein OS=Gallus gallus OX=9031 GN=MYO1B PE=3 SV=4	CHICK	5
148	8.33	8.33	10.73	8.308	8.308	tr|F1NEQ3|F1NEQ3_CHICK	F1NEQ3	DDX18	RNA helicase OS=Gallus gallus OX=9031 GN=DDX18 PE=3 SV=2	CHICK	6
149	8.32	8.32	19.02	14.67	11.41	tr|Q5ZLB3|Q5ZLB3_CHICK	Q5ZLB3	HNRNPA1	Helix-destabilizing protein OS=Gallus gallus OX=9031 GN=HNRNPA1 PE=2 SV=1	CHICK	6
152	8.13	8.13	20.65	14.11	14.11	tr|A0A3Q3AT29|A0A3Q3AT29_CHICK	A0A3Q3AT29	PPIA	PPIase cyclophilin-type domain-containing protein OS=Gallus gallus OX=9031 GN=PPIA PE=4 SV=1	CHICK	5
153	8.06	8.06	10.2	7.285	7.285	tr|Q5ZJK3|Q5ZJK3_CHICK	Q5ZJK3	STAT1	Signal transducer and activator of transcription OS=Gallus gallus OX=9031 GN=STAT1 PE=2 SV=1	CHICK	4
156	8	9.6	6.562	2.71	2.71	tr|A0A1D5PJY1|A0A1D5PJY1_CHICK	A0A1D5PJY1	SPTBN1	Spectrin beta chain OS=Gallus gallus OX=9031 GN=SPTBN1 PE=3 SV=1	CHICK	5
157	8	8	10.26	6.286	6.286	tr|A0A1D5PKQ4|A0A1D5PKQ4_CHICK	A0A1D5PKQ4	COL3A1	Collagen alpha-1(III) chain OS=Gallus gallus OX=9031 GN=COL3A1 PE=4 SV=2	CHICK	6
158	8	8	8.293	3.833	3.833	tr|A0A1L1RNL6|A0A1L1RNL6_CHICK	A0A1L1RNL6	NACA	NAC-A/B domain-containing protein OS=Gallus gallus OX=9031 GN=NACA PE=4 SV=2	CHICK	4
159	8	8	20.62	12.09	12.09	tr|F1NPA2|F1NPA2_CHICK	F1NPA2	PSMD11	PCI domain-containing protein OS=Gallus gallus OX=9031 GN=PSMD11 PE=3 SV=3	CHICK	4
160	8	8	16.48	10.92	10.92	tr|E1BRU3|E1BRU3_CHICK	E1BRU3	RBM23	Uncharacterized protein OS=Gallus gallus OX=9031 GN=RBM23 PE=4 SV=4	CHICK	4
161	8	8	14.98	9.312	9.312	sp|Q5F3T9|UGDH_CHICK	Q5F3T9	UGDH	UDP-glucose 6-dehydrogenase OS=Gallus gallus OX=9031 GN=UGDH PE=2 SV=1	CHICK	5
162	8	8	24.27	24.27	20.06	tr|Q5ZM47|Q5ZM47_CHICK	Q5ZM47	PPP2CA	Serine/threonine-protein phosphatase OS=Gallus gallus OX=9031 GN=PPP2CA PE=2 SV=1	CHICK	4
163	8	8	15.67	10.15	10.15	tr|Q5ZLB0|Q5ZLB0_CHICK	Q5ZLB0	DDX47	RNA helicase OS=Gallus gallus OX=9031 GN=DDX47 PE=2 SV=1	CHICK	4
164	8	8	13.03	12.53	12.53	tr|F1NRM5|F1NRM5_CHICK	F1NRM5	ACTR2	Actin-related protein 2 OS=Gallus gallus OX=9031 GN=ACTR2 PE=3 SV=3	CHICK	4
165	8	8	32.37	24.64	24.64	tr|E1C0F3|E1C0F3_CHICK	E1C0F3	RAB7A	Uncharacterized protein OS=Gallus gallus OX=9031 GN=RAB7A PE=4 SV=1	CHICK	4
166	8	8	19.35	16.13	16.13	sp|P00940|TPIS_CHICK	P00940	TPI1	Triosephosphate isomerase OS=Gallus gallus OX=9031 GN=TPI1 PE=1 SV=2	CHICK	4
167	8	8	18.1	18.1	18.1	tr|Q91956|Q91956_CHICK	Q91956	--	CSD domain-containing protein OS=Gallus gallus OX=9031 PE=2 SV=1	CHICK	4
168	8	8	15.33	15.33	15.33	tr|F1NU79|F1NU79_CHICK	F1NU79	PSMC5	AAA domain-containing protein OS=Gallus gallus OX=9031 GN=PSMC5 PE=3 SV=2	CHICK	4
169	8	8	27.5	27.5	27.5	tr|A0A452J7V2|A0A452J7V2_CHICK	A0A452J7V2	RAB2A	Ras-related protein Rab-2A OS=Gallus gallus OX=9031 GN=RAB2A PE=4 SV=1	CHICK	4
170	8	8	21.26	21.26	21.26	sp|Q5ZLN1|PGAM1_CHICK	Q5ZLN1	PGAM1	Phosphoglycerate mutase 1 OS=Gallus gallus OX=9031 GN=PGAM1 PE=1 SV=3	CHICK	5
171	7.91	7.91	6.447	6.447	5.346	tr|F6UZR6|F6UZR6_CHICK	F6UZR6	LBR	3-beta-hydroxysterol Delta (14)-reductase OS=Gallus gallus OX=9031 GN=LBR PE=3 SV=3	CHICK	5
172	7.91	7.91	23.49	18.07	18.07	tr|E1BTT8|E1BTT8_CHICK	E1BTT8	LDHA	L-lactate dehydrogenase OS=Gallus gallus OX=9031 GN=LDHA PE=3 SV=2	CHICK	6
173	7.9	7.9	35.88	35.88	29.77	tr|F1NF89|F1NF89_CHICK	F1NF89	RPS24	40S ribosomal protein S24 OS=Gallus gallus OX=9031 GN=RPS24 PE=3 SV=4	CHICK	5
175	7.82	7.82	20.37	20.37	20.37	sp|Q5ZJN2|RB11A_CHICK	Q5ZJN2	RAB11A	Ras-related protein Rab-11A OS=Gallus gallus OX=9031 GN=RAB11A PE=2 SV=1	CHICK	4
177	7.67	7.67	12.16	10.96	9.418	tr|F5CST1|F5CST1_CHICK	F5CST1	TAP1	Transporter associated with antigen presentation 1 (Fragment) OS=Gallus gallus OX=9031 GN=TAP1 PE=2 SV=1	CHICK	4
180	7.59	7.59	5.133	4.107	4.107	tr|F1NRG3|F1NRG3_CHICK	F1NRG3	TCOF1	LisH domain-containing protein OS=Gallus gallus OX=9031 GN=TCOF1 PE=4 SV=2	CHICK	4
181	7.54	21.18	22.44	17.7	13.93	tr|A0A1D5NXS9|A0A1D5NXS9_CHICK	A0A1D5NXS9	ACTN4	Alpha-actinin-4 OS=Gallus gallus OX=9031 GN=ACTN4 PE=3 SV=2	CHICK	13
182	7.53	7.53	3.916	2.019	1.776	tr|F1NHT3|F1NHT3_CHICK	F1NHT3	SPTAN1	Spectrin alpha chain, non-erythrocytic 1 OS=Gallus gallus OX=9031 GN=SPTAN1 PE=3 SV=2	CHICK	4
185	7.27	7.27	26.29	22.16	22.16	tr|F1NN16|F1NN16_CHICK	F1NN16	RPS7	40S ribosomal protein S7 OS=Gallus gallus OX=9031 GN=RPS7 PE=3 SV=3	CHICK	4
186	7.25	7.25	14.96	10.56	9.155	tr|F1NLK0|F1NLK0_CHICK	F1NLK0	GNL3	Guanine nucleotide-binding protein-like 3 OS=Gallus gallus OX=9031 GN=GNL3 PE=4 SV=3	CHICK	4
190	7.07	7.07	17.35	12.45	12.45	tr|D5LPR1|D5LPR1_CHICK	D5LPR1	FSCN1	Fascin OS=Gallus gallus OX=9031 GN=FSCN1 PE=2 SV=1	CHICK	4
193	7.03	7.03	11.47	9.174	7.569	tr|Q6EE30|Q6EE30_CHICK	Q6EE30	--	Eukaryotic translation elongation factor 1 OS=Gallus gallus OX=9031 PE=2 SV=1	CHICK	4
194	6.97	6.97	15.8	7.818	7.818	tr|Q5F463|Q5F463_CHICK	Q5F463	RCJMB04_2m11	Helicase_PWI domain-containing protein OS=Gallus gallus OX=9031 GN=RCJMB04_2m11 PE=2 SV=1	CHICK	4
195	6.93	23.19	37.64	37.64	37.64	tr|A0A1D5PAR5|A0A1D5PAR5_CHICK	A0A1D5PAR5	TUBA3E	Tubulin alpha chain OS=Gallus gallus OX=9031 GN=TUBA3E PE=3 SV=1	CHICK	25
196	6.92	6.92	24.71	22.35	22.35	tr|Q5ZLI2|Q5ZLI2_CHICK	Q5ZLI2	PSMA3	Proteasome subunit alpha type OS=Gallus gallus OX=9031 GN=PSMA3 PE=2 SV=1	CHICK	5
197	6.87	6.93	26.46	26.19	17.99	tr|E1BZE6|E1BZE6_CHICK	E1BZE6	HNRNPA3	Uncharacterized protein OS=Gallus gallus OX=9031 GN=HNRNPA3 PE=4 SV=3	CHICK	5
198	6.78	6.78	10.02	7.307	5.637	tr|F1NIB4|F1NIB4_CHICK	F1NIB4	HNRNPAB	Uncharacterized protein OS=Gallus gallus OX=9031 GN=HNRNPAB PE=4 SV=5	CHICK	3
199	6.73	6.73	12.97	10.2	8.315	tr|Q8UWC5|Q8UWC5_CHICK	Q8UWC5	MATR3	Nuclear protein matrin 3 OS=Gallus gallus OX=9031 GN=MATR3 PE=2 SV=1	CHICK	4
200	6.72	6.73	19.19	19.19	12.32	tr|Q5ZIT7|Q5ZIT7_CHICK	Q5ZIT7	PSMC3	AAA domain-containing protein OS=Gallus gallus OX=9031 GN=PSMC3 PE=2 SV=1	CHICK	3
204	6.58	6.58	9.915	7.79	6.516	tr|B6ZLK1|B6ZLK1_CHICK	B6ZLK1	SSRP1	FACT complex subunit SSRP1 OS=Gallus gallus OX=9031 GN=SSRP1 PE=2 SV=1	CHICK	3
205	6.54	6.54	17.53	11.11	7.355	tr|F1NCZ2|F1NCZ2_CHICK	F1NCZ2	GDI1	Rab GDP dissociation inhibitor OS=Gallus gallus OX=9031 GN=GDI1 PE=3 SV=3	CHICK	3
206	6.54	6.54	14.07	14.07	7.186	tr|Q9DEQ6|Q9DEQ6_CHICK	Q9DEQ6	EIF2B	Eukaryote initiation factor 2 beta OS=Gallus gallus OX=9031 GN=EIF2B PE=2 SV=1	CHICK	3
207	6.52	6.52	15.54	13.7	8.589	tr|A0A452J7T4|A0A452J7T4_CHICK	A0A452J7T4	AP2M1	AP-2 complex subunit mu OS=Gallus gallus OX=9031 GN=AP2M1 PE=3 SV=1	CHICK	3
208	6.51	6.52	19.26	19.26	19.26	tr|E1BVB1|E1BVB1_CHICK	E1BVB1	RPL32	Uncharacterized protein OS=Gallus gallus OX=9031 GN=RPL32 PE=3 SV=2	CHICK	4
209	6.5	6.5	22.22	22.22	22.22	sp|Q98932|RAB5C_CHICK	Q98932	RAB5C	Ras-related protein Rab-5C OS=Gallus gallus OX=9031 GN=RAB5C PE=1 SV=1	CHICK	4
213	6.41	6.41	22.64	18.91	16.91	tr|Q5ZLV9|Q5ZLV9_CHICK	Q5ZLV9	RCJMB04_4k20	Brix domain-containing protein 2 OS=Gallus gallus OX=9031 GN=RCJMB04_4k20 PE=2 SV=1	CHICK	3
216	6.23	6.23	26.84	17.11	17.11	tr|A0A1C9KD18|A0A1C9KD18_CHICK	A0A1C9KD18	ANXA2	Annexin OS=Gallus gallus OX=9031 GN=ANXA2 PE=2 SV=1	CHICK	7
217	6.22	6.22	20.6	13.9	12.16	tr|F1NVA4|F1NVA4_CHICK	F1NVA4	NPM1	Nucleophosmin OS=Gallus gallus OX=9031 GN=NPM1 PE=3 SV=4	CHICK	5
218	6.2	6.2	13.08	11.45	11.45	sp|Q5ZHZ0|DX39B_CHICK	Q5ZHZ0	DDX39B	Spliceosome RNA helicase DDX39B OS=Gallus gallus OX=9031 GN=DDX39B PE=2 SV=1	CHICK	5
219	6.19	6.19	35.62	35.62	21.92	tr|R4GGJ0|R4GGJ0_CHICK	R4GGJ0	RPS16	Uncharacterized protein OS=Gallus gallus OX=9031 GN=RPS16 PE=3 SV=1	CHICK	3
220	6.12	6.12	28.63	20.75	18.26	tr|Q5ZJX9|Q5ZJX9_CHICK	Q5ZJX9	PSMA5	Proteasome subunit alpha type OS=Gallus gallus OX=9031 GN=PSMA5 PE=2 SV=1	CHICK	3
221	6.1	6.1	10.05	7.815	7.815	tr|Q5ZK20|Q5ZK20_CHICK	Q5ZK20	RCJMB04_13l7	Protein disulfide-isomerase A4 OS=Gallus gallus OX=9031 GN=RCJMB04_13l7 PE=2 SV=1	CHICK	4
222	6.1	6.1	4	4	4	tr|F1P0J8|F1P0J8_CHICK	F1P0J8	THBS1	Uncharacterized protein OS=Gallus gallus OX=9031 GN=THBS1 PE=3 SV=4	CHICK	4
223	6.08	6.08	45	33.75	24.38	tr|R4GIQ2|R4GIQ2_CHICK	R4GIQ2	RPL21	60S ribosomal protein L21 OS=Gallus gallus OX=9031 GN=RPL21 PE=3 SV=1	CHICK	6
225	6.07	6.07	20.77	12.76	12.76	tr|E1BVT3|E1BVT3_CHICK	E1BVT3	MDH2	Malate dehydrogenase OS=Gallus gallus OX=9031 GN=MDH2 PE=3 SV=3	CHICK	3
226	6.01	6.01	15.95	13.23	13.23	tr|Q5ZIH1|Q5ZIH1_CHICK	Q5ZIH1	HNRNPD	Uncharacterized protein OS=Gallus gallus OX=9031 GN=HNRNPD PE=2 SV=1	CHICK	3
227	6	8	28.37	25.12	25.12	sp|Q5ZKU5|RAB14_CHICK	Q5ZKU5	RAB14	Ras-related protein Rab-14 OS=Gallus gallus OX=9031 GN=RAB14 PE=2 SV=3	CHICK	4
228	6	6.13	13.01	10.1	9.075	tr|F1NP58|F1NP58_CHICK	F1NP58	PES1	Pescadillo homolog OS=Gallus gallus OX=9031 GN=PES1 PE=3 SV=4	CHICK	4
229	6	6	21.65	9.449	9.449	tr|A0A1L1RLH7|A0A1L1RLH7_CHICK	A0A1L1RLH7	PSMC1	26S proteasome regulatory subunit 4 OS=Gallus gallus OX=9031 GN=PSMC1 PE=3 SV=2	CHICK	3
230	6	6	13.58	7.339	7.339	tr|A0A3Q2TXL9|A0A3Q2TXL9_CHICK	A0A3Q2TXL9	STIP1	Uncharacterized protein OS=Gallus gallus OX=9031 GN=STIP1 PE=4 SV=1	CHICK	3
231	6	6	11.96	8.785	8.785	tr|A0A452J7S4|A0A452J7S4_CHICK	A0A452J7S4	MDH1	Cytosolic malate dehydrogenase OS=Gallus gallus OX=9031 GN=MDH1 PE=3 SV=1	CHICK	4
232	6	6	3.783	2.407	2.407	tr|A0A1D5PNA1|A0A1D5PNA1_CHICK	A0A1D5PNA1	PDCD11	Uncharacterized protein OS=Gallus gallus OX=9031 GN=PDCD11 PE=4 SV=2	CHICK	3
233	6	6	14.84	14.84	14.84	tr|R4GM10|R4GM10_CHICK	R4GM10	ALDOC	Fructose-bisphosphate aldolase OS=Gallus gallus OX=9031 GN=ALDOC PE=3 SV=1	CHICK	3
234	6	6	20.55	20.55	20.55	tr|Q5ZIR6|Q5ZIR6_CHICK	Q5ZIR6	RCJMB04_24a4	GOLD domain-containing protein OS=Gallus gallus OX=9031 GN=RCJMB04_24a4 PE=2 SV=1	CHICK	3
236	6	6	20.93	20.93	20.93	tr|A0A1D5PKI0|A0A1D5PKI0_CHICK	A0A1D5PKI0	--	H1.10 linker histone OS=Gallus gallus OX=9031 PE=3 SV=2	CHICK	4
237	6	6	14.57	14.57	14.57	sp|Q5ZL33|STRAP_CHICK	Q5ZL33	STRAP	Serine-threonine kinase receptor-associated protein OS=Gallus gallus OX=9031 GN=STRAP PE=2 SV=2	CHICK	3
238	6	6	34.78	34.78	34.78	sp|P67883|RL30_CHICK	P67883	RPL30	60S ribosomal protein L30 OS=Gallus gallus OX=9031 GN=RPL30 PE=1 SV=2	CHICK	3
239	5.94	5.94	11.43	8.052	6.494	tr|F1NI29|F1NI29_CHICK	F1NI29	HADHA	Enoyl-CoA hydratase OS=Gallus gallus OX=9031 GN=HADHA PE=3 SV=3	CHICK	4
240	5.94	5.94	11.16	5.687	5.687	tr|A0A1D5NYJ2|A0A1D5NYJ2_CHICK	A0A1D5NYJ2	LONP1	Lon protease homolog, mitochondrial OS=Gallus gallus OX=9031 GN=LONP1 PE=3 SV=1	CHICK	4
241	5.94	5.94	12.81	12.81	8.238	tr|A0A1L1RX26|A0A1L1RX26_CHICK	A0A1L1RX26	ETF1	Eukaryotic peptide chain release factor subunit 1 OS=Gallus gallus OX=9031 GN=ETF1 PE=3 SV=1	CHICK	3
243	5.89	5.89	5.648	4.75	4.75	tr|Q5ZKX0|Q5ZKX0_CHICK	Q5ZKX0	STT3B	Dolichyl-diphosphooligosaccharide--protein glycotransferase OS=Gallus gallus OX=9031 GN=STT3B PE=2 SV=1	CHICK	4
244	5.87	5.87	22.9	17.18	17.18	sp|Q9DEA3|PCNA_CHICK	Q9DEA3	PCNA	Proliferating cell nuclear antigen OS=Gallus gallus OX=9031 GN=PCNA PE=1 SV=1	CHICK	3
245	5.86	5.86	49.4	36.14	36.14	tr|Q6EE60|Q6EE60_CHICK	Q6EE60	--	Ribosomal protein L18 (Fragment) OS=Gallus gallus OX=9031 PE=2 SV=1	CHICK	6
246	5.83	5.87	15.06	15.06	11.53	tr|F2Z4M0|F2Z4M0_CHICK	F2Z4M0	RBBP4	Histone-binding protein RBBP4 OS=Gallus gallus OX=9031 GN=RBBP4 PE=4 SV=1	CHICK	3
251	5.74	5.74	17.33	17.33	17.33	tr|Q5F3R9|Q5F3R9_CHICK	Q5F3R9	RCJMB04_8c13	Uncharacterized protein OS=Gallus gallus OX=9031 GN=RCJMB04_8c13 PE=2 SV=1	CHICK	3
252	5.71	5.71	13.46	7.867	7.66	tr|Q5ZIZ0|Q5ZIZ0_CHICK	Q5ZIZ0	PGD	6-phosphogluconate dehydrogenase, decarboxylating OS=Gallus gallus OX=9031 GN=PGD PE=2 SV=1	CHICK	3
253	5.7	5.71	32.59	32.59	25.19	sp|P08636|RS17_CHICK	P08636	RPS17	40S ribosomal protein S17 OS=Gallus gallus OX=9031 GN=RPS17 PE=2 SV=3	CHICK	3
254	5.7	5.7	31.75	31.75	31.75	tr|Q5ZL58|Q5ZL58_CHICK	Q5ZL58	SNRPD3	Small nuclear ribonucleoprotein Sm D3 OS=Gallus gallus OX=9031 GN=SNRPD3 PE=2 SV=1	CHICK	3
255	5.65	5.65	28.28	28.28	23.45	tr|A0A1D5PDV6|A0A1D5PDV6_CHICK	A0A1D5PDV6	RPS19	Uncharacterized protein OS=Gallus gallus OX=9031 GN=RPS19 PE=3 SV=2	CHICK	3
256	5.6	5.6	4.862	3.241	2.593	tr|Q8AWB7|Q8AWB7_CHICK	Q8AWB7	SMC1	Structural maintenance of chromosomes protein OS=Gallus gallus OX=9031 GN=SMC1 PE=2 SV=2	CHICK	3
257	5.56	5.56	29.83	24.31	24.31	tr|Q5ZMA0|Q5ZMA0_CHICK	Q5ZMA0	RCJMB04_2m6	Uncharacterized protein OS=Gallus gallus OX=9031 GN=RCJMB04_2m6 PE=2 SV=1	CHICK	3
258	5.54	5.54	8.601	3.048	2.123	tr|A0A1D5PMQ3|A0A1D5PMQ3_CHICK	A0A1D5PMQ3	CHD2	DNA helicase OS=Gallus gallus OX=9031 GN=CHD2 PE=4 SV=1	CHICK	3
261	5.42	5.42	22.79	15.81	15.81	sp|Q9YH06|HMGB1_CHICK	Q9YH06	HMGB1	High mobility group protein B1 OS=Gallus gallus OX=9031 GN=HMGB1 PE=1 SV=1	CHICK	3
262	5.4	5.4	9.912	4.515	4.515	tr|Q5ZLU4|Q5ZLU4_CHICK	Q5ZLU4	RCJMB04_4n15	26S proteasome non-ATPase regulatory subunit 2 OS=Gallus gallus OX=9031 GN=RCJMB04_4n15 PE=2 SV=1	CHICK	3
264	5.37	5.37	18.9	12.92	11	sp|Q90WD0|ARP3_CHICK	Q90WD0	ACTR3	Actin-related protein 3 OS=Gallus gallus OX=9031 GN=ACTR3 PE=2 SV=1	CHICK	3
265	5.35	5.35	5.548	2.607	2.607	tr|A0A3Q2UBM2|A0A3Q2UBM2_CHICK	A0A3Q2UBM2	COL5A2	Uncharacterized protein OS=Gallus gallus OX=9031 GN=COL5A2 PE=4 SV=1	CHICK	3
266	5.34	5.36	7.99	2.151	2.151	sp|O42131|TOP2B_CHICK	O42131	TOP2B	DNA topoisomerase 2-beta OS=Gallus gallus OX=9031 GN=TOP2B PE=2 SV=1	CHICK	3
267	5.33	5.33	3.884	3.388	2.975	tr|A0A1D5PUM1|A0A1D5PUM1_CHICK	A0A1D5PUM1	MYBBP1A	Uncharacterized protein OS=Gallus gallus OX=9031 GN=MYBBP1A PE=4 SV=3	CHICK	3
268	5.32	5.32	10.55	8.439	7.032	tr|Q5ZLW1|Q5ZLW1_CHICK	Q5ZLW1	RCJMB04_4k14	Threonyl-tRNA synthetase OS=Gallus gallus OX=9031 GN=RCJMB04_4k14 PE=2 SV=1	CHICK	4
269	5.27	5.27	9.091	9.091	9.091	tr|Q5ZKQ9|Q5ZKQ9_CHICK	Q5ZKQ9	RBMX	RNA binding motif protein, X-linked OS=Gallus gallus OX=9031 GN=RBMX PE=2 SV=1	CHICK	3
270	5.27	5.27	14.69	14.69	14.69	tr|A0M8U0|A0M8U0_CHICK	A0M8U0	CAPZA2	F-actin-capping protein subunit alpha OS=Gallus gallus OX=9031 GN=CAPZA2 PE=3 SV=1	CHICK	4
272	5.1	5.1	8.922	8.922	7.063	tr|Q5W4S2|Q5W4S2_CHICK	Q5W4S2	P4HA2	Procollagen-proline 4-dioxygenase (Fragment) OS=Gallus gallus OX=9031 GN=P4HA2 PE=3 SV=1	CHICK	3
273	5.08	5.08	31.61	24.71	24.71	tr|O93481|O93481_CHICK	O93481	CBX3	Chromobox protein (CHCB2) OS=Gallus gallus OX=9031 GN=CBX3 PE=2 SV=1	CHICK	3
274	5.08	5.08	24.84	24.84	24.84	sp|O57535|NDK_CHICK	O57535	--	Nucleoside diphosphate kinase OS=Gallus gallus OX=9031 PE=2 SV=1	CHICK	5
275	5.07	5.07	19.27	19.27	15.63	tr|A0A1D5NVI1|A0A1D5NVI1_CHICK	A0A1D5NVI1	RPL9	60S ribosomal protein L9 OS=Gallus gallus OX=9031 GN=RPL9 PE=3 SV=1	CHICK	3
276	5.04	5.04	11.02	8.898	8.898	tr|Q5ZMN1|Q5ZMN1_CHICK	Q5ZMN1	G3BP1	Uncharacterized protein OS=Gallus gallus OX=9031 GN=G3BP1 PE=2 SV=1	CHICK	3
277	5.03	5.03	13.87	13.87	13.87	tr|Q5ZIX2|Q5ZIX2_CHICK	Q5ZIX2	RCJMB04_23a9	Electron transfer flavoprotein subunit alpha OS=Gallus gallus OX=9031 GN=RCJMB04_23a9 PE=2 SV=1	CHICK	3
278	4.99	4.99	9.799	9.799	9.799	tr|Q5ZLW7|Q5ZLW7_CHICK	Q5ZLW7	LUC7L2	Uncharacterized protein OS=Gallus gallus OX=9031 GN=LUC7L2 PE=2 SV=1	CHICK	3
279	4.96	4.96	13.11	10.28	10.28	tr|Q5ZKX2|Q5ZKX2_CHICK	Q5ZKX2	RCJMB04_8n6	AAA domain-containing protein OS=Gallus gallus OX=9031 GN=RCJMB04_8n6 PE=2 SV=1	CHICK	3
280	4.95	4.95	8.639	7.068	7.068	tr|A0A3Q3B025|A0A3Q3B025_CHICK	A0A3Q3B025	LIMA1	LIM zinc-binding domain-containing protein OS=Gallus gallus OX=9031 GN=LIMA1 PE=4 SV=1	CHICK	3
281	4.95	4.95	16.28	16.28	16.28	tr|D2Z1L9|D2Z1L9_CHICK	D2Z1L9	LASP1	LIM and SH3 domain protein 1 OS=Gallus gallus OX=9031 GN=LASP1 PE=2 SV=1	CHICK	4
282	4.94	4.94	14.4	9.511	9.511	tr|A0A1D5NXB3|A0A1D5NXB3_CHICK	A0A1D5NXB3	LOC100859276	Uncharacterized protein OS=Gallus gallus OX=9031 GN=LOC100859276 PE=4 SV=2	CHICK	3
284	4.86	4.86	2.997	1.277	1.007	tr|Q6KDZ1|Q6KDZ1_CHICK	Q6KDZ1	HSPG	Basement membrane-specific heparan sulfate proteoglycan core protein OS=Gallus gallus OX=9031 GN=HSPG PE=2 SV=1	CHICK	3
285	4.85	4.85	14.36	9.516	9.516	tr|Q5ZMF5|Q5ZMF5_CHICK	Q5ZMF5	RCJMB04_2d15	Uncharacterized protein OS=Gallus gallus OX=9031 GN=RCJMB04_2d15 PE=2 SV=1	CHICK	3
286	4.8	4.8	3.72	2.988	2.073	tr|E1BSG5|E1BSG5_CHICK	E1BSG5	EIF4G1	Uncharacterized protein OS=Gallus gallus OX=9031 GN=EIF4G1 PE=3 SV=3	CHICK	3
287	4.77	4.77	8.04	8.04	8.04	tr|F1NYW0|F1NYW0_CHICK	F1NYW0	PTPN2	Uncharacterized protein OS=Gallus gallus OX=9031 GN=PTPN2 PE=4 SV=4	CHICK	3
288	4.7	4.7	16.78	14.69	10.14	tr|E1C892|E1C892_CHICK	E1C892	MRPL46	MRP-L46 domain-containing protein OS=Gallus gallus OX=9031 GN=MRPL46 PE=3 SV=2	CHICK	2
289	4.69	4.99	16.71	9.831	6.601	tr|A0A3Q3AG64|A0A3Q3AG64_CHICK	A0A3Q3AG64	LOC423693	RNA helicase OS=Gallus gallus OX=9031 GN=LOC423693 PE=3 SV=1	CHICK	3
291	4.64	4.64	7.66	4.512	3.043	sp|Q5ZIA5|COPB_CHICK	Q5ZIA5	COPB1	Coatomer subunit beta OS=Gallus gallus OX=9031 GN=COPB1 PE=2 SV=1	CHICK	2
293	4.62	4.62	6.839	5.36	5.36	tr|Q5F411|Q5F411_CHICK	Q5F411	CCT5	CCT-epsilon OS=Gallus gallus OX=9031 GN=CCT5 PE=2 SV=1	CHICK	3
294	4.59	4.59	14.67	14.67	10.67	tr|Q5ZIV8|Q5ZIV8_CHICK	Q5ZIV8	RCJMB04_23d16	Importin N-terminal domain-containing protein OS=Gallus gallus OX=9031 GN=RCJMB04_23d16 PE=2 SV=1	CHICK	2
295	4.53	4.53	7.148	3.613	3.613	tr|E1C2C3|E1C2C3_CHICK	E1C2C3	SF3B1	SF3b1 domain-containing protein OS=Gallus gallus OX=9031 GN=SF3B1 PE=3 SV=3	CHICK	3
296	4.52	6.61	30.58	22.82	22.82	sp|Q5ZLG1|RAB18_CHICK	Q5ZLG1	RAB18	Ras-related protein Rab-18 OS=Gallus gallus OX=9031 GN=RAB18 PE=2 SV=1	CHICK	4
297	4.51	4.51	8.546	3.533	2.219	tr|Q8AWB8|Q8AWB8_CHICK	Q8AWB8	SMC3	Structural maintenance of chromosomes protein OS=Gallus gallus OX=9031 GN=SMC3 PE=2 SV=1	CHICK	2
298	4.51	4.51	4.836	3.852	2.459	tr|E1BVP1|E1BVP1_CHICK	E1BVP1	EIF5B	Eukaryotic translation initiation factor 5B OS=Gallus gallus OX=9031 GN=EIF5B PE=4 SV=3	CHICK	2
300	4.42	4.42	7.5	5.952	4.881	tr|A0A1D5PPF8|A0A1D5PPF8_CHICK	A0A1D5PPF8	HSPA4	Heat shock 70 kDa protein 4 OS=Gallus gallus OX=9031 GN=HSPA4 PE=3 SV=1	CHICK	3
302	4.37	4.37	10.99	4.56	2.561	tr|Q5ZJ86|Q5ZJ86_CHICK	Q5ZJ86	RCJMB04_20b9	Glutamyl-tRNA synthetase OS=Gallus gallus OX=9031 GN=RCJMB04_20b9 PE=2 SV=1	CHICK	3
303	4.36	4.37	25.21	25.21	19.33	tr|F1NH93|F1NH93_CHICK	F1NH93	RPS20	40S ribosomal protein S20 OS=Gallus gallus OX=9031 GN=RPS20 PE=3 SV=3	CHICK	2
304	4.35	4.36	11.96	11.96	9.509	tr|F1N9I5|F1N9I5_CHICK	F1N9I5	ELAVL1	ELAV-like protein OS=Gallus gallus OX=9031 GN=ELAVL1 PE=3 SV=1	CHICK	2
305	4.35	4.35	25.63	25.63	16.08	sp|P0CB50|PRDX1_CHICK	P0CB50	PRDX1	Peroxiredoxin-1 OS=Gallus gallus OX=9031 GN=PRDX1 PE=1 SV=1	CHICK	3
306	4.35	4.35	13.3	13.3	8.184	sp|P21868|CSK21_CHICK	P21868	CSNK2A1	Casein kinase II subunit alpha OS=Gallus gallus OX=9031 GN=CSNK2A1 PE=2 SV=1	CHICK	2
307	4.34	11.78	10.58	4.75	4.027	tr|Q9IBD4|Q9IBD4_CHICK	Q9IBD4	--	Myosin heavy chain OS=Gallus gallus OX=9031 PE=2 SV=1	CHICK	6
308	4.34	4.34	31.65	22.78	15.19	tr|Q98TH5|Q98TH5_CHICK	Q98TH5	cRPS11	40S ribosomal protein S11 OS=Gallus gallus OX=9031 GN=cRPS11 PE=3 SV=1	CHICK	2
310	4.24	4.24	15.63	8.137	5.782	tr|A0A1D5PLS2|A0A1D5PLS2_CHICK	A0A1D5PLS2	CS	Citrate synthase OS=Gallus gallus OX=9031 GN=CS PE=3 SV=2	CHICK	2
311	4.21	4.21	2.887	2.124	1.471	tr|E1BW21|E1BW21_CHICK	E1BW21	MYOF	Uncharacterized protein OS=Gallus gallus OX=9031 GN=MYOF PE=3 SV=4	CHICK	2
312	4.2	4.2	9.509	7.924	7.924	tr|Q5ZM80|Q5ZM80_CHICK	Q5ZM80	RCJMB04_2o15	Dolichyl-diphosphooligosaccharide--protein glycosyltransferase subunit 2 OS=Gallus gallus OX=9031 GN=RCJMB04_2o15 PE=2 SV=1	CHICK	3
313	4.19	4.19	14.57	9.109	6.883	tr|H9KZT7|H9KZT7_CHICK	H9KZT7	ILF2	DZF domain-containing protein OS=Gallus gallus OX=9031 GN=ILF2 PE=4 SV=3	CHICK	2
314	4.19	4.19	6.1	6.1	6.1	tr|Q5ZM62|Q5ZM62_CHICK	Q5ZM62	ABCF2	Uncharacterized protein OS=Gallus gallus OX=9031 GN=ABCF2 PE=2 SV=1	CHICK	3
316	4.13	4.13	13.91	13.91	9.449	sp|P05122|KCRB_CHICK	P05122	CKB	Creatine kinase B-type OS=Gallus gallus OX=9031 GN=CKB PE=1 SV=1	CHICK	2
317	4.1	4.1	14.06	10.69	7.723	tr|F1NYI3|F1NYI3_CHICK	F1NYI3	RTCB	RNA-splicing ligase RtcB homolog OS=Gallus gallus OX=9031 GN=RTCB PE=3 SV=2	CHICK	3
318	4.1	4.1	16.5	11.42	8.376	tr|A0A1D5P7C6|A0A1D5P7C6_CHICK	A0A1D5P7C6	PA2G4	Peptidase_M24 domain-containing protein OS=Gallus gallus OX=9031 GN=PA2G4 PE=3 SV=1	CHICK	2
319	4.07	4.07	12.08	12.08	12.08	sp|Q9PV94|RSMB_CHICK	Q9PV94	SNRPB	Small nuclear ribonucleoprotein-associated protein B' OS=Gallus gallus OX=9031 GN=SNRPB PE=2 SV=1	CHICK	2
320	4.05	4.05	9.585	8.52	4.366	tr|Q5ZK38|Q5ZK38_CHICK	Q5ZK38	RCJMB04_13g17	WD_REPEATS_REGION domain-containing protein OS=Gallus gallus OX=9031 GN=RCJMB04_13g17 PE=2 SV=1	CHICK	2
321	4.05	4.05	5.967	5.967	5.967	tr|Q5ZMU3|Q5ZMU3_CHICK	Q5ZMU3	RCJMB04_1c14	Glucose-6-phosphate isomerase OS=Gallus gallus OX=9031 GN=RCJMB04_1c14 PE=2 SV=1	CHICK	3
322	4.05	4.05	22.07	22.07	22.07	sp|P62846|RS15_CHICK	P62846	RPS15	40S ribosomal protein S15 OS=Gallus gallus OX=9031 GN=RPS15 PE=2 SV=2	CHICK	2
324	4.04	4.04	5.919	2.605	2.605	tr|E1C3A9|E1C3A9_CHICK	E1C3A9	HDLBP	Vigilin OS=Gallus gallus OX=9031 GN=HDLBP PE=4 SV=1	CHICK	2
325	4.04	4.04	14.03	11.31	11.31	sp|P30352|SRSF2_CHICK	P30352	SRSF2	Serine/arginine-rich splicing factor 2 OS=Gallus gallus OX=9031 GN=SRSF2 PE=2 SV=1	CHICK	2
326	4.03	4.03	13.33	5.957	4.539	tr|B2X030|B2X030_CHICK	B2X030	Mx	Mx protein (Fragment) OS=Gallus gallus OX=9031 GN=Mx PE=2 SV=1	CHICK	2
327	4.03	4.03	3.867	1.989	1.989	tr|Q90824|Q90824_CHICK	Q90824	--	Cytotactin 200kD OS=Gallus gallus OX=9031 PE=2 SV=1	CHICK	2
328	4.02	4.02	5.578	2.656	1.793	tr|A0A3Q2TTZ9|A0A3Q2TTZ9_CHICK	A0A3Q2TTZ9	UGGT1	Uncharacterized protein OS=Gallus gallus OX=9031 GN=UGGT1 PE=3 SV=1	CHICK	2
329	4.01	4.01	10.84	4.137	4.137	tr|B5BSC1|B5BSC1_CHICK	B5BSC1	TAP2	Transporter associated with antigen processing 2 OS=Gallus gallus OX=9031 GN=TAP2 PE=4 SV=1	CHICK	2
330	4.01	4.01	6.998	3.867	2.67	tr|E1C6A1|E1C6A1_CHICK	E1C6A1	NNT	Proton-translocating NAD(P)(+) transhydrogenase OS=Gallus gallus OX=9031 GN=NNT PE=3 SV=4	CHICK	2
332	4.01	4.01	11.71	10	10	tr|F1NB66|F1NB66_CHICK	F1NB66	RPLP0	60S acidic ribosomal protein P0 OS=Gallus gallus OX=9031 GN=RPLP0 PE=3 SV=4	CHICK	2
333	4.01	4.01	5.741	4.406	4.406	tr|E1C4J0|E1C4J0_CHICK	E1C4J0	KPNA5	IBB domain-containing protein OS=Gallus gallus OX=9031 GN=KPNA5 PE=3 SV=3	CHICK	2
334	4	26.01	38.08	38.08	38.08	tr|A0A1L1RJP8|A0A1L1RJP8_CHICK	A0A1L1RJP8	TUBA4A	Tubulin alpha chain OS=Gallus gallus OX=9031 GN=TUBA4A PE=3 SV=2	CHICK	26
335	4	12	5.418	3.386	3.386	tr|Q90WF0|Q90WF0_CHICK	Q90WF0	--	CgABP260 OS=Gallus gallus OX=9031 PE=2 SV=1	CHICK	6
336	4	9.55	12.01	12.01	12.01	tr|A0A1L1RIW5|A0A1L1RIW5_CHICK	A0A1L1RIW5	KRT8	IF rod domain-containing protein OS=Gallus gallus OX=9031 GN=KRT8 PE=3 SV=2	CHICK	6
337	4	4	10.71	4.197	4.197	tr|E1C2F2|E1C2F2_CHICK	E1C2F2	PNN	Pinin OS=Gallus gallus OX=9031 GN=PNN PE=3 SV=3	CHICK	3
338	4	4	3.113	1.226	1.226	tr|E1BY27|E1BY27_CHICK	E1BY27	MYO18A	Uncharacterized protein OS=Gallus gallus OX=9031 GN=MYO18A PE=3 SV=3	CHICK	2
339	4	4	16.43	13.37	13.37	tr|A0A1D5P1U2|A0A1D5P1U2_CHICK	A0A1D5P1U2	PDHB	Pyruvate dehydrogenase E1 component subunit beta OS=Gallus gallus OX=9031 GN=PDHB PE=4 SV=2	CHICK	3
340	4	4	7.207	3.153	3.153	tr|Q5ZLZ1|Q5ZLZ1_CHICK	Q5ZLZ1	RCJMB04_4e20	DNA replication licensing factor MCM2 OS=Gallus gallus OX=9031 GN=RCJMB04_4e20 PE=2 SV=1	CHICK	2
341	4	4	6.545	3.03	3.03	tr|F1N8W3|F1N8W3_CHICK	F1N8W3	POSTN	Uncharacterized protein OS=Gallus gallus OX=9031 GN=POSTN PE=4 SV=4	CHICK	2
342	4	4	6.541	4.545	4.545	tr|E1C1G5|E1C1G5_CHICK	E1C1G5	ZC3H18	Uncharacterized protein OS=Gallus gallus OX=9031 GN=ZC3H18 PE=4 SV=4	CHICK	2
343	4	4	26.09	14.13	14.13	tr|A0A1D5PDK5|A0A1D5PDK5_CHICK	A0A1D5PDK5	IGSF9	Calponin-homology (CH) domain-containing protein OS=Gallus gallus OX=9031 GN=IGSF9 PE=4 SV=3	CHICK	2
344	4	4	8.824	8.333	8.333	tr|Q5ZMT1|Q5ZMT1_CHICK	Q5ZMT1	RCJMB04_1d23	Uncharacterized protein OS=Gallus gallus OX=9031 GN=RCJMB04_1d23 PE=2 SV=1	CHICK	2
345	4	4	6.953	4.882	4.882	tr|F1P2T2|F1P2T2_CHICK	F1P2T2	POR	NADPH--cytochrome P450 reductase OS=Gallus gallus OX=9031 GN=POR PE=3 SV=2	CHICK	2
346	4	4	24.48	24.48	16.08	tr|F1NDC2|F1NDC2_CHICK	F1NDC2	RPS23	40S ribosomal protein S23 OS=Gallus gallus OX=9031 GN=RPS23 PE=3 SV=2	CHICK	2
347	4	4	7.167	4.437	4.437	tr|E1C477|E1C477_CHICK	E1C477	UBQLN1	Uncharacterized protein OS=Gallus gallus OX=9031 GN=UBQLN1 PE=4 SV=3	CHICK	2
348	4	4	3.934	3.106	3.106	tr|E1C3A1|E1C3A1_CHICK	E1C3A1	KIF5B	Kinesin-like protein OS=Gallus gallus OX=9031 GN=KIF5B PE=3 SV=1	CHICK	2
349	4	4	20.11	14.13	14.13	sp|Q5ZHX1|RAP1B_CHICK	Q5ZHX1	RAP1B	Ras-related protein Rap-1b OS=Gallus gallus OX=9031 GN=RAP1B PE=2 SV=1	CHICK	2
350	4	4	8.333	8.333	8.333	tr|Q5ZLA0|Q5ZLA0_CHICK	Q5ZLA0	GNPDA1	Glucosamine-6-phosphate isomerase OS=Gallus gallus OX=9031 GN=GNPDA1 PE=2 SV=1	CHICK	2
351	4	4	10.87	10.87	10.87	tr|Q5ZL99|Q5ZL99_CHICK	Q5ZL99	RCJMB04_7b3	MPN domain-containing protein (Fragment) OS=Gallus gallus OX=9031 GN=RCJMB04_7b3 PE=2 SV=1	CHICK	2
352	4	4	5.514	5.514	5.514	tr|Q5ZKZ5|Q5ZKZ5_CHICK	Q5ZKZ5	SRP72	Signal recognition particle subunit SRP72 OS=Gallus gallus OX=9031 GN=SRP72 PE=2 SV=1	CHICK	2
353	4	4	5.946	5.946	5.946	tr|Q5ZI29|Q5ZI29_CHICK	Q5ZI29	RCJMB04_31a13	Isocitrate dehydrogenase [NAD] subunit, mitochondrial OS=Gallus gallus OX=9031 GN=RCJMB04_31a13 PE=2 SV=1	NAD	2
354	4	4	1.797	1.797	1.797	tr|H9L3J8|H9L3J8_CHICK	H9L3J8	UBAP2L	UBA domain-containing protein OS=Gallus gallus OX=9031 GN=UBAP2L PE=4 SV=4	CHICK	2
355	4	4	5.588	5.588	5.588	tr|F1NN44|F1NN44_CHICK	F1NN44	ALPL	Alkaline phosphatase OS=Gallus gallus OX=9031 GN=ALPL PE=3 SV=3	CHICK	2
356	4	4	6.97	6.97	6.97	tr|F1NBZ6|F1NBZ6_CHICK	F1NBZ6	HPRT1	Hypoxanthine-guanine phosphoribosyltransferase OS=Gallus gallus OX=9031 GN=HPRT1 PE=3 SV=3	CHICK	2
357	4	4	5.15	5.15	5.15	tr|E1C4M6|E1C4M6_CHICK	E1C4M6	USP14	Ubiquitin carboxyl-terminal hydrolase OS=Gallus gallus OX=9031 GN=USP14 PE=3 SV=4	CHICK	2
358	4	4	15.61	15.61	15.61	tr|E1BYW9|E1BYW9_CHICK	E1BYW9	PSMB3	Proteasome subunit beta OS=Gallus gallus OX=9031 GN=PSMB3 PE=3 SV=1	CHICK	2
359	4	4	35.71	35.71	35.71	tr|E1BU66|E1BU66_CHICK	E1BU66	RPL38	60S ribosomal protein L38 OS=Gallus gallus OX=9031 GN=RPL38 PE=3 SV=3	CHICK	2
360	4	4	5.684	5.684	5.684	tr|A0A3Q3A8P5|A0A3Q3A8P5_CHICK	A0A3Q3A8P5	LOC425607	Uncharacterized protein OS=Gallus gallus OX=9031 GN=LOC425607 PE=3 SV=1	CHICK	2
361	4	4	6.809	6.809	6.809	tr|A0A3Q2UFB1|A0A3Q2UFB1_CHICK	A0A3Q2UFB1	LOC107050955	SH3 domain-containing protein OS=Gallus gallus OX=9031 GN=LOC107050955 PE=4 SV=1	CHICK	2
362	4	4	10.92	10.92	10.92	tr|A0A1D5PGA0|A0A1D5PGA0_CHICK	A0A1D5PGA0	SNRPD1	Small nuclear ribonucleoprotein Sm D1 OS=Gallus gallus OX=9031 GN=SNRPD1 PE=3 SV=2	CHICK	2
363	4	4	6.479	6.479	6.479	sp|P50147|GNAI2_CHICK	P50147	GNAI2	Guanine nucleotide-binding protein G(i) subunit alpha-2 OS=Gallus gallus OX=9031 GN=GNAI2 PE=2 SV=2	CHICK	2
364	3.95	3.95	17.17	17.17	11.62	tr|F1NT40|F1NT40_CHICK	F1NT40	SAR1A	Uncharacterized protein OS=Gallus gallus OX=9031 GN=SAR1A PE=3 SV=1	CHICK	2
365	3.89	4.09	3.183	2.174	2.174	tr|A0A1D5PXE5|A0A1D5PXE5_CHICK	A0A1D5PXE5	EPHA2	Receptor protein-tyrosine kinase OS=Gallus gallus OX=9031 GN=EPHA2 PE=4 SV=3	CHICK	3
366	3.89	3.89	12.77	12.77	12.77	tr|F5ANT2|F5ANT2_CHICK	F5ANT2	K-RAS	K-Ras protein OS=Gallus gallus OX=9031 GN=K-RAS PE=2 SV=1	CHICK	2
367	3.85	3.85	3.027	3.027	3.027	tr|E1C2U4|E1C2U4_CHICK	E1C2U4	MCM4	DNA helicase OS=Gallus gallus OX=9031 GN=MCM4 PE=3 SV=3	CHICK	2
368	3.82	28.43	47.33	41.56	35.78	tr|F1NMU4|F1NMU4_CHICK	F1NMU4	TUBB3	Tubulin beta chain OS=Gallus gallus OX=9031 GN=TUBB3 PE=3 SV=4	CHICK	24
369	3.82	3.82	12.89	12.89	12.89	sp|P05081|KAD1_CHICK	P05081	AK1	Adenylate kinase isoenzyme 1 OS=Gallus gallus OX=9031 GN=AK1 PE=1 SV=1	CHICK	2
370	3.81	3.82	16.01	7.874	5.774	tr|Q5ZKE0|Q5ZKE0_CHICK	Q5ZKE0	RCJMB04_11h12	KRR1 small subunit processome component OS=Gallus gallus OX=9031 GN=RCJMB04_11h12 PE=2 SV=1	CHICK	2
371	3.79	3.79	29.53	20.73	16.58	tr|O93467|O93467_CHICK	O93467	cRhoA	GTP-binding protein OS=Gallus gallus OX=9031 GN=cRhoA PE=2 SV=1	CHICK	2
372	3.77	3.77	3.369	2.465	2.465	tr|A0A1D6UPS9|A0A1D6UPS9_CHICK	A0A1D6UPS9	SF3B3	Uncharacterized protein OS=Gallus gallus OX=9031 GN=SF3B3 PE=4 SV=1	CHICK	2
373	3.74	3.74	40.18	30.36	30.36	tr|Q5ZJT7|Q5ZJT7_CHICK	Q5ZJT7	TCEB1	Elongin-C OS=Gallus gallus OX=9031 GN=TCEB1 PE=2 SV=1	CHICK	2
374	3.72	3.72	10.02	6.39	6.39	tr|A0A1L1RNL7|A0A1L1RNL7_CHICK	A0A1L1RNL7	SEC13	GATOR complex protein SEC13 OS=Gallus gallus OX=9031 GN=SEC13 PE=3 SV=2	CHICK	2
375	3.7	3.7	18.89	18.89	12.9	tr|F6SU35|F6SU35_CHICK	F6SU35	RPL10A	Ribosomal protein OS=Gallus gallus OX=9031 GN=RPL10A PE=3 SV=1	CHICK	2
376	3.67	3.67	4.822	4.822	3.68	tr|E1BVP8|E1BVP8_CHICK	E1BVP8	GNL2	Nucleolar GTP-binding protein 2 OS=Gallus gallus OX=9031 GN=GNL2 PE=3 SV=2	CHICK	2
377	3.66	3.66	9.412	9.412	9.412	tr|E1C2L5|E1C2L5_CHICK	E1C2L5	ALYREF	RRM domain-containing protein OS=Gallus gallus OX=9031 GN=ALYREF PE=4 SV=3	CHICK	2
379	3.57	3.57	4.491	4.491	4.491	tr|F1NMN7|F1NMN7_CHICK	F1NMN7	ALDH9A1	Aldedh domain-containing protein OS=Gallus gallus OX=9031 GN=ALDH9A1 PE=3 SV=4	CHICK	2
380	3.55	3.55	5.582	5.582	4.306	tr|Q5ZHW0|Q5ZHW0_CHICK	Q5ZHW0	RCJMB04_32l4	Uncharacterized protein OS=Gallus gallus OX=9031 GN=RCJMB04_32l4 PE=2 SV=1	CHICK	2
381	3.52	3.52	16.09	11.49	8.812	tr|A0A1L1RMC0|A0A1L1RMC0_CHICK	A0A1L1RMC0	PSMA1	Proteasome subunit alpha type OS=Gallus gallus OX=9031 GN=PSMA1 PE=3 SV=1	CHICK	2
382	3.51	3.51	10.7	7.339	7.339	sp|P62207|PP1B_CHICK	P62207	PPP1CB	Serine/threonine-protein phosphatase PP1-beta catalytic subunit OS=Gallus gallus OX=9031 GN=PPP1CB PE=1 SV=3	CHICK	2
383	3.51	3.51	3.963	3.963	3.963	tr|F1NW17|F1NW17_CHICK	F1NW17	ESYT2	Uncharacterized protein OS=Gallus gallus OX=9031 GN=ESYT2 PE=3 SV=3	CHICK	2
384	3.47	3.47	11.94	7.96	7.96	tr|A0A3Q3A8D7|A0A3Q3A8D7_CHICK	A0A3Q3A8D7	NDRG1	Uncharacterized protein OS=Gallus gallus OX=9031 GN=NDRG1 PE=3 SV=1	CHICK	2
385	3.46	3.46	18.4	18.4	18.4	sp|Q5ZKF5|SKP1_CHICK	Q5ZKF5	SKP1	S-phase kinase-associated protein 1 OS=Gallus gallus OX=9031 GN=SKP1 PE=2 SV=1	CHICK	2
386	3.42	3.42	35.04	27.35	20.51	tr|A0A1L1S0X5|A0A1L1S0X5_CHICK	A0A1L1S0X5	RPL34	60S ribosomal protein L34 OS=Gallus gallus OX=9031 GN=RPL34 PE=3 SV=2	CHICK	3
388	3.39	3.39	7.965	7.965	7.965	tr|F1NU90|F1NU90_CHICK	F1NU90	LRRC59	Leucine-rich repeat-containing protein 59 OS=Gallus gallus OX=9031 GN=LRRC59 PE=4 SV=1	CHICK	2
389	3.35	3.35	7.473	4.389	2.847	tr|A0A1D5PGG8|A0A1D5PGG8_CHICK	A0A1D5PGG8	NOC3L	Nucleolar complex protein 3 homolog OS=Gallus gallus OX=9031 GN=NOC3L PE=3 SV=2	CHICK	2
390	3.29	3.29	10.85	7.627	3.729	tr|Q5ZKP8|Q5ZKP8_CHICK	Q5ZKP8	RCJMB04_9m1	Lysine--tRNA ligase OS=Gallus gallus OX=9031 GN=RCJMB04_9m1 PE=2 SV=1	CHICK	2
391	3.29	3.29	10.2	10.2	10.2	tr|Q5ZKP1|Q5ZKP1_CHICK	Q5ZKP1	RCJMB04_9n8	LRRcap domain-containing protein OS=Gallus gallus OX=9031 GN=RCJMB04_9n8 PE=2 SV=1	CHICK	2
392	3.27	3.27	33.73	25.3	25.3	tr|A0A452J7T9|A0A452J7T9_CHICK	A0A452J7T9	CFL2	Cofilin-2 OS=Gallus gallus OX=9031 GN=CFL2 PE=3 SV=1	CHICK	3
393	3.27	3.27	19.59	19.59	14.43	tr|A0A3Q2TUW7|A0A3Q2TUW7_CHICK	A0A3Q2TUW7	CDC42	Cell division control protein 42 homolog OS=Gallus gallus OX=9031 GN=CDC42 PE=3 SV=1	CHICK	2
394	3.26	3.27	15.85	15.85	15.85	tr|E1C8Y9|E1C8Y9_CHICK	E1C8Y9	SRSF3	RRM domain-containing protein OS=Gallus gallus OX=9031 GN=SRSF3 PE=4 SV=1	CHICK	3
395	3.25	3.25	6.611	3.726	3.726	tr|A0A1D5PNW7|A0A1D5PNW7_CHICK	A0A1D5PNW7	FTSJ3	pre-rRNA processing protein FTSJ3 OS=Gallus gallus OX=9031 GN=FTSJ3 PE=3 SV=1	CHICK	2
396	3.25	3.25	5.432	5.432	5.432	sp|P13731|SERPH_CHICK	P13731	SERPINH1	Serpin H1 OS=Gallus gallus OX=9031 GN=SERPINH1 PE=1 SV=2	CHICK	2
397	3.24	3.24	13.43	5.97	4.478	tr|E1BY52|E1BY52_CHICK	E1BY52	P4HA1	Procollagen-proline 4-dioxygenase OS=Gallus gallus OX=9031 GN=P4HA1 PE=3 SV=2	CHICK	2
398	3.2	41.38	60.9	52.81	48.99	tr|G1K338|G1K338_CHICK	G1K338	TUBB2A	Tubulin beta chain OS=Gallus gallus OX=9031 GN=TUBB2A PE=3 SV=3	CHICK	30
399	3.19	3.19	9.649	4.605	4.605	tr|Q5ZI37|Q5ZI37_CHICK	Q5ZI37	RCJMB04_30k11	PCI domain-containing protein OS=Gallus gallus OX=9031 GN=RCJMB04_30k11 PE=2 SV=1	CHICK	2
400	3.18	3.18	8.614	8.614	8.614	tr|A0A3Q3AED9|A0A3Q3AED9_CHICK	A0A3Q3AED9	SFXN1	Uncharacterized protein OS=Gallus gallus OX=9031 GN=SFXN1 PE=3 SV=1	CHICK	2
401	3.17	4.89	20.56	20.56	20.56	tr|Q5ZKR9|Q5ZKR9_CHICK	Q5ZKR9	ARF4	Uncharacterized protein OS=Gallus gallus OX=9031 GN=ARF4 PE=2 SV=1	CHICK	3
402	3.16	3.16	7.814	3.462	2.275	sp|P26446|PARP1_CHICK	P26446	PARP1	Poly [ADP-ribose] polymerase 1 OS=Gallus gallus OX=9031 GN=PARP1 PE=1 SV=2	CHICK	2
403	3.11	3.11	11.09	4.28	4.28	tr|E1BSA2|E1BSA2_CHICK	E1BSA2	EBNA1BP2	Uncharacterized protein OS=Gallus gallus OX=9031 GN=EBNA1BP2 PE=3 SV=4	CHICK	2
404	3.1	3.1	10.37	8.245	8.245	tr|Q5ZM58|Q5ZM58_CHICK	Q5ZM58	ACTR1A	Uncharacterized protein OS=Gallus gallus OX=9031 GN=ACTR1A PE=2 SV=1	CHICK	2
405	3.05	3.05	11.47	11.47	11.47	tr|A0A3Q3B0X4|A0A3Q3B0X4_CHICK	A0A3Q3B0X4	LOC100857622	EXPERA domain-containing protein OS=Gallus gallus OX=9031 GN=LOC100857622 PE=3 SV=1	CHICK	2
406	3	3	12.11	9.927	7.99	tr|Q5ZMB6|Q5ZMB6_CHICK	Q5ZMB6	RCJMB04_2j15	Protein kinase domain-containing protein OS=Gallus gallus OX=9031 GN=RCJMB04_2j15 PE=2 SV=1	CHICK	2
408	2.97	2.97	9.259	6.614	6.614	tr|Q5ZI00|Q5ZI00_CHICK	Q5ZI00	NDUFA9	Epimerase domain-containing protein OS=Gallus gallus OX=9031 GN=NDUFA9 PE=2 SV=1	CHICK	2
410	2.9	2.9	18.73	18.73	11.66	tr|Q9I9D1|Q9I9D1_CHICK	Q9I9D1	VDAC2	Voltage-dependent anion-selective channel protein 2 OS=Gallus gallus OX=9031 GN=VDAC2 PE=2 SV=1	CHICK	2
411	2.89	2.89	9.608	7.451	5.098	sp|Q5ZL57|COPD_CHICK	Q5ZL57	ARCN1	Coatomer subunit delta OS=Gallus gallus OX=9031 GN=ARCN1 PE=2 SV=1	CHICK	2
412	2.89	2.89	4.792	4.792	4.792	tr|A0A1D5PTM1|A0A1D5PTM1_CHICK	A0A1D5PTM1	IGF2BP3	Insulin-like growth factor 2 mRNA-binding protein 3 OS=Gallus gallus OX=9031 GN=IGF2BP3 PE=3 SV=1	CHICK	3
413	2.86	2.86	7.568	3.226	3.226	tr|E1BZ74|E1BZ74_CHICK	E1BZ74	AFG3L2	AAA domain-containing protein OS=Gallus gallus OX=9031 GN=AFG3L2 PE=3 SV=3	CHICK	2
414	2.84	2.84	17.67	17.67	14.42	tr|Q5ZHR7|Q5ZHR7_CHICK	Q5ZHR7	CLTA	Clathrin light chain OS=Gallus gallus OX=9031 GN=CLTA PE=2 SV=1	CHICK	2
415	2.79	2.79	24.02	21.26	21.26	sp|Q5F3J5|PSME3_CHICK	Q5F3J5	PSME3	Proteasome activator complex subunit 3 OS=Gallus gallus OX=9031 GN=PSME3 PE=1 SV=1	CHICK	3
416	2.78	2.78	2.615	2.615	2.615	tr|F1N8N7|F1N8N7_CHICK	F1N8N7	ITGB1	Integrin beta OS=Gallus gallus OX=9031 GN=ITGB1 PE=3 SV=1	CHICK	2
417	2.76	2.76	6.217	3.73	3.73	tr|E1BVT6|E1BVT6_CHICK	E1BVT6	ZNF512	Uncharacterized protein OS=Gallus gallus OX=9031 GN=ZNF512 PE=4 SV=2	CHICK	2
418	2.73	2.73	7.003	7.003	7.003	tr|A0A1L1RX77|A0A1L1RX77_CHICK	A0A1L1RX77	DCN	Decorin OS=Gallus gallus OX=9031 GN=DCN PE=3 SV=2	CHICK	2
419	2.72	2.72	8.17	8.17	8.17	tr|A0A1D5PVA3|A0A1D5PVA3_CHICK	A0A1D5PVA3	RPF2	Ribosome production factor 2 homolog OS=Gallus gallus OX=9031 GN=RPF2 PE=3 SV=1	CHICK	2
420	2.7	2.7	31.4	19.83	19.83	tr|A0A1I7Q419|A0A1I7Q419_CHICK	A0A1I7Q419	RPS12	40S ribosomal protein S12 OS=Gallus gallus OX=9031 GN=RPS12 PE=3 SV=1	CHICK	2
421	2.68	2.68	4.803	3.941	3.941	tr|F1NFJ0|F1NFJ0_CHICK	F1NFJ0	MCM3	DNA helicase OS=Gallus gallus OX=9031 GN=MCM3 PE=3 SV=1	CHICK	2
422	2.67	2.67	12.59	8.163	8.163	tr|A0A1L1RYK0|A0A1L1RYK0_CHICK	A0A1L1RYK0	ATP5C1	ATP synthase subunit gamma OS=Gallus gallus OX=9031 GN=ATP5C1 PE=3 SV=1	CHICK	2
423	2.63	2.63	5.394	3.181	1.798	tr|Q5KTI9|Q5KTI9_CHICK	Q5KTI9	CPS1	Carbamoyl phosphate synthetase 1 OS=Gallus gallus OX=9031 GN=CPS1 PE=2 SV=1	CHICK	2
424	2.61	2.61	5.481	3.852	2.667	tr|Q5ZIF4|Q5ZIF4_CHICK	Q5ZIF4	SLC25A13	Uncharacterized protein OS=Gallus gallus OX=9031 GN=SLC25A13 PE=2 SV=1	CHICK	1
425	2.59	2.59	11.17	10.61	6.145	tr|Q5ZMQ3|Q5ZMQ3_CHICK	Q5ZMQ3	SEC11A	Signal peptidase complex catalytic subunit SEC11 OS=Gallus gallus OX=9031 GN=SEC11A PE=2 SV=1	CHICK	1
428	2.51	2.51	6.343	4.851	3.358	tr|F1NJU7|F1NJU7_CHICK	F1NJU7	YARS	Tyrosine--tRNA ligase OS=Gallus gallus OX=9031 GN=YARS PE=3 SV=3	CHICK	1
429	2.5	2.51	4.607	3.258	1.461	tr|F1NSW3|F1NSW3_CHICK	F1NSW3	TNPO1	Importin N-terminal domain-containing protein OS=Gallus gallus OX=9031 GN=TNPO1 PE=4 SV=3	CHICK	1
430	2.49	2.49	3.109	0.7477	0.4329	tr|E1C2S1|E1C2S1_CHICK	E1C2S1	TLN1	Talin-1 OS=Gallus gallus OX=9031 GN=TLN1 PE=4 SV=2	CHICK	1
431	2.48	2.48	7.797	5.458	3.314	sp|Q5ZME8|SMU1_CHICK	Q5ZME8	SMU1	WD40 repeat-containing protein SMU1 OS=Gallus gallus OX=9031 GN=SMU1 PE=2 SV=1	CHICK	1
432	2.46	2.46	9.592	6.235	4.077	tr|Q5F3T3|Q5F3T3_CHICK	Q5F3T3	RCJMB04_7k16	Septin OS=Gallus gallus OX=9031 GN=RCJMB04_7k16 PE=2 SV=1	CHICK	1
433	2.45	2.45	45.35	26.74	15.12	tr|A0A1D5NZF3|A0A1D5NZF3_CHICK	A0A1D5NZF3	RPL36A	Uncharacterized protein OS=Gallus gallus OX=9031 GN=RPL36A PE=3 SV=1	CHICK	2
434	2.44	12.07	43.04	43.04	32.91	tr|A0A1L1RTM7|A0A1L1RTM7_CHICK	A0A1L1RTM7	UBA52	60S ribosomal protein L40 OS=Gallus gallus OX=9031 GN=UBA52 PE=3 SV=2	CHICK	7
435	2.41	9.14	13.06	10.82	7.649	tr|A0A1D5NVU2|A0A1D5NVU2_CHICK	A0A1D5NVU2	KRT75	IF rod domain-containing protein OS=Gallus gallus OX=9031 GN=KRT75 PE=3 SV=1	CHICK	5
436	2.4	2.41	7.045	7.045	2.5	tr|F1NNS1|F1NNS1_CHICK	F1NNS1	DDOST	Dolichyl-diphosphooligosaccharide--protein glycosyltransferase 48 kDa subunit OS=Gallus gallus OX=9031 GN=DDOST PE=3 SV=4	CHICK	1
437	2.39	5.36	13.58	13.39	9.646	tr|A0A2Y9V195|A0A2Y9V195_CHICK	A0A2Y9V195	GSBP9	Protein disulfide-isomerase OS=Gallus gallus OX=9031 GN=GSBP9 PE=2 SV=1	CHICK	5
438	2.39	2.39	10.25	5.124	2.174	tr|Q5F390|Q5F390_CHICK	Q5F390	RCJMB04_28a6	SRP54 domain-containing protein OS=Gallus gallus OX=9031 GN=RCJMB04_28a6 PE=2 SV=1	CHICK	1
439	2.38	2.38	5.637	5.637	3.431	tr|Q90813|Q90813_CHICK	Q90813	RUNX1	Runt-related transcription factor OS=Gallus gallus OX=9031 GN=RUNX1 PE=2 SV=1	CHICK	1
440	2.38	2.38	3.671	3.671	1.899	tr|A0A1D5P2W8|A0A1D5P2W8_CHICK	A0A1D5P2W8	RANBP6	TOG domain-containing protein OS=Gallus gallus OX=9031 GN=RANBP6 PE=4 SV=2	CHICK	1
441	2.35	2.35	3.297	3.297	2.355	tr|E1BZ62|E1BZ62_CHICK	E1BZ62	LRWD1	WD_REPEATS_REGION domain-containing protein OS=Gallus gallus OX=9031 GN=LRWD1 PE=4 SV=4	CHICK	1
442	2.35	2.35	2.953	2.953	1.833	tr|A0A1D5PSK3|A0A1D5PSK3_CHICK	A0A1D5PSK3	EMC1	ER membrane protein complex subunit 1 OS=Gallus gallus OX=9031 GN=EMC1 PE=3 SV=2	CHICK	1
444	2.31	2.31	2.735	2.735	1.641	tr|H9L022|H9L022_CHICK	H9L022	SAFB	Uncharacterized protein OS=Gallus gallus OX=9031 GN=SAFB PE=4 SV=2	CHICK	1
445	2.27	2.27	8.935	5.894	4.373	tr|Q5F456|Q5F456_CHICK	Q5F456	RCJMB04_3b17	Polypyrimidine tract-binding protein 1 OS=Gallus gallus OX=9031 GN=RCJMB04_3b17 PE=2 SV=1	CHICK	1
446	2.26	2.26	10.08	5.62	3.876	tr|A0A1L1RM96|A0A1L1RM96_CHICK	A0A1L1RM96	PLRG1	WD_REPEATS_REGION domain-containing protein OS=Gallus gallus OX=9031 GN=PLRG1 PE=4 SV=2	CHICK	1
447	2.26	2.26	5.413	3.276	1.567	tr|Q5XNV3|Q5XNV3_CHICK	Q5XNV3	CAPRIN1	Cytoplasmic activation-proliferation-associated protein 1 OS=Gallus gallus OX=9031 GN=CAPRIN1 PE=2 SV=1	CHICK	1
448	2.23	2.23	7.273	4.773	2.955	tr|A0A3Q3AVY2|A0A3Q3AVY2_CHICK	A0A3Q3AVY2	LOC107051197	Brix domain-containing protein OS=Gallus gallus OX=9031 GN=LOC107051197 PE=4 SV=1	CHICK	1
449	2.23	2.23	3.059	3.059	1.699	tr|E1C2I9|E1C2I9_CHICK	E1C2I9	LARS	Leucyl-tRNA synthetase OS=Gallus gallus OX=9031 GN=LARS PE=3 SV=1	CHICK	1
451	2.2	2.2	28.95	28.95	14.04	sp|P18660|RLA1_CHICK	P18660	RPLP1	60S acidic ribosomal protein P1 OS=Gallus gallus OX=9031 GN=RPLP1 PE=3 SV=1	CHICK	1
452	2.19	2.19	8.333	8.333	5.449	tr|F1NSQ1|F1NSQ1_CHICK	F1NSQ1	AIMP2	Aminoacyl tRNA synthase complex-interacting multifunctional protein 2 OS=Gallus gallus OX=9031 GN=AIMP2 PE=4 SV=3	CHICK	1
453	2.16	2.16	11.35	4.189	2.703	tr|F1NV49|F1NV49_CHICK	F1NV49	DDX1	ATP-dependent RNA helicase DDX1 OS=Gallus gallus OX=9031 GN=DDX1 PE=3 SV=3	CHICK	1
454	2.16	2.16	3.421	2.737	2.052	tr|E1C4A9|E1C4A9_CHICK	E1C4A9	UTP4	WD_REPEATS_REGION domain-containing protein OS=Gallus gallus OX=9031 GN=UTP4 PE=4 SV=4	CHICK	1
455	2.12	2.12	8.081	3.872	2.189	tr|A0A1D5PK28|A0A1D5PK28_CHICK	A0A1D5PK28	STXBP1	Syntaxin-binding protein 1 OS=Gallus gallus OX=9031 GN=STXBP1 PE=3 SV=1	CHICK	1
457	2.12	2.12	25	25	11.96	sp|P62303|RUXE_CHICK	P62303	SNRPE	Small nuclear ribonucleoprotein E OS=Gallus gallus OX=9031 GN=SNRPE PE=3 SV=1	CHICK	1
458	2.1	2.1	3.151	0.9847	0.6893	tr|E1C832|E1C832_CHICK	E1C832	SMCHD1	SMC hinge domain-containing protein OS=Gallus gallus OX=9031 GN=SMCHD1 PE=4 SV=3	CHICK	1
459	2.08	2.08	4.762	4.762	4.762	tr|Q6B344|Q6B344_CHICK	Q6B344	ANXA6	Annexin OS=Gallus gallus OX=9031 GN=ANXA6 PE=2 SV=1	CHICK	2
461	2.07	2.07	9.821	8.482	5.357	tr|F1NBV0|F1NBV0_CHICK	F1NBV0	PRDX6	Peroxiredoxin-6 OS=Gallus gallus OX=9031 GN=PRDX6 PE=3 SV=1	CHICK	1
462	2.07	2.07	5.897	5.897	3.686	tr|F1NYZ1|F1NYZ1_CHICK	F1NYZ1	MRPS5	S5 DRBM domain-containing protein OS=Gallus gallus OX=9031 GN=MRPS5 PE=3 SV=3	CHICK	1
463	2.07	2.07	18.18	18.18	12.99	tr|A0A1L1RT49|A0A1L1RT49_CHICK	A0A1L1RT49	MAGOH	Protein mago nashi homolog OS=Gallus gallus OX=9031 GN=MAGOH PE=3 SV=1	CHICK	1
464	2.06	16.28	40.28	27.92	27.92	tr|Q05706|Q05706_CHICK	Q05706	BRT-1	Beta-tropomyosin OS=Gallus gallus OX=9031 GN=BRT-1 PE=2 SV=1	CHICK	10
465	2.06	2.06	6.716	2.687	2.687	tr|F1ND19|F1ND19_CHICK	F1ND19	ACSL4	AMP-binding domain-containing protein OS=Gallus gallus OX=9031 GN=ACSL4 PE=4 SV=4	CHICK	1
466	2.06	2.06	7.531	4.184	4.184	tr|Q90706|Q90706_CHICK	Q90706	CLE7	RNA transcription, translation and transport factor protein OS=Gallus gallus OX=9031 GN=CLE7 PE=2 SV=1	CHICK	1
467	2.06	2.06	1.977	1.168	1.168	tr|A0A3Q2UDT6|A0A3Q2UDT6_CHICK	A0A3Q2UDT6	NPEPPS	Uncharacterized protein OS=Gallus gallus OX=9031 GN=NPEPPS PE=3 SV=1	CHICK	1
468	2.05	2.05	5.191	1.801	1.801	tr|F1NJ40|F1NJ40_CHICK	F1NJ40	DDX42	RNA helicase OS=Gallus gallus OX=9031 GN=DDX42 PE=4 SV=2	CHICK	1
469	2.05	2.05	25.2	25.2	23.58	tr|A2NR64|A2NR64_CHICK	A2NR64	DAD1	Dolichyl-diphosphooligosaccharide--protein glycosyltransferase subunit DAD1 OS=Gallus gallus OX=9031 GN=DAD1 PE=3 SV=1	CHICK	2
471	2.04	2.04	7.514	3.468	3.468	tr|A0A3Q2TSX5|A0A3Q2TSX5_CHICK	A0A3Q2TSX5	LOC101749377	Uncharacterized protein OS=Gallus gallus OX=9031 GN=LOC101749377 PE=4 SV=1	CHICK	1
473	2.03	2.03	13.52	1.379	1.379	tr|Q07718|Q07718_CHICK	Q07718	--	ES/130 (Fragment) OS=Gallus gallus OX=9031 PE=2 SV=1	CHICK	1
474	2.03	2.03	4.665	0.9718	0.9718	tr|Q5ZMQ1|Q5ZMQ1_CHICK	Q5ZMQ1	RCJMB04_1h14	Uncharacterized protein OS=Gallus gallus OX=9031 GN=RCJMB04_1h14 PE=2 SV=1	CHICK	1
475	2.03	2.03	5.075	1.791	1.791	tr|E1C8G8|E1C8G8_CHICK	E1C8G8	PRPF39	Uncharacterized protein OS=Gallus gallus OX=9031 GN=PRPF39 PE=4 SV=4	CHICK	1
476	2.03	2.03	7.292	2.5	2.5	sp|P56517|HDAC1_CHICK	P56517	HDAC1	Histone deacetylase 1 OS=Gallus gallus OX=9031 GN=HDAC1 PE=2 SV=1	CHICK	1
477	2.03	2.03	5.508	2.754	2.754	sp|Q90577|SRCA_CHICK	Q90577	SRL	Sarcalumenin OS=Gallus gallus OX=9031 GN=SRL PE=2 SV=2	CHICK	1
478	2.02	14.16	32.61	30.89	30.89	tr|F1N9H4|F1N9H4_CHICK	F1N9H4	EEF1A2	Elongation factor 1-alpha OS=Gallus gallus OX=9031 GN=EEF1A2 PE=3 SV=4	CHICK	14
479	2.02	3.16	21.11	21.11	14.07	tr|Q5ZLP3|Q5ZLP3_CHICK	Q5ZLP3	RCJMB04_5f9	F-actin-capping protein subunit alpha (Fragment) OS=Gallus gallus OX=9031 GN=RCJMB04_5f9 PE=2 SV=1	CHICK	3
480	2.02	2.02	5.196	2.385	1.363	tr|Q5ZMN9|Q5ZMN9_CHICK	Q5ZMN9	RCJMB04_1i14	DNA-directed RNA polymerase subunit beta OS=Gallus gallus OX=9031 GN=RCJMB04_1i14 PE=2 SV=1	CHICK	1
481	2.02	2.02	4.414	1.387	1.387	tr|F1NJM1|F1NJM1_CHICK	F1NJM1	NSUN2	NOL1/NOP2/Sun domain family member 2 OS=Gallus gallus OX=9031 GN=NSUN2 PE=3 SV=1	CHICK	1
482	2.02	2.02	6.861	1.46	1.46	tr|E1C2H4|E1C2H4_CHICK	E1C2H4	LEMD2	LEM domain-containing protein OS=Gallus gallus OX=9031 GN=LEMD2 PE=4 SV=4	CHICK	1
483	2.02	2.02	5.049	2.104	2.104	tr|F1P0M2|F1P0M2_CHICK	F1P0M2	PCCA	Propanoyl-CoA:carbon dioxide ligase subunit alpha OS=Gallus gallus OX=9031 GN=PCCA PE=4 SV=2	CHICK	1
485	2.01	2.14	8.197	8.197	2.108	tr|A0A1D5PHS2|A0A1D5PHS2_CHICK	A0A1D5PHS2	KRT18	IF rod domain-containing protein OS=Gallus gallus OX=9031 GN=KRT18 PE=3 SV=2	CHICK	1
486	2.01	2.01	12.16	5.188	5.188	tr|Q5ZK08|Q5ZK08_CHICK	Q5ZK08	RCJMB04_13p14	Asparagine--tRNA ligase OS=Gallus gallus OX=9031 GN=RCJMB04_13p14 PE=2 SV=1	CHICK	2
487	2.01	2.01	5.365	2.74	1.712	tr|A0A3Q2UM93|A0A3Q2UM93_CHICK	A0A3Q2UM93	FLOT1	Flotillin OS=Gallus gallus OX=9031 GN=FLOT1 PE=3 SV=1	CHICK	1
489	2.01	2.01	9.428	4.714	4.714	tr|Q5ZKF1|Q5ZKF1_CHICK	Q5ZKF1	RCJMB04_11d7	Ubiquitin carboxyl-terminal hydrolase OS=Gallus gallus OX=9031 GN=RCJMB04_11d7 PE=2 SV=1	CHICK	1
490	2.01	2.01	8.033	5.263	5.263	tr|F1NH21|F1NH21_CHICK	F1NH21	ST13P5	TPR_REGION domain-containing protein OS=Gallus gallus OX=9031 GN=ST13P5 PE=3 SV=1	CHICK	2
491	2.01	2.01	3.649	1.622	1.622	tr|E1BQU4|E1BQU4_CHICK	E1BQU4	NSF	Vesicle-fusing ATPase OS=Gallus gallus OX=9031 GN=NSF PE=3 SV=2	CHICK	1
492	2.01	2.01	31.46	24.72	24.72	tr|F1N8L5|F1N8L5_CHICK	F1N8L5	DYNLL1	Dynein light chain OS=Gallus gallus OX=9031 GN=DYNLL1 PE=3 SV=3	CHICK	1
493	2.01	2.01	5.455	5.455	5.455	tr|E1C4N0|E1C4N0_CHICK	E1C4N0	RPS10	S10_plectin domain-containing protein OS=Gallus gallus OX=9031 GN=RPS10 PE=3 SV=2	CHICK	1
494	2.01	2.01	1.2	0.8	0.8	tr|E1BXY6|E1BXY6_CHICK	E1BXY6	GOLGA3	Uncharacterized protein OS=Gallus gallus OX=9031 GN=GOLGA3 PE=4 SV=4	CHICK	1
496	2	52.22	22.28	20.73	19.65	tr|A0A1D5P603|A0A1D5P603_CHICK	A0A1D5P603	MYH1F	Uncharacterized protein OS=Gallus gallus OX=9031 GN=MYH1F PE=3 SV=1	CHICK	27
500	2	14.61	36.61	31.7	29.91	sp|P08285|H103_CHICK	P08285	--	Histone H1.03 OS=Gallus gallus OX=9031 PE=3 SV=2	CHICK	14
501	2	12.52	29.95	29.95	20.74	tr|A0A1L1RRN7|A0A1L1RRN7_CHICK	A0A1L1RRN7	ENO2	2-phospho-D-glycerate hydro-lyase OS=Gallus gallus OX=9031 GN=ENO2 PE=3 SV=2	CHICK	9
502	2	7.9	13.49	10.95	10.95	tr|E1C903|E1C903_CHICK	E1C903	PABPC4	Polyadenylate-binding protein OS=Gallus gallus OX=9031 GN=PABPC4 PE=3 SV=4	CHICK	6
503	2	7.08	13.85	7.009	7.009	tr|Q9YGW6|Q9YGW6_CHICK	Q9YGW6	EZR	Ezrin OS=Gallus gallus OX=9031 GN=EZR PE=2 SV=1	CHICK	4
505	2	6	16.5	16.5	16.5	tr|F1NMT5|F1NMT5_CHICK	F1NMT5	RAB10	Ras-related protein Rab-10 OS=Gallus gallus OX=9031 GN=RAB10 PE=4 SV=3	CHICK	3
506	2	4.01	8.845	4.137	4.137	tr|Q5ZFP4|Q5ZFP4_CHICK	Q5ZFP4	TAP2	Transporter associated with antigen presentation 2 (Fragment) OS=Gallus gallus OX=9031 GN=TAP2 PE=2 SV=1	CHICK	2
507	2	4	14.76	7.888	7.888	tr|E1BZS2|E1BZS2_CHICK	E1BZS2	NAP1L1	Uncharacterized protein OS=Gallus gallus OX=9031 GN=NAP1L1 PE=3 SV=1	CHICK	3
508	2	4	15.87	11.06	11.06	sp|Q1KME6|RAB6A_CHICK	Q1KME6	RAB6A	Ras-related protein Rab-6A OS=Gallus gallus OX=9031 GN=RAB6A PE=2 SV=3	CHICK	2
509	2	4	5.54	3.551	3.551	tr|Q5ZMF6|Q5ZMF6_CHICK	Q5ZMF6	TRAP1	Uncharacterized protein OS=Gallus gallus OX=9031 GN=TRAP1 PE=2 SV=1	CHICK	4
510	2	4	9.709	6.311	6.311	sp|Q5ZM36|IF4A3_CHICK	Q5ZM36	EIF4A3	Eukaryotic initiation factor 4A-III OS=Gallus gallus OX=9031 GN=EIF4A3 PE=2 SV=1	CHICK	2
511	2	4	10.95	10.95	10.95	tr|Q5ZMI5|Q5ZMI5_CHICK	Q5ZMI5	RAB9A	Uncharacterized protein OS=Gallus gallus OX=9031 GN=RAB9A PE=2 SV=1	CHICK	2
512	2	4	9.859	9.859	9.859	tr|F1NC27|F1NC27_CHICK	F1NC27	RAB21	Ras-related protein Rab-21 OS=Gallus gallus OX=9031 GN=RAB21 PE=3 SV=3	CHICK	2
513	2	3.72	10.94	6.792	6.792	tr|F1NNS8|F1NNS8_CHICK	F1NNS8	PRDX4	Thioredoxin domain-containing protein OS=Gallus gallus OX=9031 GN=PRDX4 PE=4 SV=3	CHICK	2
514	2	3.6	10.73	10.73	7.511	tr|A0A1I7Q426|A0A1I7Q426_CHICK	A0A1I7Q426	RBBP7	Histone-binding protein RBBP7 OS=Gallus gallus OX=9031 GN=RBBP7 PE=4 SV=1	CHICK	2
515	2	2.18	8.545	6.236	3.695	sp|P23007|CISY_CHICK	P23007	CS	Citrate synthase, mitochondrial OS=Gallus gallus OX=9031 GN=CS PE=1 SV=1	CHICK	1
516	2	2.08	7.422	2.106	1.304	tr|E1BXX6|E1BXX6_CHICK	E1BXX6	DIS3	Uncharacterized protein OS=Gallus gallus OX=9031 GN=DIS3 PE=3 SV=2	CHICK	1
517	2	2.05	14.44	7.874	3.412	sp|P00565|KCRM_CHICK	P00565	CKM	Creatine kinase M-type OS=Gallus gallus OX=9031 GN=CKM PE=2 SV=1	CHICK	2
518	2	2.02	5.882	4.545	4.545	tr|E1C370|E1C370_CHICK	E1C370	--	Nucleoporin 43 OS=Gallus gallus OX=9031 PE=4 SV=3	CHICK	1
519	2	2	5.807	0.7955	0.7955	tr|E1BQV7|E1BQV7_CHICK	E1BQV7	SLK	Non-specific serine/threonine protein kinase OS=Gallus gallus OX=9031 GN=SLK PE=4 SV=4	CHICK	1
520	2	2	6.225	1.589	1.589	tr|A0A1I7Q423|A0A1I7Q423_CHICK	A0A1I7Q423	LETM1	Leucine zipper-EF-hand-containing transmembrane protein 1 OS=Gallus gallus OX=9031 GN=LETM1 PE=3 SV=1	CHICK	1
521	2	2	2.432	0.7454	0.7454	tr|E1BXT7|E1BXT7_CHICK	E1BXT7	ANKHD1	ANK_REP_REGION domain-containing protein OS=Gallus gallus OX=9031 GN=ANKHD1 PE=4 SV=2	CHICK	1
522	2	2	6.259	0.8006	0.8006	tr|E1BSS3|E1BSS3_CHICK	E1BSS3	EIF3A	Eukaryotic translation initiation factor 3 subunit A OS=Gallus gallus OX=9031 GN=EIF3A PE=3 SV=4	CHICK	1
523	2	2	8.306	2.159	2.159	tr|A0A1D5P0V5|A0A1D5P0V5_CHICK	A0A1D5P0V5	MEMO1	Mediator of ErbB2-driven cell motility 1 OS=Gallus gallus OX=9031 GN=MEMO1 PE=3 SV=2	CHICK	1
525	2	2	5.917	1.923	1.923	tr|Q5ZIC3|Q5ZIC3_CHICK	Q5ZIC3	RCJMB04_28a24	Terpene cyclase/mutase family member OS=Gallus gallus OX=9031 GN=RCJMB04_28a24 PE=2 SV=1	CHICK	1
526	2	2	16.11	5.705	5.705	tr|Q2ACD6|Q2ACD6_CHICK	Q2ACD6	MRPS26	Chicken-II-type gonadotropin-releasing hormone and full mitochondrial ribosomal protein S26 polycistronic type OS=Gallus gallus OX=9031 GN=MRPS26 PE=2 SV=1	CHICK	1
527	2	2	8.679	3.208	3.208	tr|F1NXX2|F1NXX2_CHICK	F1NXX2	MRPS22	Uncharacterized protein OS=Gallus gallus OX=9031 GN=MRPS22 PE=4 SV=4	CHICK	1
528	2	2	10.99	7.507	2.949	tr|F1NVY5|F1NVY5_CHICK	F1NVY5	DNAJB11	J domain-containing protein OS=Gallus gallus OX=9031 GN=DNAJB11 PE=4 SV=2	CHICK	1
529	2	2	4.778	2.142	2.142	tr|E1C7Z0|E1C7Z0_CHICK	E1C7Z0	UTP18	WD_REPEATS_REGION domain-containing protein OS=Gallus gallus OX=9031 GN=UTP18 PE=4 SV=4	CHICK	1
530	2	2	7.809	3.254	3.254	tr|A0A3Q2U7V8|A0A3Q2U7V8_CHICK	A0A3Q2U7V8	ATP6V1B2	Vacuolar proton pump subunit B OS=Gallus gallus OX=9031 GN=ATP6V1B2 PE=3 SV=1	CHICK	1
531	2	2	7.668	1.878	1.878	tr|A0A3Q2U4L1|A0A3Q2U4L1_CHICK	A0A3Q2U4L1	GBP4L	GB1/RHD3-type G domain-containing protein OS=Gallus gallus OX=9031 GN=GBP4L PE=3 SV=1	CHICK	1
532	2	2	10.06	2.817	2.817	tr|A0A3Q2U3N4|A0A3Q2U3N4_CHICK	A0A3Q2U3N4	--	Glycine hydroxymethyltransferase OS=Gallus gallus OX=9031 PE=4 SV=1	CHICK	1
533	2	2	8.081	2.626	2.626	tr|A0A1L1RKT0|A0A1L1RKT0_CHICK	A0A1L1RKT0	NMT1	Glycylpeptide N-tetradecanoyltransferase OS=Gallus gallus OX=9031 GN=NMT1 PE=3 SV=1	CHICK	1
534	2	2	7.781	3.808	3.808	tr|A0A1D5PL53|A0A1D5PL53_CHICK	A0A1D5PL53	TXNRD3	Thioredoxin-disulfide reductase OS=Gallus gallus OX=9031 GN=TXNRD3 PE=3 SV=1	CHICK	1
535	2	2	2.065	0.7053	0.7053	tr|A0A1D5PJM6|A0A1D5PJM6_CHICK	A0A1D5PJM6	NUP214	Uncharacterized protein OS=Gallus gallus OX=9031 GN=NUP214 PE=4 SV=3	CHICK	1
536	2	2	13.7	4.11	4.11	tr|A0A1D5P470|A0A1D5P470_CHICK	A0A1D5P470	LOC107050492	Glutathione S-transferase OS=Gallus gallus OX=9031 GN=LOC107050492 PE=3 SV=2	CHICK	1
537	2	2	9.655	4.828	4.828	tr|R4GJA5|R4GJA5_CHICK	R4GJA5	IMP4	Brix domain-containing protein OS=Gallus gallus OX=9031 GN=IMP4 PE=4 SV=1	CHICK	1
538	2	2	2.523	1.495	1.495	tr|Q90YB6|Q90YB6_CHICK	Q90YB6	--	Formin binding protein 11-related protein (Fragment) OS=Gallus gallus OX=9031 PE=2 SV=1	CHICK	1
539	2	2	5.556	3.175	3.175	tr|Q6J4Y8|Q6J4Y8_CHICK	Q6J4Y8	--	FUS/TLS OS=Gallus gallus OX=9031 PE=1 SV=1	CHICK	1
540	2	2	9.61	5.405	5.405	tr|Q5ZLI9|Q5ZLI9_CHICK	Q5ZLI9	HIBADH	3-hydroxyisobutyrate dehydrogenase OS=Gallus gallus OX=9031 GN=HIBADH PE=2 SV=1	CHICK	1
541	2	2	17.86	10.71	10.71	tr|Q5ZL50|Q5ZL50_CHICK	Q5ZL50	PFN2	Profilin OS=Gallus gallus OX=9031 GN=PFN2 PE=2 SV=1	CHICK	1
542	2	2	13.79	7.882	7.882	tr|Q5ZIW8|Q5ZIW8_CHICK	Q5ZIW8	RRAS	Uncharacterized protein OS=Gallus gallus OX=9031 GN=RRAS PE=2 SV=1	CHICK	1
543	2	2	5.692	2.769	2.769	tr|Q5F3S6|Q5F3S6_CHICK	Q5F3S6	FXR1	Uncharacterized protein OS=Gallus gallus OX=9031 GN=FXR1 PE=2 SV=1	CHICK	1
544	2	2	6.783	3.063	3.063	tr|F1P582|F1P582_CHICK	F1P582	UQCRC2	Uncharacterized protein OS=Gallus gallus OX=9031 GN=UQCRC2 PE=1 SV=1	CHICK	1
545	2	2	7.362	4.601	4.601	tr|F1P331|F1P331_CHICK	F1P331	AKR7A2	Aldo_ket_red domain-containing protein OS=Gallus gallus OX=9031 GN=AKR7A2 PE=4 SV=3	CHICK	1
546	2	2	4.267	1.991	1.991	tr|F1NXB0|F1NXB0_CHICK	F1NXB0	PLOD2	Procollagen-lysine 5-dioxygenase OS=Gallus gallus OX=9031 GN=PLOD2 PE=4 SV=3	CHICK	1
547	2	2	2.312	1.503	1.503	tr|F1NVR6|F1NVR6_CHICK	F1NVR6	NAA15	Uncharacterized protein OS=Gallus gallus OX=9031 GN=NAA15 PE=4 SV=3	CHICK	1
548	2	2	5.543	5.543	2.882	tr|F1NU71|F1NU71_CHICK	F1NU71	TIMM44	Mitochondrial import inner membrane translocase subunit TIM44 OS=Gallus gallus OX=9031 GN=TIMM44 PE=3 SV=2	CHICK	1
549	2	2	11.19	6.498	6.498	tr|F1NT45|F1NT45_CHICK	F1NT45	NIFK	RRM domain-containing protein OS=Gallus gallus OX=9031 GN=NIFK PE=4 SV=2	CHICK	1
550	2	2	14.83	5.862	5.862	tr|F1NT28|F1NT28_CHICK	F1NT28	PPA1	Inorganic diphosphatase OS=Gallus gallus OX=9031 GN=PPA1 PE=3 SV=2	CHICK	1
551	2	2	7.713	4.132	4.132	tr|F1NSU6|F1NSU6_CHICK	F1NSU6	ZADH2	PKS_ER domain-containing protein OS=Gallus gallus OX=9031 GN=ZADH2 PE=3 SV=4	CHICK	1
552	2	2	5.39	2.974	2.974	tr|F1NME5|F1NME5_CHICK	F1NME5	CLPTM1L	Cleft lip and palate transmembrane protein 1-like protein OS=Gallus gallus OX=9031 GN=CLPTM1L PE=3 SV=2	CHICK	1
553	2	2	5.445	2.541	2.541	tr|F1NGU9|F1NGU9_CHICK	F1NGU9	CPSF6	Cleavage and polyadenylation specificity factor subunit 6 OS=Gallus gallus OX=9031 GN=CPSF6 PE=3 SV=2	CHICK	1
554	2	2	3.302	1.355	1.355	tr|F1NDV3|F1NDV3_CHICK	F1NDV3	NUP133	Uncharacterized protein OS=Gallus gallus OX=9031 GN=NUP133 PE=3 SV=4	CHICK	1
555	2	2	3.949	2.257	2.257	tr|E1C0T6|E1C0T6_CHICK	E1C0T6	FERMT2	PH domain-containing protein OS=Gallus gallus OX=9031 GN=FERMT2 PE=3 SV=3	CHICK	1
556	2	2	6.793	2.989	2.989	tr|A0A3Q2UF40|A0A3Q2UF40_CHICK	A0A3Q2UF40	LOC107051050	Uncharacterized protein OS=Gallus gallus OX=9031 GN=LOC107051050 PE=3 SV=1	CHICK	1
557	2	2	4.31	2.241	2.241	tr|A0A3Q2U021|A0A3Q2U021_CHICK	A0A3Q2U021	PPP2R5C	Serine/threonine protein phosphatase 2A regulatory subunit OS=Gallus gallus OX=9031 GN=PPP2R5C PE=3 SV=1	CHICK	1
558	2	2	5.837	3.113	3.113	tr|A0A1L1S0C5|A0A1L1S0C5_CHICK	A0A1L1S0C5	SNX1	Sorting nexin-1 OS=Gallus gallus OX=9031 GN=SNX1 PE=3 SV=1	CHICK	1
559	2	2	15.38	5.769	5.769	tr|A0A1D5PVL4|A0A1D5PVL4_CHICK	A0A1D5PVL4	EIF3F	MPN domain-containing protein OS=Gallus gallus OX=9031 GN=EIF3F PE=4 SV=2	CHICK	1
560	2	2	3.926	3.464	3.464	tr|A0A1D5PPA8|A0A1D5PPA8_CHICK	A0A1D5PPA8	AHCY	AdoHcyase_NAD domain-containing protein OS=Gallus gallus OX=9031 GN=AHCY PE=3 SV=1	CHICK	1
561	2	2	9.15	4.248	4.248	tr|A0A1D5PP80|A0A1D5PP80_CHICK	A0A1D5PP80	POLR1C	DNA-directed RNA polymerases I and III subunit RPAC1 OS=Gallus gallus OX=9031 GN=POLR1C PE=3 SV=1	CHICK	1
562	2	2	7.981	5.634	5.634	tr|A0A1D5PEL2|A0A1D5PEL2_CHICK	A0A1D5PEL2	RSL24D1	TRASH domain-containing protein OS=Gallus gallus OX=9031 GN=RSL24D1 PE=3 SV=2	CHICK	1
563	2	2	4.608	4.608	4.608	tr|R9PXP8|R9PXP8_CHICK	R9PXP8	PAICS	AIR carboxylase OS=Gallus gallus OX=9031 GN=PAICS PE=3 SV=1	CHICK	1
564	2	2	7.487	7.487	7.487	tr|R4GJK4|R4GJK4_CHICK	R4GJK4	SSR3	Signal sequence receptor subunit gamma OS=Gallus gallus OX=9031 GN=SSR3 PE=3 SV=1	CHICK	2
565	2	2	0.9378	0.9378	0.9378	tr|R4GHH2|R4GHH2_CHICK	R4GHH2	WASHC4	Uncharacterized protein OS=Gallus gallus OX=9031 GN=WASHC4 PE=4 SV=2	CHICK	1
566	2	2	3.165	3.165	3.165	tr|R4GG24|R4GG24_CHICK	R4GG24	AKR1E2	Aldo_ket_red domain-containing protein OS=Gallus gallus OX=9031 GN=AKR1E2 PE=3 SV=1	CHICK	1
567	2	2	6.763	6.763	6.763	tr|Q9W7P7|Q9W7P7_CHICK	Q9W7P7	SF2	Complement component 1 Q subcomponent-binding protein, mitochondrial (Fragment) OS=Gallus gallus OX=9031 GN=SF2 PE=2 SV=1	CHICK	1
568	2	2	7.595	7.595	7.595	tr|Q98SE2|Q98SE2_CHICK	Q98SE2	U2AF1	U2snRNP auxiliary factor small subunit OS=Gallus gallus OX=9031 GN=U2AF1 PE=2 SV=1	CHICK	1
569	2	2	2.265	2.265	2.265	tr|Q8UUX5|Q8UUX5_CHICK	Q8UUX5	VAV2	GDP/GTP exchange factor VAV2 OS=Gallus gallus OX=9031 GN=VAV2 PE=2 SV=1	CHICK	1
570	2	2	3.704	3.704	3.704	tr|Q5ZMN8|Q5ZMN8_CHICK	Q5ZMN8	RCJMB04_1i17	Uncharacterized protein OS=Gallus gallus OX=9031 GN=RCJMB04_1i17 PE=2 SV=1	CHICK	1
571	2	2	2.674	2.674	2.674	tr|Q5ZMK8|Q5ZMK8_CHICK	Q5ZMK8	SGPL1	Uncharacterized protein OS=Gallus gallus OX=9031 GN=SGPL1 PE=2 SV=1	CHICK	1
572	2	2	3.912	3.912	3.912	tr|Q5ZM92|Q5ZM92_CHICK	Q5ZM92	DAZAP1	Uncharacterized protein OS=Gallus gallus OX=9031 GN=DAZAP1 PE=2 SV=1	CHICK	1
573	2	2	3.155	3.155	3.155	tr|Q5ZLP0|Q5ZLP0_CHICK	Q5ZLP0	RCJMB04_5f21	HMG box domain-containing protein OS=Gallus gallus OX=9031 GN=RCJMB04_5f21 PE=2 SV=1	CHICK	1
574	2	2	2.054	2.054	2.054	tr|Q5ZLK3|Q5ZLK3_CHICK	Q5ZLK3	RCJMB04_5m6	Uncharacterized protein OS=Gallus gallus OX=9031 GN=RCJMB04_5m6 PE=2 SV=1	CHICK	1
575	2	2	4.746	4.746	4.746	tr|Q5ZKM9|Q5ZKM9_CHICK	Q5ZKM9	RCJMB04_10a6	Uncharacterized protein OS=Gallus gallus OX=9031 GN=RCJMB04_10a6 PE=2 SV=1	CHICK	1
576	2	2	10.24	10.24	10.24	tr|Q5ZKJ3|Q5ZKJ3_CHICK	Q5ZKJ3	DUT	Deoxyuridine 5'-triphosphate nucleotidohydrolase OS=Gallus gallus OX=9031 GN=DUT PE=2 SV=1	CHICK	1
577	2	2	6.468	6.468	6.468	tr|Q5ZKB0|Q5ZKB0_CHICK	Q5ZKB0	TMED2	GOLD domain-containing protein OS=Gallus gallus OX=9031 GN=TMED2 PE=2 SV=1	CHICK	1
578	2	2	2.8	2.8	2.8	tr|Q5ZK86|Q5ZK86_CHICK	Q5ZK86	RCJMB04_12f15	Histidine--tRNA ligase OS=Gallus gallus OX=9031 GN=RCJMB04_12f15 PE=2 SV=1	CHICK	1
579	2	2	4.433	4.433	4.433	tr|Q5ZK22|Q5ZK22_CHICK	Q5ZK22	SNX32	Sorting nexin OS=Gallus gallus OX=9031 GN=SNX32 PE=2 SV=1	CHICK	1
580	2	2	2.92	2.92	2.92	tr|Q5ZJV0|Q5ZJV0_CHICK	Q5ZJV0	COPS4	COP9 signalosome complex subunit 4 OS=Gallus gallus OX=9031 GN=COPS4 PE=2 SV=1	CHICK	1
581	2	2	2.546	2.546	2.546	tr|Q5ZIU4|Q5ZIU4_CHICK	Q5ZIU4	RCJMB04_23i18	Uncharacterized protein OS=Gallus gallus OX=9031 GN=RCJMB04_23i18 PE=2 SV=1	CHICK	1
582	2	2	4.709	4.709	4.709	tr|Q5ZIQ5|Q5ZIQ5_CHICK	Q5ZIQ5	RCJMB04_24e8	NADH dehydrogenase [ubiquinone] 1 alpha subcomplex subunit 10, mitochondrial OS=Gallus gallus OX=9031 GN=RCJMB04_24e8 PE=2 SV=1	CHICK	1
583	2	2	3.549	3.549	3.549	tr|Q5ZIL5|Q5ZIL5_CHICK	Q5ZIL5	METAP2	Methionine aminopeptidase 2 OS=Gallus gallus OX=9031 GN=METAP2 PE=2 SV=1	CHICK	1
584	2	2	11.11	11.11	11.11	tr|Q5ZIE2|Q5ZIE2_CHICK	Q5ZIE2	EIF1AX	Eukaryotic translation initiation factor 4C OS=Gallus gallus OX=9031 GN=EIF1AX PE=2 SV=1	CHICK	1
585	2	2	16.47	16.47	16.47	tr|Q5ZHW5|Q5ZHW5_CHICK	Q5ZHW5	RCJMB04_32j6	Proteasome subunit alpha type OS=Gallus gallus OX=9031 GN=RCJMB04_32j6 PE=2 SV=1	CHICK	1
586	2	2	4.494	4.494	4.494	tr|Q5ZHN7|Q5ZHN7_CHICK	Q5ZHN7	RCJMB04_35b4	SURF6 domain-containing protein OS=Gallus gallus OX=9031 GN=RCJMB04_35b4 PE=2 SV=1	CHICK	1
588	2	2	6.417	6.417	6.417	tr|Q5H7M6|Q5H7M6_CHICK	Q5H7M6	drg1	DRG1 (Fragment) OS=Gallus gallus OX=9031 GN=drg1 PE=2 SV=1	CHICK	1
589	2	2	2.322	2.322	2.322	tr|Q5F3Y6|Q5F3Y6_CHICK	Q5F3Y6	RCJMB04_4d17	RNA helicase OS=Gallus gallus OX=9031 GN=RCJMB04_4d17 PE=2 SV=1	CHICK	1
590	2	2	1.878	1.878	1.878	tr|F1P510|F1P510_CHICK	F1P510	CTNNA2	Alpha N-catenin OS=Gallus gallus OX=9031 GN=CTNNA2 PE=3 SV=3	CHICK	1
591	2	2	3.315	3.315	3.315	tr|F1P0T4|F1P0T4_CHICK	F1P0T4	HNRNPLL	Uncharacterized protein OS=Gallus gallus OX=9031 GN=HNRNPLL PE=4 SV=3	CHICK	1
592	2	2	4.336	4.336	4.336	tr|F1NZC6|F1NZC6_CHICK	F1NZC6	PRPSAP2	Phosphoribosyl pyrophosphate synthase-associated protein 2 OS=Gallus gallus OX=9031 GN=PRPSAP2 PE=3 SV=1	CHICK	1
593	2	2	2.179	2.179	2.179	tr|F1NZ23|F1NZ23_CHICK	F1NZ23	ERCC3	DNA excision repair protein ERCC-3 OS=Gallus gallus OX=9031 GN=ERCC3 PE=3 SV=5	CHICK	1
594	2	2	1.139	1.139	1.139	tr|F1NT10|F1NT10_CHICK	F1NT10	TCERG1	Uncharacterized protein OS=Gallus gallus OX=9031 GN=TCERG1 PE=4 SV=2	CHICK	1
595	2	2	2.908	2.908	2.908	tr|F1NK96|F1NK96_CHICK	F1NK96	PDIA6	Protein disulfide-isomerase A6 OS=Gallus gallus OX=9031 GN=PDIA6 PE=3 SV=1	CHICK	2
596	2	2	2.215	2.215	2.215	tr|F1NH65|F1NH65_CHICK	F1NH65	SCFD1	Uncharacterized protein OS=Gallus gallus OX=9031 GN=SCFD1 PE=3 SV=2	CHICK	1
597	2	2	5.058	5.058	5.058	tr|F1ND23|F1ND23_CHICK	F1ND23	NDUFS3	Complex I-30kD OS=Gallus gallus OX=9031 GN=NDUFS3 PE=3 SV=3	CHICK	1
598	2	2	2.899	2.899	2.899	tr|F1NBY1|F1NBY1_CHICK	F1NBY1	TARDBP	TAR DNA-binding protein 43 OS=Gallus gallus OX=9031 GN=TARDBP PE=4 SV=1	CHICK	1
600	2	2	3.131	3.131	3.131	tr|F1N8W8|F1N8W8_CHICK	F1N8W8	PAK3	Serine/threonine-protein kinase PAK 3 OS=Gallus gallus OX=9031 GN=PAK3 PE=4 SV=2	CHICK	1
601	2	2	2.558	2.558	2.558	tr|E6N1W5|E6N1W5_CHICK	E6N1W5	TAPBP	TAP binding protein OS=Gallus gallus OX=9031 GN=TAPBP PE=4 SV=1	CHICK	1
602	2	2	3.692	3.692	3.692	tr|E1C6T8|E1C6T8_CHICK	E1C6T8	EIF3I	Eukaryotic translation initiation factor 3 subunit I OS=Gallus gallus OX=9031 GN=EIF3I PE=3 SV=1	CHICK	1
603	2	2	3.968	3.968	3.968	tr|E1C6G6|E1C6G6_CHICK	E1C6G6	SRP54	Signal recognition particle 54 kDa protein OS=Gallus gallus OX=9031 GN=SRP54 PE=3 SV=3	CHICK	1
604	2	2	3.846	3.846	3.846	tr|E1C6A8|E1C6A8_CHICK	E1C6A8	PRPF38A	Pre-mRNA-splicing factor 38A OS=Gallus gallus OX=9031 GN=PRPF38A PE=3 SV=1	CHICK	1
605	2	2	2.314	2.314	2.314	tr|E1BYA9|E1BYA9_CHICK	E1BYA9	ILKAP	PPM-type phosphatase domain-containing protein OS=Gallus gallus OX=9031 GN=ILKAP PE=3 SV=2	CHICK	1
606	2	2	5.282	5.282	5.282	tr|E1BV45|E1BV45_CHICK	E1BV45	RNPS1	RRM domain-containing protein OS=Gallus gallus OX=9031 GN=RNPS1 PE=3 SV=4	CHICK	2
607	2	2	3.641	3.641	3.641	tr|E1BTH3|E1BTH3_CHICK	E1BTH3	SERPINB2	SERPIN domain-containing protein OS=Gallus gallus OX=9031 GN=SERPINB2 PE=3 SV=2	CHICK	1
608	2	2	8.173	8.173	8.173	tr|E1BR29|E1BR29_CHICK	E1BR29	TIMM23B	Mitochondrial import inner membrane translocase subunit TIM23 OS=Gallus gallus OX=9031 GN=TIMM23B PE=3 SV=2	CHICK	1
609	2	2	5.364	5.364	5.364	tr|E1BQV4|E1BQV4_CHICK	E1BQV4	EMC3	ER membrane protein complex subunit 3 OS=Gallus gallus OX=9031 GN=EMC3 PE=3 SV=1	CHICK	1
610	2	2	5.24	5.24	5.24	tr|D0EL81|D0EL81_CHICK	D0EL81	--	Glutathione-disulfide reductase (Fragment) OS=Gallus gallus OX=9031 PE=2 SV=1	CHICK	1
611	2	2	2.957	2.957	2.957	tr|A0A452J842|A0A452J842_CHICK	A0A452J842	IGF2BP1	IGF-II mRNA-binding protein 1 OS=Gallus gallus OX=9031 GN=IGF2BP1 PE=3 SV=1	CHICK	2
612	2	2	3.357	3.357	3.357	tr|A0A452J811|A0A452J811_CHICK	A0A452J811	DCAF13	DDB1- and CUL4-associated factor 13 OS=Gallus gallus OX=9031 GN=DCAF13 PE=3 SV=1	CHICK	1
613	2	2	9.756	9.756	9.756	tr|A0A3Q3AUG8|A0A3Q3AUG8_CHICK	A0A3Q3AUG8	LOC107050717	Uncharacterized protein OS=Gallus gallus OX=9031 GN=LOC107050717 PE=3 SV=1	CHICK	1
614	2	2	1.533	1.533	1.533	tr|A0A3Q2UP33|A0A3Q2UP33_CHICK	A0A3Q2UP33	ABCB6	Uncharacterized protein OS=Gallus gallus OX=9031 GN=ABCB6 PE=4 SV=1	CHICK	1
615	2	2	5.285	5.285	5.285	tr|A0A3Q2UEJ5|A0A3Q2UEJ5_CHICK	A0A3Q2UEJ5	PTGES3	Prostaglandin E synthase 3 OS=Gallus gallus OX=9031 GN=PTGES3 PE=4 SV=1	CHICK	1
616	2	2	5.825	5.825	5.825	tr|A0A3Q2UD05|A0A3Q2UD05_CHICK	A0A3Q2UD05	--	DNA-directed RNA polymerase OS=Gallus gallus OX=9031 PE=4 SV=1	CHICK	2
617	2	2	1.754	1.754	1.754	tr|A0A3Q2U6W6|A0A3Q2U6W6_CHICK	A0A3Q2U6W6	HNRNPUL1	B30.2/SPRY domain-containing protein OS=Gallus gallus OX=9031 GN=HNRNPUL1 PE=4 SV=1	CHICK	1
619	2	2	4.068	4.068	4.068	tr|A0A3Q2TW93|A0A3Q2TW93_CHICK	A0A3Q2TW93	RALYL	RRM domain-containing protein OS=Gallus gallus OX=9031 GN=RALYL PE=3 SV=1	CHICK	1
620	2	2	10.29	10.29	10.29	tr|A0A1L1S0Q5|A0A1L1S0Q5_CHICK	A0A1L1S0Q5	RPL37A	60S ribosomal protein L37a OS=Gallus gallus OX=9031 GN=RPL37A PE=3 SV=2	CHICK	1
621	2	2	7.568	7.568	7.568	tr|A0A1L1S091|A0A1L1S091_CHICK	A0A1L1S091	PEBP1	Uncharacterized protein OS=Gallus gallus OX=9031 GN=PEBP1 PE=3 SV=2	CHICK	1
622	2	2	5.59	5.59	5.59	tr|A0A1L1RXM8|A0A1L1RXM8_CHICK	A0A1L1RXM8	TMEM165	GDT1 family protein OS=Gallus gallus OX=9031 GN=TMEM165 PE=3 SV=2	CHICK	1
623	2	2	15.12	15.12	15.12	tr|A0A1L1RSB5|A0A1L1RSB5_CHICK	A0A1L1RSB5	SNRPF	Sm protein F OS=Gallus gallus OX=9031 GN=SNRPF PE=3 SV=2	CHICK	1
624	2	2	2.341	2.341	2.341	tr|A0A1D5PV90|A0A1D5PV90_CHICK	A0A1D5PV90	GLTSCR2	Ribosome biogenesis protein NOP53 OS=Gallus gallus OX=9031 GN=GLTSCR2 PE=3 SV=2	CHICK	1
625	2	2	6.22	6.22	6.22	tr|A0A1D5PT30|A0A1D5PT30_CHICK	A0A1D5PT30	MRPL48	Ribosomal_S10 domain-containing protein OS=Gallus gallus OX=9031 GN=MRPL48 PE=4 SV=1	CHICK	1
626	2	2	3.793	3.793	3.793	tr|A0A1D5PIF0|A0A1D5PIF0_CHICK	A0A1D5PIF0	SDHB	Succinate dehydrogenase [ubiquinone] iron-sulfur subunit, mitochondrial OS=Gallus gallus OX=9031 GN=SDHB PE=3 SV=1	CHICK	1
627	2	2	6.566	6.566	6.566	tr|A0A1D5PH43|A0A1D5PH43_CHICK	A0A1D5PH43	YKT6	Uncharacterized protein OS=Gallus gallus OX=9031 GN=YKT6 PE=3 SV=1	CHICK	1
628	2	2	3.448	3.448	3.448	tr|A0A1D5PAE4|A0A1D5PAE4_CHICK	A0A1D5PAE4	HDGF	PWWP domain-containing protein OS=Gallus gallus OX=9031 GN=HDGF PE=4 SV=1	CHICK	1
629	2	2	3.727	3.727	3.727	tr|A0A1D5P986|A0A1D5P986_CHICK	A0A1D5P986	LIPG	PLAT domain-containing protein OS=Gallus gallus OX=9031 GN=LIPG PE=3 SV=2	CHICK	1
630	2	2	8.421	8.421	8.421	tr|A0A1D5P8F9|A0A1D5P8F9_CHICK	A0A1D5P8F9	CNPY2	Saposin B-type domain-containing protein OS=Gallus gallus OX=9031 GN=CNPY2 PE=3 SV=2	CHICK	1
631	2	2	5.208	5.208	5.208	tr|A0A1D5P763|A0A1D5P763_CHICK	A0A1D5P763	TXNL1	PITH domain-containing protein OS=Gallus gallus OX=9031 GN=TXNL1 PE=4 SV=1	CHICK	1
632	2	2	4.983	4.983	4.983	tr|A0A1D5P6S2|A0A1D5P6S2_CHICK	A0A1D5P6S2	FAHD2A	FAA_hydrolase domain-containing protein OS=Gallus gallus OX=9031 GN=FAHD2A PE=3 SV=2	CHICK	1
633	2	2	2.698	2.698	2.698	tr|A0A1D5P2Q1|A0A1D5P2Q1_CHICK	A0A1D5P2Q1	SACM1L	SAC domain-containing protein OS=Gallus gallus OX=9031 GN=SACM1L PE=4 SV=2	CHICK	1
634	2	2	3.509	3.509	3.509	tr|A0A1D5P1Z5|A0A1D5P1Z5_CHICK	A0A1D5P1Z5	HTRA3	Uncharacterized protein OS=Gallus gallus OX=9031 GN=HTRA3 PE=3 SV=2	CHICK	2
635	2	2	2.829	2.829	2.829	tr|A0A1D5P1D0|A0A1D5P1D0_CHICK	A0A1D5P1D0	PAPSS2	3'-phosphoadenosine-5'-phosphosulfate synthase OS=Gallus gallus OX=9031 GN=PAPSS2 PE=3 SV=2	CHICK	1
637	2	2	19.61	19.61	19.61	sp|Q98TF5|RL39_CHICK	Q98TF5	RPL39	60S ribosomal protein L39 OS=Gallus gallus OX=9031 GN=RPL39 PE=3 SV=1	CHICK	2
638	2	2	14.41	14.41	14.41	sp|Q91955|MTPN_CHICK	Q91955	MTPN	Myotrophin OS=Gallus gallus OX=9031 GN=MTPN PE=3 SV=1	CHICK	1
639	2	2	7.527	7.527	7.527	sp|Q5ZKQ8|ARL8A_CHICK	Q5ZKQ8	ARL8A	ADP-ribosylation factor-like protein 8A OS=Gallus gallus OX=9031 GN=ARL8A PE=2 SV=1	CHICK	1
640	2	2	2.648	2.648	2.648	sp|Q5ZJZ6|NCBP1_CHICK	Q5ZJZ6	NCBP1	Nuclear cap-binding protein subunit 1 OS=Gallus gallus OX=9031 GN=NCBP1 PE=2 SV=1	CHICK	1
641	2	2	3.073	3.073	3.073	sp|Q5ZJF1|CSN3_CHICK	Q5ZJF1	COPS3	COP9 signalosome complex subunit 3 OS=Gallus gallus OX=9031 GN=COPS3 PE=2 SV=1	CHICK	1
642	2	2	7.048	7.048	7.048	sp|Q5ZHP5|CHM4B_CHICK	Q5ZHP5	CHMP4B	Charged multivesicular body protein 4b OS=Gallus gallus OX=9031 GN=CHMP4B PE=2 SV=1	CHICK	1
643	2	2	8.333	8.333	8.333	sp|Q09121|IF5A1_CHICK	Q09121	EIF5A1	Eukaryotic translation initiation factor 5A-1 OS=Gallus gallus OX=9031 GN=EIF5A1 PE=1 SV=3	CHICK	1
644	1.96	2	1.513	1.513	1.513	tr|A0A1D5PEE1|A0A1D5PEE1_CHICK	A0A1D5PEE1	OSBP	Oxysterol-binding protein OS=Gallus gallus OX=9031 GN=OSBP PE=3 SV=2	CHICK	1
645	1.92	2	4.808	4.808	4.808	tr|A0A1L1RUN7|A0A1L1RUN7_CHICK	A0A1L1RUN7	ECI1	Uncharacterized protein OS=Gallus gallus OX=9031 GN=ECI1 PE=3 SV=2	CHICK	1
646	1.89	2	4.607	1.466	1.466	tr|E1BXY1|E1BXY1_CHICK	E1BXY1	TBC1D4	Uncharacterized protein OS=Gallus gallus OX=9031 GN=TBC1D4 PE=4 SV=4	CHICK	1
647	1.89	2	3.659	3.659	3.659	tr|F1NEQ6|F1NEQ6_CHICK	F1NEQ6	PSMA6	Proteasome subunit alpha type OS=Gallus gallus OX=9031 GN=PSMA6 PE=3 SV=2	CHICK	1
648	1.85	1.85	4.787	4.787	4.787	tr|R4GLK3|R4GLK3_CHICK	R4GLK3	PSMD4	26S proteasome non-ATPase regulatory subunit 4 OS=Gallus gallus OX=9031 GN=PSMD4 PE=3 SV=2	CHICK	1
649	1.83	1.83	6.25	3.935	2.315	tr|Q5ZL37|Q5ZL37_CHICK	Q5ZL37	SUCLG2	Succinate--CoA ligase [GDP-forming] subunit beta, mitochondrial OS=Gallus gallus OX=9031 GN=SUCLG2 PE=2 SV=1	GDP-forming	1
650	1.82	1.82	6.416	2.212	2.212	sp|Q9DF58|ILK_CHICK	Q9DF58	ILK	Integrin-linked protein kinase OS=Gallus gallus OX=9031 GN=ILK PE=1 SV=1	CHICK	1
651	1.82	1.82	7.463	7.463	7.463	tr|R4GLB3|R4GLB3_CHICK	R4GLB3	PSMB2	Proteasome subunit beta OS=Gallus gallus OX=9031 GN=PSMB2 PE=3 SV=1	CHICK	1
652	1.79	1.79	8.938	4.384	4.384	tr|Q5XKY5|Q5XKY5_CHICK	Q5XKY5	PURH	5-aminoimidazole-4-carboxamide ribonucleotide formyltransferase OS=Gallus gallus OX=9031 GN=PURH PE=2 SV=1	CHICK	2
653	1.77	1.77	2.528	2.528	2.528	tr|Q5ZM84|Q5ZM84_CHICK	Q5ZM84	RCJMB04_2o2	Uncharacterized protein OS=Gallus gallus OX=9031 GN=RCJMB04_2o2 PE=2 SV=1	CHICK	1
656	1.7	1.7	4.291	1.679	1.679	tr|A0A1D5PWL1|A0A1D5PWL1_CHICK	A0A1D5PWL1	NOP2	SAM_MT_RSMB_NOP domain-containing protein OS=Gallus gallus OX=9031 GN=NOP2 PE=3 SV=2	CHICK	1
657	1.69	1.69	4.862	3.285	3.285	tr|A0A1D5PBM6|A0A1D5PBM6_CHICK	A0A1D5PBM6	NDUFS2	Complex I-49kD OS=Gallus gallus OX=9031 GN=NDUFS2 PE=3 SV=2	CHICK	2
658	1.66	1.66	1.712	1.712	1.712	tr|Q5F3T2|Q5F3T2_CHICK	Q5F3T2	SEPTIN9	Septin-type G domain-containing protein OS=Gallus gallus OX=9031 GN=SEPTIN9 PE=2 SV=1	CHICK	1
659	1.66	1.66	8.989	8.989	8.989	tr|A0A1L1RUH0|A0A1L1RUH0_CHICK	A0A1L1RUH0	--	Uncharacterized protein OS=Gallus gallus OX=9031 PE=4 SV=2	CHICK	1
660	1.64	1.64	5.263	5.263	5.263	tr|Q5F3C3|Q5F3C3_CHICK	Q5F3C3	RCJMB04_21o24	Protein kinase domain-containing protein OS=Gallus gallus OX=9031 GN=RCJMB04_21o24 PE=2 SV=1	CHICK	1
661	1.64	1.64	5.618	5.618	5.618	tr|F1NHD8|F1NHD8_CHICK	F1NHD8	PDCD6	Uncharacterized protein OS=Gallus gallus OX=9031 GN=PDCD6 PE=4 SV=2	CHICK	1
662	1.62	1.62	3.945	1.544	1.544	tr|F1NNH9|F1NNH9_CHICK	F1NNH9	TOMM70	TPR_REGION domain-containing protein OS=Gallus gallus OX=9031 GN=TOMM70 PE=4 SV=4	CHICK	1
663	1.61	1.61	24.6	8.871	8.871	tr|F1NQW8|F1NQW8_CHICK	F1NQW8	SRSF1	Splicing factor, arginine/serine-rich 1 OS=Gallus gallus OX=9031 GN=SRSF1 PE=3 SV=2	CHICK	2
664	1.59	1.59	4.167	2.431	0.9259	tr|Q5KTT9|Q5KTT9_CHICK	Q5KTT9	NAT1	eIF4G-related protein NAT1 OS=Gallus gallus OX=9031 GN=NAT1 PE=2 SV=1	CHICK	1
665	1.57	1.57	4.677	0.9355	0.9355	tr|A0A1D5PXL4|A0A1D5PXL4_CHICK	A0A1D5PXL4	HYOU1	Hypoxia up-regulated protein 1 OS=Gallus gallus OX=9031 GN=HYOU1 PE=3 SV=1	CHICK	1
666	1.57	1.57	9.665	6.509	6.509	tr|F1NAC6|F1NAC6_CHICK	F1NAC6	UQCRC1	Uncharacterized protein OS=Gallus gallus OX=9031 GN=UQCRC1 PE=1 SV=3	CHICK	2
667	1.54	1.54	16.89	7.456	7.456	tr|Q5ZIC4|Q5ZIC4_CHICK	Q5ZIC4	RCJMB04_28a17	RuvB-like helicase OS=Gallus gallus OX=9031 GN=RCJMB04_28a17 PE=2 SV=1	CHICK	3
668	1.54	1.54	2.595	2.595	2.595	tr|Q5ZLZ6|Q5ZLZ6_CHICK	Q5ZLZ6	SLC16A1	Monocarboxylate transporter 1 OS=Gallus gallus OX=9031 GN=SLC16A1 PE=2 SV=1	CHICK	1
669	1.51	1.51	4.08	3.036	1.423	tr|A0A1D5PZD4|A0A1D5PZD4_CHICK	A0A1D5PZD4	LOC422513	HECT domain-containing protein OS=Gallus gallus OX=9031 GN=LOC422513 PE=4 SV=1	CHICK	1
670	1.51	1.51	2.827	2.827	2.827	tr|E1C2G1|E1C2G1_CHICK	E1C2G1	TCF25	Uncharacterized protein OS=Gallus gallus OX=9031 GN=TCF25 PE=3 SV=2	CHICK	1
671	1.5	1.51	3.145	0.8065	0.8065	tr|E1BQH2|E1BQH2_CHICK	E1BQH2	IARS	Isoleucyl-tRNA synthetase OS=Gallus gallus OX=9031 GN=IARS PE=3 SV=4	CHICK	1
672	1.48	1.48	5.64	0.8953	0.8953	tr|E1C0J4|E1C0J4_CHICK	E1C0J4	UPF1	Uncharacterized protein OS=Gallus gallus OX=9031 GN=UPF1 PE=3 SV=3	CHICK	1
673	1.46	1.46	5.016	5.016	1.294	tr|A0A1D5PYQ3|A0A1D5PYQ3_CHICK	A0A1D5PYQ3	GSPT2	Tr-type G domain-containing protein OS=Gallus gallus OX=9031 GN=GSPT2 PE=3 SV=1	CHICK	1
674	1.46	1.46	7.165	2.804	2.804	sp|P17153|ANXA5_CHICK	P17153	ANXA5	Annexin A5 OS=Gallus gallus OX=9031 GN=ANXA5 PE=1 SV=2	CHICK	1
675	1.45	1.45	4.622	2.101	2.101	tr|F1NBN1|F1NBN1_CHICK	F1NBN1	SEC61A1	Plug_translocon domain-containing protein OS=Gallus gallus OX=9031 GN=SEC61A1 PE=3 SV=2	CHICK	2
676	1.44	1.44	5.102	5.102	3.061	tr|A0A3Q2UAV3|A0A3Q2UAV3_CHICK	A0A3Q2UAV3	HSD17B10	Uncharacterized protein OS=Gallus gallus OX=9031 GN=HSD17B10 PE=3 SV=1	CHICK	1
677	1.43	1.43	5.396	1.432	0.826	tr|A0A3Q3AXE4|A0A3Q3AXE4_CHICK	A0A3Q3AXE4	EPB41L1	FERM domain-containing protein OS=Gallus gallus OX=9031 GN=EPB41L1 PE=4 SV=1	CHICK	1
678	1.43	1.43	2.024	1.518	1.518	tr|F1NCS6|F1NCS6_CHICK	F1NCS6	MTHFD1L	Formyltetrahydrofolate synthetase OS=Gallus gallus OX=9031 GN=MTHFD1L PE=3 SV=3	CHICK	1
679	1.42	1.42	5.263	3.509	3.509	tr|F1NDK8|F1NDK8_CHICK	F1NDK8	GALNT2	Polypeptide N-acetylgalactosaminyltransferase OS=Gallus gallus OX=9031 GN=GALNT2 PE=3 SV=4	CHICK	2
681	1.41	1.41	4.839	4.839	4.839	tr|F1P0Z7|F1P0Z7_CHICK	F1P0Z7	ARL8B	Uncharacterized protein OS=Gallus gallus OX=9031 GN=ARL8B PE=3 SV=2	CHICK	1
682	1.4	1.4	5.837	1.816	1.816	sp|Q6DV79|STAT3_CHICK	Q6DV79	STAT3	Signal transducer and activator of transcription 3 OS=Gallus gallus OX=9031 GN=STAT3 PE=1 SV=2	CHICK	1
683	1.38	1.38	8.889	8.889	5	tr|A0A1L1RZK1|A0A1L1RZK1_CHICK	A0A1L1RZK1	GLO1	Lactoylglutathione lyase OS=Gallus gallus OX=9031 GN=GLO1 PE=3 SV=2	CHICK	1
684	1.37	1.37	6.429	6.429	6.429	tr|F1NCX2|F1NCX2_CHICK	F1NCX2	UBFD1	Ubiquitin-like domain-containing protein OS=Gallus gallus OX=9031 GN=UBFD1 PE=4 SV=5	CHICK	1
685	1.36	1.36	1.37	1.37	0.934	tr|A0A1D5PYB8|A0A1D5PYB8_CHICK	A0A1D5PYB8	BAZ1B	Uncharacterized protein OS=Gallus gallus OX=9031 GN=BAZ1B PE=4 SV=1	CHICK	1
686	1.35	21.18	25.88	20.46	16.15	sp|Q90734|ACTN4_CHICK	Q90734	ACTN4	Alpha-actinin-4 OS=Gallus gallus OX=9031 GN=ACTN4 PE=1 SV=1	CHICK	11
687	1.34	1.34	3.262	1.418	0.8511	tr|A0A3Q2TU08|A0A3Q2TU08_CHICK	A0A3Q2TU08	CDC5L	Uncharacterized protein OS=Gallus gallus OX=9031 GN=CDC5L PE=3 SV=1	CHICK	1
688	1.34	1.34	4.724	3.15	3.15	tr|E1C2U6|E1C2U6_CHICK	E1C2U6	PRKAR1B	Uncharacterized protein OS=Gallus gallus OX=9031 GN=PRKAR1B PE=3 SV=1	CHICK	1
689	1.3	1.3	3.299	3.299	3.299	tr|F1NAH1|F1NAH1_CHICK	F1NAH1	SRM	PABS domain-containing protein OS=Gallus gallus OX=9031 GN=SRM PE=3 SV=3	CHICK	1
