# Supplementary material for: METTL3 facilitates the translation of CircSIK2 during chicken myogenesis in an m6A dependent manner
Source: PLoS Genet. 2025 Oct 31;21(10):e1011934. doi: 10.1371/journal.pgen.1011934 (PMC12578262; doi:10.1371/journal.pgen.1011934)
Supplement: S14 Table — (XLSX) [file pgen.1011934.s019.xlsx]

## Sheet: Sheet1
	All primers used for circRNA validation
	Primer name	Primer sequences (5′ to 3′)
	novel_circ_SIK2-cF	TCCCTCCATCCAACTGCC
	novel_circ_SIK2-cR	GTGCCTTGACTACTGTCTGCTC
	novel_circ_SIK2-dF	CTGGTCCTAGACCCATCGAAA
	novel_circ_SIK2-dR	TGGTCTATTCCAAGGCTGTGC
	novel_circ_MYH9-F	CGGAGTATGATGCAAGGT
	novel_circ_MYH9-R	GTGATGGCGTAGATGTGAG
	novel_circ_CPSF6-F	GGAACGAAGCCGAGAAAG
	novel_circ_CPSF6-R	TTAGGCAACAAATCCATCAAC
	novel_circ_TRPC6-F	ACCAATCATTCTGGCTGCTC
	novel_circ_TRPC6-R	AGAACAGACTAGCACTACGACGAC
	novel_circ_RABGAP1L-F	CGTGGACAGAATGGGACT
	novel_circ_RABGAP1L-R	GGATACGGCTTCAGGAAT
