# Supplementary material for: METTL3 facilitates the translation of CircSIK2 during chicken myogenesis in an m6A dependent manner
Source: PLoS Genet. 2025 Oct 31;21(10):e1011934. doi: 10.1371/journal.pgen.1011934 (PMC12578262; doi:10.1371/journal.pgen.1011934)
Supplement: S15 Table — (XLSX) [file pgen.1011934.s020.xlsx]

## Sheet: Sheet1
	All primers used for qRT-PCR
	q-circSIK2-F	ACACACCAAAGATTGTGAGC
	q-circSIK2-R	CCTCTGGGCAGGAACT
	q-SIK2-176aa-F	TGCTGATAGAAGTTCCTGC
	q-SIK2-176aa-R	CACAAGTTCACTGATGGC
	q-SIK2-F	GTCGGCTTCTACGATATTGAGGG
	q-SIK2-R	CCGTGGCTGGCAAGGTAATC
	q-CDKN1A-F	CCCGTAGACCACGAGCAGAT
	q-CDKN1A-R	CGTCTCGGTCTCGAAGTTGA
	q-CDKN1B-F	GCTGTGCTGGGCTGAA
	q-CDKN1B-R	GGACGAAAGGATGTGGG
	q-CDKN2B-F	CACGGCTGCGGATGAACTAG
	q-CDKN2B-R	TCCGACCGAAGGAGTTGACAG
	q-Cyclin D2-F	AACTTGCTCTACGACGACC
	q-Cyclin D2-R	TTCACAGACCTCCAACATC
	q-PCNA-F	GTGCTGGGACCTGGGTT
	q-PCNA-R	CGTATCCGCATTGTCTTCT
	q-GHR-F	CCTGATCCCCCTGTGCACCTTA
	q-GHR-R	GGAACCACTGTTGAGAGCCTGG
	q-IGF2-F	CCTGGCCTATGCGTTGGA
	q-IGF2-R	CCTCCTGTTATTTCGTCCCAC
	q-IGF1R-F	TTCAGGAACCAAAGGGCGA
	q-IGF1R-R	TGTAATCTGGAGGGCGATACC
	q-INSR-F	AGCCCTGAAGACAAACGGTGAC
	q-INSR-R	CACGGAAATCAGGAGGCCAATA
	q-AKT1-F	CACACGCTGACAGAAAACCG
	q-AKT1-R	AACAACTCCCCTCCGTTAGC
	q-MYOD-F	GCTACTACACGGAATCACCAAAT
	q-MYOD-R	CTGGGCTCCACTGTCACTCA
	q-MYOG-F	CGGAGGCTGAAGAAGGTGAA
	q-MYOG-R	CGGTCCTCTGCCTGGTCAT
	q-MYHC-F	CTCCTCACGCTTTGGTAA
	q-MYHC-R	TGATAGTCGTATGGGTTGGT
	q-Myomaker-F	TGGGTGTCCCTGATGGC
	q-Myomaker-R	CCCGATGGGTCCTGAGTAG
	q-MYF5-F	TGAGGAACGCCATCAGGT
	q-MYF5-R	GCGAGTCCGCCATCACAT
	q-MYF6-F	CGCCATCAGCTACATCGAGAG
	q-MYF6-R	CCGCAGGTGCTCAGGAAGT
	q-α-actin-F	TGGTGGGTATGGGTCAG
	q-α-actin-R	ACGGTTAGCTTTGGGATT
	q-β-actin-F	TTGTTGACAATGGCTCCGGT
	q-β-actin-R	AACCATCACACCCTGATGTCT
