# Supplementary material for: METTL3 facilitates the translation of CircSIK2 during chicken myogenesis in an m6A dependent manner
Source: PLoS Genet. 2025 Oct 31;21(10):e1011934. doi: 10.1371/journal.pgen.1011934 (PMC12578262; doi:10.1371/journal.pgen.1011934)
Supplement: S16 Table — (XLSX) [file pgen.1011934.s021.xlsx]

## Sheet: Sheet1
	All primers used for plasmids construction
	pCD25-circSIK2-F1	ATTGTGAGCATCTGATTAGAAG
	pCD25-circSIK2-R1	CTTTGGTGTGTTGACTCTTTCT
	pCD25-circSIK2-F2	GGAATTCTAATACTTTCAGATTGTGAGCATCTGATTAGAAG
	pCD25-circSIK2-R2	CGGGATCCAGTTGTTCTTACCTTTGGTGTGTTGACTCTTTCT
	pCD3.1-SIK2-176aa-FLAG-F1	GGGGTACCATGCTGGTCCTAGACCCATCGAAA
	pCD3.1-SIK2-176aa-FLAG-R1	CGGGATCCTCACTTGTCATCGTCGTCCTTGTAATCGATGCTCACAATCTTTGGTGTGTT
	pCD3.1-MYH9-167aa-FLAG-F1	GGGGTACCATGGCACAAAGAGATGCAGATAAG
	pCD3.1-MYH9-167aa-FLAG-R1	CGGGATCCTTACTTGTCATCGTCGTCCTTGTAATCGATTTGGGGACCTTGCATCATACT
	pCD3.1-CPSF6-102aa-FLAG-F1	GGGGTACCATGATCGTTGTAAAGTACTTATTA
	pCD3.1-CPSF6-102aa-FLAG-R1	CGGGATCCTCACTTGTCATCGTCGTCCTTGTAATCGCTTCCTTCTTTAGCGATGGCGAT
	pGLO F	CTAGCTAGCAAGTGGATGCTGATAGAAGT
	pGLO-S1-7 R	GCTCTAGAGGGAAGACCTGGGGAC
	pGLO-S1-6 R	GCTCTAGAGCTTGTGCCTTGACTACTG
	pGLO-S1-5 R	GCTCTAGAGATAGCAGCAAAGTGGTTA
	pGLO-S1-4 R	GCTCTAGACTCAATAGTCTTCTGTTGGTCTATT
	pGLO-S1-3 R	GCTCTAGAGTTGGTCTATTCCAAGGCTGTGCAT
	pGLO-S1-2 R	GCTCTAGAATTAGCCGGAGAACCTGTTCGTTAT
	pGLO-S1 F	CTAGCTAGCAGACCCATCGAAACGG
	pGLO-S1 R	GCTCTAGACCTGTCCTGGGGCATA
