# Supplementary material for: METTL3 facilitates the translation of CircSIK2 during chicken myogenesis in an m6A dependent manner
Source: PLoS Genet. 2025 Oct 31;21(10):e1011934. doi: 10.1371/journal.pgen.1011934 (PMC12578262; doi:10.1371/journal.pgen.1011934)
Supplement: S17 Table — (XLSX) [file pgen.1011934.s022.xlsx]

## Sheet: Sheet1
		All primers used for Single-base elongation and ligation-based PCR amplification.
		circSIK2 131X-F	tagccagtaccgtagtgcgtgCCTGGGGCATAAAGAATGGA
		circSIK2 131X-R	ATAGAAGGCTGGTTCTCCTGcagaggctgagtcgctgcat
		circSIK2 125N-F	tagccagtaccgtagtgcgtgGCATAAAGAATGGACCTCTG
		circSIK2 125N-R	GGCTGGTTCTCCTGTCCTGGcagaggctgagtcgctgcat
		circSIK2 167X-F	tagccagtaccgtagtgcgtgTCGTTATATTCTCCAATAGA
		circSIK2 167X-R	TGCATTAGCCGGAGAACCTGcagaggctgagtcgctgcat
		circSIK2 161N-F	tagccagtaccgtagtgcgtgTATTCTCCAATAGAAGGCTG
		circSIK2 161N-R	AGCCGGAGAACCTGTTCGTTcagaggctgagtcgctgcat
		circSIK2 202X-F	tagccagtaccgtagtgcgtgCTATTCCAAGGCTGTGCATT
		circSIK2 202X-R	ACTCAATAGTCTTCTGTTGGcagaggctgagtcgctgcat
		circSIK2 196N-F	tagccagtaccgtagtgcgtgCAAGGCTGTGCATTAGCCGG
		circSIK2 196N-R	TAGTCTTCTGTTGGTCTATTcagaggctgagtcgctgcat
		circSIK2 213X-F	tagccagtaccgtagtgcgtgCTTCTGTTGGTCTATTCCAA
		circSIK2 213X-R	GTTCTGCAGAGACTCAATAGcagaggctgagtcgctgcat
		circSIK2 207N-F	tagccagtaccgtagtgcgtgTTGGTCTATTCCAAGGCTGT
		circSIK2 207N-R	CAGAGACTCAATAGTCTTCTcagaggctgagtcgctgcat
		circSIK2 232X-F	tagccagtaccgtagtgcgtgTCTGCAGAGACTCAATAGTC
		circSIK2 232X-R	CAAAGTGGTTATAACTCTTGcagaggctgagtcgctgcat
		circSIK2 226N-F	tagccagtaccgtagtgcgtgGAGACTCAATAGTCTTCTGT
		circSIK2 226N-R	GGTTATAACTCTTGTTCTGCcagaggctgagtcgctgcat
		circSIK2 281X-F	tagccagtaccgtagtgcgtgCTTTCCACTAACAAGTAATA
		circSIK2 281X-R	CTGCTTCGATGCGATTTGAGcagaggctgagtcgctgcat
		circSIK2 275N-F	tagccagtaccgtagtgcgtgACTAACAAGTAATAGATAGC
		circSIK2 275N-R	CGATGCGATTTGAGTCTTTCcagaggctgagtcgctgcat
		circSIK2 400X-F	tagccagtaccgtagtgcgtgTCACTGATGGCACCACAGCT
		circSIK2 400X-R	TTGTGTTTTCTGAGCACAAGcagaggctgagtcgctgcat
		circSIK2 394N-F	tagccagtaccgtagtgcgtgATGGCACCACAGCTTGTGCC
		circSIK2 394N-R	TTTCTGAGCACAAGTTCACTcagaggctgagtcgctgcat
